# Supplementary material for: Honeysuckle‐Derived Nanovesicles Regulate Gut Microbiota for the Treatment of Inflammatory Bowel Disease
Source: Adv Sci (Weinh). 2025 Sep 19;12(45):e05208. doi: 10.1002/advs.202505208 (PMC12677632; doi:10.1002/advs.202505208)
Supplement: Supplementary file 2 — Supporting Information [file ADVS-12-e05208-s001.zip]

Archive with 3 entries (3 files):
- Supplementary_Table 1_All_Expressed_miRNA.xlsx
- Supplementary_Images.docx
- Supplementary_RawData.xlsx
