# Supplementary material for: Honeysuckle‐Derived Nanovesicles Regulate Gut Microbiota for the Treatment of Inflammatory Bowel Disease
Source: Adv Sci (Weinh). 2025 Sep 19;12(45):e05208. doi: 10.1002/advs.202505208 (PMC12677632; doi:10.1002/advs.202505208)
Supplement: Supplementary file 2 — Supporting Information [file ADVS-12-e05208-s001.zip › Supplementary_Table 1_All_Expressed_miRNA.xlsx]

## Sheet: Sheet1
Pre-miRNA Index	miRNA_Index	miR_name	miR_seq	len	genomeID	strand	start	end	pre-miRNA_seq	#mir/MIR	mirIDs,	rep_mirID	rep_mirSeq	rep_miRID	rep_miRSeq	type	Sequence in miRbase	group	SS	hairpinLen	CG%	dG	Exo1(raw)	Exo2(raw)	Exo3(raw)	Exo1(norm)	Exo2(norm)	Exo3(norm)	Expression level
1	1	mtr-miR156e_L-1	TGACAGAAGATAGAGAGCAC	20	GWHAAZE00000002	-	43867849	43867939	TGACAGAAGATAGAGAGCACagatgatgaaatgcatggagccaaaagcatctcagtactcctttgtgctctctattcttgctgtcatcacc	1	mtr-MIR156h,	mtr-MIR156h	tgctgTTGACAGAAGATAGAGAGCACagatgatgaaatgcatggaaggcaatggcatctcattcctttgtGCTCTTTATTCTTCTGTCATCacc	mtr-miR156e	TTGACAGAAGATAGAGAGCAC	5'	Diff	gp1	(((((((((((((((((((((((.(((((.((((.((....))...)))).)))....)).)))))))))))))).))).)))))).....	86	44	-38.5	44.5	42	33.5	42.4978	36.5211	39.9476	middle
2	2	rco-miR156f	TTGACAGAAGATAGAGAGCAC	21	GWHAAZE00000009	-	42408280	42408372	tgTTGACAGAAGATAGAGAGCACagatgatgaattgcaaattactaattgttgcttctcactcctttgtGCTCTCTATGCTTCTGTCATCacc	1	rco-MIR156h,	rco-MIR156h	tgttgTTGACAGAAGATAGAGAGCACagatgatgatgtgcaatgactttttctgcatctcactcctttgtgctctctatgcttctgtcatcaccttc	rco-miR156f	TTGACAGAAGATAGAGAGCAC	5'	Yes	gp1	((.(((((((((((((((((((((((.(((((...((((...........))))...))).)).)))))))))))))).))))))))).))..	91	39.8	-42.4	437.5	413	359.5	417.815	359.124	428.691	middle
2	3	rco-MIR156h-p3	GCTCTCTATGCTTCTGTCATC	21	GWHAAZE00000009	-	42408280	42408372	tgTTGACAGAAGATAGAGAGCACagatgatgaattgcaaattactaattgttgcttctcactcctttgtGCTCTCTATGCTTCTGTCATCacc	1	rco-MIR156h,	rco-MIR156h	tgttgTTGACAGAAGATAGAGAGCACagatgatgatgtgcaatgactttttctgcatctcactcctttgtgctctctatgcttctgtcatcaccttc	rco-MIR156h-p3	gctctctatgcttctgtcatc	3'	New	gp1	((.(((((((((((((((((((((((.(((((...((((...........))))...))).)).)))))))))))))).))))))))).))..	91	39.8	-42.4	58	95	72	55.3904	82.6073	85.8575	middle
3	4	mes-miR160a_R-1	TGCCTGGCTCCCTGTATGCC	20	GWHAAZE00000001	-	91535202	91535287	ataTGCCTGGCTCCCTGTATGCCatttgtagagcccatcgaaacatcggcggcctccgcggatgGCGTATGAGGAGCCATGCAtat	5	mes-MIR160d,mes-MIR160d,mes-MIR160h,cpa-MIR160c,cpa-MIR160f,	mes-MIR160h	atgTGCCTGGCTCCCTGTATGCCAtttgcagagcccaccggagaatcgatggcctccgtggatggcgtatgaggagccatgcatat	mes-miR160a	TGCCTGGCTCCCTGTATGCCA	5'	Diff	gp1	((((((.(((((((..(((((((((..(..(((.((..(((....)))..)).)))..)..)))))))))..))))))).))))))	86	55.8	-50.4	6	12	0	5.73004	10.4346	0	middle
3	5	cpa-miR160c-3p_R-2	GCGTATGAGGAGCCATGCA	19	GWHAAZE00000001	-	91535202	91535287	ataTGCCTGGCTCCCTGTATGCCatttgtagagcccatcgaaacatcggcggcctccgcggatgGCGTATGAGGAGCCATGCAtat	5	mes-MIR160d,mes-MIR160d,mes-MIR160h,cpa-MIR160c,cpa-MIR160f,	cpa-MIR160c	TGCCTGGCTCCCTGTATGCCAtttgcagagcccaccgagcatcgctggcctccgtggatgGCGTATGAGGAGCCATGCATA	cpa-miR160c-3p	GCGTATGAGGAGCCATGCATA	3'	Diff	gp1	((((((.(((((((..(((((((((..(..(((.((..(((....)))..)).)))..)..)))))))))..))))))).))))))	86	55.8	-50.4	15	13	0	14.3251	11.3042	0	middle
4	6	ptc-miR167f-5p_R-1	TGAAGCTGCCAGCATGATCT	20	GWHAAZE00000003	-	72441906	72441990	cactatcagtTGAAGCTGCCAGCATGATCTaaacctccctagtttgttgagggaagatcaGATCATGTGGTAGCTTCACCtgttg	2	ptc-MIR167g,mdm-MIR167c,	ptc-MIR167g	cactatcagtTGAAGCTGCCAGCATGATCTTaacctccctcctttgtcgaggaaagaacAGATCATGTGGCAGTTTCACCtgaagt	ptc-miR167f-5p	TGAAGCTGCCAGCATGATCTT	5'	Diff	gp1	......(((.(((((((((((.((((((((.....(((((.........))))).....))))))))))))))))))).)))...	76	45.9	-38.8	0	6	0	0	5.2173	0	low
4	7	mdm-MIR167c-p3	GATCATGTGGTAGCTTCACC	20	GWHAAZE00000003	-	72441906	72441990	cactatcagtTGAAGCTGCCAGCATGATCTaaacctccctagtttgttgagggaagatcaGATCATGTGGTAGCTTCACCtgttg	2	ptc-MIR167g,mdm-MIR167c,	mdm-MIR167c	tagcagtTGAAGCTGCCAGCATGATCTAaacttccctcttggtcaaggaaagatcagatcatgtggtagcttcacctgttg	mdm-MIR167c-p3	gatcatgtggtagcttcacc	3'	New	gp1	......(((.(((((((((((.((((((((.....(((((.........))))).....))))))))))))))))))).)))...	76	45.9	-38.8	0	7	0	0	6.08685	0	low
5	8	rco-miR171a	TTGAGCCGTGCCAATATCACG	21	GWHAAZE00000008	-	12574608	12574697	aaacgggatattggtccggttcaataagaaaatagtgctcaagaatatttatgggcctattttttgaTTGAGCCGTGCCAATATCACGtg	1	rco-MIR171a,	rco-MIR171a	aaacgggatattggtccggttcaataagaaaacagtgctcaaaatgttatgggccctgctttttgaTTGAGCCGTGCCAATATCACGtgcac	rco-miR171a	TTGAGCCGTGCCAATATCACG	3'	Yes	gp1	..(((.((((((((..(((((((((.(((((((((.(((((..........)))))))))))))).)))))))))..)))))))).))).	87	38.9	-44	15.5	24	11	14.8026	20.8692	13.1171	middle
6	9	mdm-miR171g	TGATTGAGCCGTGCCAATATC	21	GWHAAZE00000005	-	9488725	9488802	gatgttggaatggctcaatcgaatcaaatctcccaaaggagttgggtcctttaattTGATTGAGCCGTGCCAATATCa	3	mdm-MIR171m,mdm-MIR171h,mdm-MIR171h,	mdm-MIR171h	gatgttggaatggctcaatcaaataaaatctcccaaaggattgggtcttttaattTGATTGAGCCGTGCCAATATC	mdm-miR171g	TGATTGAGCCGTGCCAATATC	3'	Yes	gp1	((((((((.(((((((((((((((.(((...(((((.....)))))...))).))))))))))))))).)))))))).	77	42.3	-40.4	4.5	11	0	4.29753	9.56506	0	low
1	1	ath-miR156a-5p_L+1	TTGACAGAAGAGAGTGAGCAC	21	GWHAAZE00000007	+	45703263	45703361	aaataagTTGACAGAAGAGAGTGAGCACacgcaggcactgtataggaagatatacttttgcatatccgtgtGCTCACTCCTCTTGCTGTCAGCttgcta	123	ath-MIR156d,ath-MIR156e,ath-MIR156c,bra-MIR156c,ath-MIR156b,ath-MIR156a,ath-MIR156f,aly-MIR156d,aly-MIR156b,aly-MIR156e,aly-MIR156c,aly-MIR156a,aly-MIR156f,bna-MIR156f,bna-MIR156d,bna-MIR156e,bra-MIR156e,bna-MIR156a,bra-MIR156f,bra-MIR156d,bra-MIR156g,bra-MIR156a,bra-MIR156b,cas-MIR156d,cas-MIR156a,cas-MIR156e,cas-MIR156f,cas-MIR156k,cas-MIR156c,cas-MIR156b,mtr-MIR156d,mtr-MIR156i,mtr-MIR156b,mtr…	ath-MIR156f	gagtggtgaggaattgatggTGACAGAAGAGAGTGAGCACacatggtggctttcttgcatatttgaaggttccatgcttgaagctatgtgtGCTCACTCTCTATCCGTCACCcccttctctccctctccctc	ath-miR156a-5p	TGACAGAAGAGAGTGAGCAC	5'	Diff	gp2a	...((((((((((((((((((((((((((((...(((..(((((......)))))...))).....))))))))))))).)))).)))))))))))...	93	44.4	-50.7	69.5	67	40	66.3729	58.2599	47.6986	middle
1	2	csi-miR156a-3p_L-1_2ss6GA15-G	GCTCACTCCTCTTGCTGTCAGC	22	GWHAAZE00000007	+	45703263	45703361	aaataagTTGACAGAAGAGAGTGAGCACacgcaggcactgtataggaagatatacttttgcatatccgtgtGCTCACTCCTCTTGCTGTCAGCttgcta	123	ath-MIR156d,ath-MIR156e,ath-MIR156c,bra-MIR156c,ath-MIR156b,ath-MIR156a,ath-MIR156f,aly-MIR156d,aly-MIR156b,aly-MIR156e,aly-MIR156c,aly-MIR156a,aly-MIR156f,bna-MIR156f,bna-MIR156d,bna-MIR156e,bra-MIR156e,bna-MIR156a,bra-MIR156f,bra-MIR156d,bra-MIR156g,bra-MIR156a,bra-MIR156b,cas-MIR156d,cas-MIR156a,cas-MIR156e,cas-MIR156f,cas-MIR156k,cas-MIR156c,cas-MIR156b,mtr-MIR156d,mtr-MIR156i,mtr-MIR156b,mtr…	csi-MIR156a	cgagagagctacTGACAGAAGAGAGTGAGCACacgcaggtaattgtattagaaaatatctttgcaggtgcgTGCTCGCTCCTCTTCTGTCAGCgtcatttttg	csi-miR156a-3p	TGCTCGCTCCTCTTCTGTCAGC	3'	Diff	gp2a	...((((((((((((((((((((((((((((...(((..(((((......)))))...))).....))))))))))))).)))).)))))))))))...	93	44.4	-50.7	64	51	31	61.1204	44.3471	36.9664	middle
2	3	ath-miR156a-5p_R-1	TGACAGAAGAGAGTGAGCA	19	GWHAAZE00000007	+	26335833	26335927	agagTGACAGAAGAGAGTGAGCAcacatggtatttttcttacatgatatatctcatgtttgaagcgttttgtgctcactctctatctgtcaccca	123	ath-MIR156d,ath-MIR156a,ath-MIR156f,ath-MIR156c,bra-MIR156c,ath-MIR156e,ath-MIR156b,aly-MIR156a,aly-MIR156c,aly-MIR156f,aly-MIR156d,aly-MIR156b,aly-MIR156e,bna-MIR156a,bna-MIR156d,bna-MIR156e,bra-MIR156e,bna-MIR156f,bra-MIR156a,bra-MIR156g,bra-MIR156f,bra-MIR156d,bra-MIR156b,cas-MIR156f,cas-MIR156b,cas-MIR156k,cas-MIR156c,cas-MIR156a,cas-MIR156e,cas-MIR156d,mtr-MIR156d,mtr-MIR156i,mtr-MIR156c,mtr…	ath-MIR156b	gctagaagagggagagatggtgattgaggaatgcaacagagaaaacTGACAGAAGAGAGTGAGCACatgcaggcactgttatgtgtctataactttgcgtgtgcgTGCTCACCTCTCTTTCTGTCAGTtgcctatctctgcctgcttgacctctctctctctctctctctctcaaatttggct	ath-miR156a-5p	TGACAGAAGAGAGTGAGCAC	5'	Diff	gp2a	...((((((((((((((((((((((.(((.....((((..((((((......))))))..)))))))..)))))))))))))).))))))))...	89	40	-46.3	8.5	7	5	8.11755	6.08685	5.96233	low
3	4	ath-miR156a-5p	TGACAGAAGAGAGTGAGCAC	20	GWHAAZE00000008	+	52933741	52933840	ctagggaggTGACAGAAGAGAGTGAGCACagatggtccctttcttgcatatgttttgcttgaagctatttgtgctcactttctatctgtcacccaccact	121	ath-MIR156f,ath-MIR156a,ath-MIR156d,ath-MIR156b,ath-MIR156c,bra-MIR156c,ath-MIR156e,aly-MIR156f,aly-MIR156d,aly-MIR156c,aly-MIR156a,aly-MIR156e,aly-MIR156b,bna-MIR156a,bna-MIR156e,bra-MIR156e,bna-MIR156d,bna-MIR156f,bra-MIR156b,bra-MIR156a,bra-MIR156g,bra-MIR156d,bra-MIR156f,cas-MIR156b,cas-MIR156c,cas-MIR156k,cas-MIR156f,cas-MIR156d,cas-MIR156e,cas-MIR156a,mtr-MIR156i,mtr-MIR156d,mtr-MIR156c,mtr…	ath-MIR156e	aggaggTGACAGAAGAGAGTGAGCACacatggtggtttcttgcatgcttttttgattagggtttcatgcttgaagctatgtgtgcttactctctctctgtcacccct	ath-miR156a-5p	TGACAGAAGAGAGTGAGCAC	5'	Yes	gp2a	...((..(((((((((((((((((((((((((((((....(((..(((.......)))..))))))))))))))))))))))).)))))))))..))...	94	46	-57.1	45	70	31	42.9753	60.8685	36.9664	middle
4	5	ath-miR157d_L+1R-1	CTGACAGAAGATAGAGAGCA	20	GWHAAZE00000002	-	43868398	43868511	aatggtgaaaggtgCTGACAGAAGATAGAGAGCAcagatgataagtactgcatggagatagtttgctgcggttcattctttgtgctctctatcttctgccagcaccttacagcc	14	ath-MIR157d,aly-MIR157d,gma-MIR156r,gma-MIR156e,mdm-MIR156aa,mdm-MIR156q,mdm-MIR156s,mdm-MIR156y,mdm-MIR156p,mdm-MIR156r,mdm-MIR156x,mdm-MIR156z,ppe-MIR156f,cme-MIR156f,	ath-MIR157d	gtggagggtgatagtgtggttgcTGACAGAAGATAGAGAGCACtaaggatgctatgcaaaacagacacagatatgtgtttctaattgtatttcatactttaacctcaaagttgatataaaaaaagaaagaaagatagaagagctagaagactatctgcatctctattcctatgtgctctctatgcttctgtcatcacctttctttctctatttctctctac	ath-miR157d	TGACAGAAGATAGAGAGCAC	5'	Diff	gp2a	...(((..(((((((((.((((((((((((((((((((.((.....((((((..(((....)))..))))))....)))))))))))))))))))))).)))))))))...)))	111	45.6	-61.4	11	0	0	10.5051	0	0	middle
5	6	ath-miR162a-3p	TCGATAAACCTCTGCATCCAG	21	GWHAAZE00000009	+	43383744	43383857	gtggagggggtcactggaggcagcggttcatcgatctgttccctgatctgctcttcaattttacacagaagaggaatcgcTCGATAAACCTCTGCATCCAGcgctcaccacttt	31	ath-MIR162b,ath-MIR162a,aly-MIR162a,aly-MIR162b,bra-MIR162,cas-MIR162a,mtr-MIR162,gma-MIR162b,gma-MIR162a,gma-MIR162c,ptc-MIR162a,ptc-MIR162b,mdm-MIR162b,mdm-MIR162a,stu-MIR162b,stu-MIR162a,ppe-MIR162,mes-MIR162,vvi-MIR162,nta-MIR162a,nta-MIR162b,csi-MIR162,lus-MIR162a,lus-MIR162b,cme-MIR162,sly-MIR162,cpa-MIR162a,ghr-MIR162a,rco-MIR162,vun-MIR162,htu-MIR162a,	ath-MIR162a	tagttggaagaagagtgagagtcgcTGGAGGCAGCGGTTCATCGATCtcttcctgtgaacacattaaaaatgtaaaagcatgaatagaTCGATAAACCTCTGCATCCAGcgtttgcctcttgtatctttcttattgactt	ath-miR162a-3p	TCGATAAACCTCTGCATCCAG	3'	Yes	gp2a	((((.(((.(...(((((.((((.((((.(((((...(((((((..((((...............)))))).)))))...))))).)))).)))).)))))).))).))))...	111	51.8	-43.1	36	38	37	34.3802	33.0429	44.1212	middle
6	7	ath-miR164a_R-1	TGGAGAAGCAGGGCACGTGC	20	GWHAAZE00000005	+	37349417	37349535	atgggagagtagttcttgcTGGAGAAGCAGGGCACGTGCaagttctatcaactgttcatgtgatgatgcaatgcacgagctctgcacgtgctccgtttctccaacatgggtttctctct	75	ath-MIR164b,ath-MIR164a,ath-MIR164c,aly-MIR164b,aly-MIR164a,aly-MIR164c,bna-MIR164a,bna-MIR164d,bra-MIR164d,bna-MIR164b,bna-MIR164c,bra-MIR164c,bra-MIR164a,bra-MIR164b,bra-MIR164e,cas-MIR164,mtr-MIR164a,mtr-MIR164b,mtr-MIR164c,gma-MIR164g,gma-MIR164h,gma-MIR164e,gma-MIR164a,gma-MIR164j,gma-MIR164c,gma-MIR164f,gma-MIR164i,gma-MIR164k,gma-MIR164b,gma-MIR164d,ptc-MIR164a,ptc-MIR164b,ptc-MIR164e,ptc-…	ath-MIR164a	gggtgagaatctccatgtTGGAGAAGCAGGGCACGTGCAaaccaacaaacacgaaatccgtctcatttgcttatttgcacgtacttaacttctccaacatgagctcttcaccc	ath-miR164a	TGGAGAAGCAGGGCACGTGCA	5'	Diff	gp2a	...((((((.((..(.((.(((((((((.((((((((((((((((...((..(((((((...)))).))).))...))))).))))))))))).))))))))).)).)..)).))))))	116	49.6	-54.8	24	15	14	22.9202	13.0433	16.6945	middle
7	8	mes-MIR166c-p5	TGAGGGGAATGTTGTCTGGTT	21	GWHAAZE00000001	-	6067948	6068052	aatagtTGAGGGGAATGTTGTCTGGTTcgaagtctttcgtgtatgcaagtttgaaatttcattatttgaatgattTCGGACCAGGCTTCATTCCCCtcaacttgg	153	ath-MIR166e,ath-MIR166d,ath-MIR166g,ath-MIR166b,ath-MIR166a,ath-MIR166f,ath-MIR166c,aly-MIR166c,aly-MIR166g,aly-MIR166b,aly-MIR166e,aly-MIR166a,aly-MIR166f,aly-MIR166h,aly-MIR166d,bna-MIR166e,bna-MIR166a,bna-MIR166d,bna-MIR166b,bna-MIR166c,cas-MIR166f,cas-MIR166c,cas-MIR166a,cas-MIR166b,cas-MIR165b,cas-MIR166d,mtr-MIR166a,mtr-MIR166e,mtr-MIR166g,mtr-MIR166f,mtr-MIR166c,gma-MIR166n,gma-MIR166u,gma…	mes-MIR166c	ttgaggggaatgttgtctggttcaaggtcatatgatgctttatagtttctccTCGGACCAGGCTTCATTCCCCtcaa	mes-MIR166c-p5	tgaggggaatgttgtctggtt	5'	New	gp2a	...((((((((((((((..(((((((((((((((.((((...(((.(((((...))))))))....)))).)))))))))))))))..))))))))))))))...	99	40	-54.5	36	48	39	34.3802	41.7384	46.5062	middle
7	9	ath-miR166a-3p_1ss20CT	TCGGACCAGGCTTCATTCCTC	21	GWHAAZE00000001	-	6067948	6068052	aatagtTGAGGGGAATGTTGTCTGGTTcgaagtctttcgtgtatgcaagtttgaaatttcattatttgaatgattTCGGACCAGGCTTCATTCCCCtcaacttgg	153	ath-MIR166e,ath-MIR166d,ath-MIR166g,ath-MIR166b,ath-MIR166a,ath-MIR166f,ath-MIR166c,aly-MIR166c,aly-MIR166g,aly-MIR166b,aly-MIR166e,aly-MIR166a,aly-MIR166f,aly-MIR166h,aly-MIR166d,bna-MIR166e,bna-MIR166a,bna-MIR166d,bna-MIR166b,bna-MIR166c,cas-MIR166f,cas-MIR166c,cas-MIR166a,cas-MIR166b,cas-MIR165b,cas-MIR166d,mtr-MIR166a,mtr-MIR166e,mtr-MIR166g,mtr-MIR166f,mtr-MIR166c,gma-MIR166n,gma-MIR166u,gma…	ath-MIR166c	gcgatttagtgttgagaggattgttgtctggctcgaggtcatgaagaagagaatcactcgaattaatttggaagaacaaattaagaaaaccctagatgattcTCGGACCAGGCTTCATTCCCCctaacctacttatcgc	ath-miR166a-3p	TCGGACCAGGCTTCATTCCCC	3'	Diff	gp2a	...((((((((((((((..(((((((((((((((.((((...(((.(((((...))))))))....)))).)))))))))))))))..))))))))))))))...	99	40	-54.5	1871.5	2116.5	1330	1787.29	1840.4	1585.98	high
8	10	csi-miR166c-5p_L-1R-1_1ss16TC	GGAATGTTGTCTGGCTCGA	19	GWHAAZE00000005	+	25233587	25233692	gaggGGAATGTTGTCTGGCTCGAcgcattcacttaacctcttaattcattcttttttctatgagagataaagtgacggcgTCGGACCAGGCTTCATTCCTCtcaat	95	ath-MIR166b,ath-MIR166e,ath-MIR165a,aly-MIR166e,aly-MIR166c,aly-MIR166d,aly-MIR166a,aly-MIR165a,bna-MIR166e,bna-MIR166a,bna-MIR166f,cas-MIR166c,cas-MIR166e,cas-MIR165b,cas-MIR166b,cas-MIR166a,cas-MIR165a,mtr-MIR166f,mtr-MIR166c,mtr-MIR166b,mtr-MIR166g,gma-MIR166k,gma-MIR166u,gma-MIR166c,gma-MIR166o,gma-MIR166b,gma-MIR166l,gma-MIR166a,gma-MIR166n,gma-MIR166m,gma-MIR166q,ptc-MIR166n,ptc-MIR166o,ptc…	csi-MIR166c	ttcctcctcgatcatacatgaacggttgagGGGAATGTTGTCTGGTTCGAGatcactcgtggacgaattaattaataacttattgtcttttgaatgattTCGGACCAGGCTTCATTCCCCCcaactcagtttaattgc	csi-miR166c-5p	GGGAATGTTGTCTGGTTCGAG	5'	Diff	gp2a	((((((((((..((((((..((((((..((((((...((((((.................))))))...))))))..))))))..))))))..))))))))))...	103	44.3	-52.2	434	404	302	414.473	351.298	360.125	middle
8	9	ath-miR166a-3p_1ss20CT	TCGGACCAGGCTTCATTCCTC	21	GWHAAZE00000005	+	25233587	25233692	gaggGGAATGTTGTCTGGCTCGAcgcattcacttaacctcttaattcattcttttttctatgagagataaagtgacggcgTCGGACCAGGCTTCATTCCTCtcaat	95	ath-MIR166b,ath-MIR166e,ath-MIR165a,aly-MIR166e,aly-MIR166c,aly-MIR166d,aly-MIR166a,aly-MIR165a,bna-MIR166e,bna-MIR166a,bna-MIR166f,cas-MIR166c,cas-MIR166e,cas-MIR165b,cas-MIR166b,cas-MIR166a,cas-MIR165a,mtr-MIR166f,mtr-MIR166c,mtr-MIR166b,mtr-MIR166g,gma-MIR166k,gma-MIR166u,gma-MIR166c,gma-MIR166o,gma-MIR166b,gma-MIR166l,gma-MIR166a,gma-MIR166n,gma-MIR166m,gma-MIR166q,ptc-MIR166n,ptc-MIR166o,ptc…	ath-MIR166e	ttgaggGGAATGTTGTCTGGCACGAGGcccttaacttagatctatatttgattatatatatatgtctcttctttattcattagtctatacatgaatgatcattttacggttaatgacgTCGGACCAGGCTTCATTCCCCtcaa	ath-miR166a-3p	TCGGACCAGGCTTCATTCCCC	3'	Diff	gp2a	((((((((((..((((((..((((((..((((((...((((((.................))))))...))))))..))))))..))))))..))))))))))...	103	44.3	-52.2	1871.5	2116.5	1330	1787.29	1840.4	1585.98	high
9	11	ath-miR166a-3p_R-1_1ss20CT	TCGGACCAGGCTTCATTCCT	20	GWHAAZE00000006	-	65728941	65729037	tttgttgaggggaatgctgtctggttcgagaccattcacttgaatgttcagagttcattagaatgatcTCGGACCAGGCTTCATTCCCcccaactcc	170	ath-MIR166c,ath-MIR166f,ath-MIR166a,ath-MIR166b,ath-MIR166g,ath-MIR166d,ath-MIR166e,aly-MIR166d,aly-MIR166f,aly-MIR166h,aly-MIR166a,aly-MIR166e,aly-MIR166b,aly-MIR166g,aly-MIR166c,bna-MIR166c,bna-MIR166b,bna-MIR166d,bna-MIR166a,bna-MIR166e,cas-MIR166d,cas-MIR165b,cas-MIR166b,cas-MIR166a,cas-MIR166c,cas-MIR166f,cas-MIR166e,mtr-MIR166g,mtr-MIR166e,mtr-MIR166a,mtr-MIR166c,mtr-MIR166f,mtr-MIR166b,gma…	ath-MIR166e	ttgaggGGAATGTTGTCTGGCACGAGGcccttaacttagatctatatttgattatatatatatgtctcttctttattcattagtctatacatgaatgatcattttacggttaatgacgTCGGACCAGGCTTCATTCCCCtcaa	ath-miR166a-3p	TCGGACCAGGCTTCATTCCCC	3'	Diff	gp2a	...((((.((((((((..(((((((((((((.(((((...(((((.......)))))...))))).)))))))))))))..)))))))).))))...	91	47.4	-53.1	119.5	138	83	114.123	119.998	98.9747	middle
10	12	mtr-miR166c_1ss21CT	TCGGACCAGGCTTCATTCCTT	21	GWHAAZE00000009	+	46002835	46002948	gagtgatagtctgatgttaggaatggagtttggtcggtgatcagtgcaaagccttgtatgctcatgtattgcttTCGGACTAGGCTTCATTCCTTacacaagcagctatcagat	19	mtr-MIR166c,mtr-MIR166f,gma-MIR166k,ptc-MIR166o,ptc-MIR166q,ptc-MIR166n,stu-MIR166b,mes-MIR166j,vvi-MIR166b,lus-MIR166f,lus-MIR166e,cme-MIR166e,sly-MIR166c,aqc-MIR166c,aqc-MIR166a,aqc-MIR166d,hbr-MIR166a,ssl-MIR166a,dpr-MIR166a,	mtr-MIR166f	tgtttggaatgaggtttgttccaagatcatcacacatcatgtttcttcttccctttcaataattcttgattaatttatgttcatacatctatatatatatctatatatattatcaagtcattacatgcatgggatgagatattgagagtgatcTCGGACCAGGCTTCATTCCTCacacc	mtr-miR166c	TCGGACCAGGCTTCATTCCTC	3'	Diff	gp2a	...(((((((((..(((.((((((((((..(((((...((.(((((((.(((.......)))..))))))).))...)))))..)))))))))).)))..))..)))))))...	108	43.9	-43.3	10	10.5	6	9.55006	9.13028	7.15479	low
11	13	gma-miR167c_R+1	TGAAGCTGCCAGCATGATCTGA	22	GWHAAZE00000002	-	116385404	116385519	gcacccttagcagtTGAAGCTGCCAGCATGATCTGAactttccatttttatttaattattatttgtatttggtaggggaaagatgagatcatgtggctgcttcacctgctgttggt	15	gma-MIR167g,gma-MIR167j,ptc-MIR167e,lja-MIR167,ppe-MIR167c,mes-MIR167e,mes-MIR167f,mes-MIR167d,csi-MIR167a,cme-MIR167f,cme-MIR167d,cpa-MIR167d,gso-MIR167a,dpr-MIR167c,ctr-MIR167,	gma-MIR167g	cagcagtTGAAGCTGCCAGCATGATCTGagtttaccttctattggtaagaacagatcatgtggctgcttcacctgttg	gma-miR167c	TGAAGCTGCCAGCATGATCTG	5'	Diff	gp2a	..(((..((((((.((((((.((((.((((((((...((((((.....(((..(((..........)))..)))..))))))...)))))))))))).)))))).))))))..)))	114	40.5	-46.6	14	9	11	13.3701	7.82595	13.1171	middle
12	14	aly-miR172b-5p_R-2_3ss2CT3AG7CT	GTGGCATCATCAAGATTCA	19	GWHAAZE00000001	+	19756629	19756736	aagagtcattgtttgctggtGTGGCATCATCAAGATTCAcatgcaaattgcatagtaagtttgaagatgAGAATCTTGATGATGCTGCATtggcaataaaggactata	125	ath-MIR172b,ath-MIR172d,ath-MIR172c,ath-MIR172e,ath-MIR172a,aly-MIR172b,aly-MIR172d,aly-MIR172c,aly-MIR172f,aly-MIR172e,aly-MIR172a,bna-MIR172a,bna-MIR172d,bna-MIR172c,bna-MIR172b,bra-MIR172d,bra-MIR172b,bol-MIR172b,bra-MIR172a,bol-MIR172a,bra-MIR172c,cas-MIR172b,cas-MIR172c,cas-MIR172d,cas-MIR172a,mtr-MIR172c,mtr-MIR172b,mtr-MIR172d,gma-MIR172h,gma-MIR172j,gma-MIR172f,gma-MIR172g,gma-MIR172a,gma…	aly-MIR172b	tagctcatctgtcgttgtttgtaggtGCAGCACCATCAAGATTCACAtgaaaattgataaatctcctaaattagggttttgatatgtatatgAGAATCTTGATGATGCTGCATcaacaatcgacggctacaaaatacctaaagctg	aly-miR172b-5p	GCAGCACCATCAAGATTCACA	5'	Diff	gp2a	...((((.....((((..(((..(((((((((((((((.(((.((((((........))))))...))).)))))))))))))))..)))..)))).....))))...	102	37	-51.3	49	50	51	46.7953	43.4775	60.8158	middle
12	15	ath-miR172a	AGAATCTTGATGATGCTGCAT	21	GWHAAZE00000001	+	19756629	19756736	aagagtcattgtttgctggtGTGGCATCATCAAGATTCAcatgcaaattgcatagtaagtttgaagatgAGAATCTTGATGATGCTGCATtggcaataaaggactata	125	ath-MIR172b,ath-MIR172d,ath-MIR172c,ath-MIR172e,ath-MIR172a,aly-MIR172b,aly-MIR172d,aly-MIR172c,aly-MIR172f,aly-MIR172e,aly-MIR172a,bna-MIR172a,bna-MIR172d,bna-MIR172c,bna-MIR172b,bra-MIR172d,bra-MIR172b,bol-MIR172b,bra-MIR172a,bol-MIR172a,bra-MIR172c,cas-MIR172b,cas-MIR172c,cas-MIR172d,cas-MIR172a,mtr-MIR172c,mtr-MIR172b,mtr-MIR172d,gma-MIR172h,gma-MIR172j,gma-MIR172f,gma-MIR172g,gma-MIR172a,gma…	ath-MIR172a	tgctgtggcatcatcaagattcacatctgttgatggacggtggtgattcactctccacaaagttctctatgaaaatgAGAATCTTGATGATGCTGCATcggc	ath-miR172a	AGAATCTTGATGATGCTGCAT	3'	Yes	gp2a	...((((.....((((..(((..(((((((((((((((.(((.((((((........))))))...))).)))))))))))))))..)))..)))).....))))...	102	37	-51.3	113	113	105	107.916	98.2592	125.209	middle
13	16	ppe-MIR395j-p5	GTTCCCTTGAACACTTCAT	19	GWHAAZE00000003	+	41716758	41716871	caggtgtttcctagaGTTCCCTTGAACACTTCATtagtggttttagtctaatataccaacaggtaattatatagcatgacctactgaagtgtttgggggaactcctggacccat	6	ppe-MIR395j,ppe-MIR395k,ppe-MIR395e,vvi-MIR395m,rco-MIR395a,rco-MIR395e,	ppe-MIR395j	gtcagttgttcctggagttcccttgaacacttcattggggaaattataagggtagttcatatgtaccttaatttatcctaCTGAAGTGTTTGGGGGAACTCtgggtatcatctgac	ppe-MIR395j-p5	gttcccttgaacacttcat	5'	New	gp2a	...(((..(((..(((((((((..(((((((((...((((((...(.((((((((((....))))..))).))))..)))).)))))))))))..)))))))))..)))..)))	111	41.2	-47.4	8.5	0	4.5	8.11755	0	5.3661	low
14	16	ppe-MIR395j-p5	GTTCCCTTGAACACTTCAT	19	GWHAAZE00000013	+	94153	94266	caggtgtttcctagaGTTCCCTTGAACACTTCATtagtggttttagcctaatataccaacaggtaattatatagcatgacctactgaagtgtttgggggaactcctggacccat	3	ppe-MIR395j,ppe-MIR395k,ppe-MIR395e,	ppe-MIR395j	gtcagttgttcctggagttcccttgaacacttcattggggaaattataagggtagttcatatgtaccttaatttatcctaCTGAAGTGTTTGGGGGAACTCtgggtatcatctgac	ppe-MIR395j-p5	gttcccttgaacacttcat	5'	New	gp2a	...(((..(((..(((((((((..(((((((((...((((((...((.((((.((((....))))))))....))..)))).)))))))))))..)))))))))..)))..)))	111	42.1	-48.5	8.5	0	4.5	8.11755	0	5.3661	low
15	17	ath-miR395a_R-1	CTGAAGTGTTTGGGGGAACT	20	GWHAAZE00000003	+	47134051	47134158	ccccctagagtttccctgatcacttcattgggactctcttgacaccatttaaatatatagagtgagaaagagagagtctgCTGAAGTGTTTGGGGGAACTctgggtgc	103	ath-MIR395e,ath-MIR395d,ath-MIR395a,aly-MIR395d,aly-MIR395e,aly-MIR395g,bna-MIR395a,bna-MIR395b,bna-MIR395c,bra-MIR395a,bra-MIR395c,bra-MIR395b,bra-MIR395d,cas-MIR395a,cas-MIR395d,gma-MIR395a,gma-MIR395c,gma-MIR395b,ptc-MIR395k,ptc-MIR395g,ptc-MIR395h,ptc-MIR395j,ptc-MIR395e,ptc-MIR395f,ptc-MIR395c,ptc-MIR395b,ptc-MIR395i,ptc-MIR395d,mdm-MIR395b,mdm-MIR395a,mdm-MIR395d,mdm-MIR395g,mdm-MIR395c,mdm…	ath-MIR395a	atgtctcctagagttcctctgagcacttcattggggatacaatttttctaaatgattatccaCTGAAGTGTTTGGGGGAACTCccggacccat	ath-miR395a	CTGAAGTGTTTGGGGGAACTC	3'	Diff	gp2a	...(((((((((((((..(.(((((((...((((((((((.....(((((.........))))).....))))))))))..))))))).)..)))))))))))))...	102	46.3	-53.6	4	6	4	3.82003	5.2173	4.76986	low
16	18	ath-miR395a_L-1	TGAAGTGTTTGGGGGAACTC	20	GWHAAZE00000003	+	47538136	47538241	ccccctggagtttccctgaccacttcattgggactctcttgacgccatttatatatatatatagagagagagagtctacTGAAGTGTTTGGGGGAACTCtgggtgc	122	ath-MIR395a,ath-MIR395e,ath-MIR395d,aly-MIR395e,aly-MIR395g,aly-MIR395d,bna-MIR395a,bna-MIR395c,bna-MIR395b,bra-MIR395a,bra-MIR395c,bra-MIR395b,bra-MIR395d,cas-MIR395d,cas-MIR395a,mtr-MIR395c,mtr-MIR395i,mtr-MIR395f,mtr-MIR395g,mtr-MIR395o,mtr-MIR395d,mtr-MIR395m,mtr-MIR395e,mtr-MIR395a,mtr-MIR395j,mtr-MIR395l,mtr-MIR395n,gma-MIR395l,gma-MIR395m,gma-MIR395a,gma-MIR395c,gma-MIR395b,gma-MIR395j,gma…	ath-MIR395d	atgtcctctagagttctcctgaacacttcattggaaatttgttattcagtaagctaacagttaattccaCTGAAGTGTTTGGGGGAACTCccgatgtcat	ath-miR395a	CTGAAGTGTTTGGGGGAACTC	3'	Diff	gp2a	...((..(((((((((..(.(((((((...((((((((((.......(((((((....)))))))..))))))))))..))))))).)..)))))))))..))...	100	47.2	-53.7	13	15.5	5	12.4151	13.478	5.96233	middle
17	18	ath-miR395a_L-1	TGAAGTGTTTGGGGGAACTC	20	GWHAAZE00000003	+	104137996	104138102	cctggagtttccctgatcacttcattgggactctcttgacgccatttatgtatatatatatagatagagagataatctacTGAAGTGTTTGGGGGAACTCtgggtgc	122	ath-MIR395a,ath-MIR395e,ath-MIR395d,aly-MIR395g,aly-MIR395e,aly-MIR395d,bna-MIR395c,bna-MIR395b,bna-MIR395a,bra-MIR395c,bra-MIR395a,bra-MIR395d,bra-MIR395b,cas-MIR395d,cas-MIR395a,mtr-MIR395c,mtr-MIR395f,mtr-MIR395i,mtr-MIR395m,mtr-MIR395e,mtr-MIR395a,mtr-MIR395g,mtr-MIR395o,mtr-MIR395d,mtr-MIR395l,mtr-MIR395n,mtr-MIR395j,gma-MIR395m,gma-MIR395a,gma-MIR395l,gma-MIR395b,gma-MIR395c,gma-MIR395j,gma…	ath-MIR395d	atgtcctctagagttctcctgaacacttcattggaaatttgttattcagtaagctaacagttaattccaCTGAAGTGTTTGGGGGAACTCccgatgtcat	ath-miR395a	CTGAAGTGTTTGGGGGAACTC	3'	Diff	gp2a	((..(((((((((..(.(((((((.((((.((((((.......(((((((((....)))))))))))))))....)))).))))))).)..)))))))))..))...	104	42.1	-47.6	13	15.5	5	12.4151	13.478	5.96233	middle
18	19	csi-miR395b-5p_R-1	GTTCCCCTGAACACTTCATT	20	GWHAAZE00000003	-	46716201	46716315	caggtgtttcctagaGTTCCCTTGAACACTTCATTagtggttttagcctaatataccaacaggtaattatatagcatgacctactgaagtgtttgggggaactcctggacccatt	1	csi-MIR395b,	csi-MIR395b	tgactgcacatgcatcaggtgtcccctagaGTTCCCCTGAACACTTCATTGgggactccttttaaccctaCTGAAGTGTTTGGGGGAACTCctggagtcatttgatattactcatgagcgt	csi-miR395b-5p	GTTCCCCTGAACACTTCATTG	5'	Diff	gp2a	...(((..(((..(((((((((..(((((((((...((((((...((.((((.((((....))))))))....))..)))).)))))))))))..)))))))))..)))..))).	111	41.7	-49.2	7	7	8	6.68504	6.08685	9.53973	low
19	20	csi-miR395b-5p_R-2	GTTCCCCTGAACACTTCAT	19	GWHAAZE00000003	-	47527279	47527392	caggtgtttcctagaGTTCCCTTGAACACTTCATtagtggttttagcctaatatactaacaggtaattatatagcatgacctactgaagtgtttgggggaactcttggacccat	1	csi-MIR395b,	csi-MIR395b	tgactgcacatgcatcaggtgtcccctagaGTTCCCCTGAACACTTCATTGgggactccttttaaccctaCTGAAGTGTTTGGGGGAACTCctggagtcatttgatattactcatgagcgt	csi-miR395b-5p	GTTCCCCTGAACACTTCATTG	5'	Diff	gp2a	...(((..(((.((((((((((..(((((((((...((((((...((.((((.((((....))))))))....))..)))).)))))))))))..)))))))))).)))..)))	111	40.4	-47.6	46	33	38	43.9303	28.6952	45.3137	middle
20	21	ath-miR395a_L-1R-1	TGAAGTGTTTGGGGGAACT	19	GWHAAZE00000013	+	227948	228064	tcaggtgttttctagagttccattgaacacttcattagcggttttagcctaatataccaaaggtaattagcatgatctacTGAAGTGTTTGGGGGAACTcttgtacccatttgataa	127	ath-MIR395a,ath-MIR395d,ath-MIR395e,aly-MIR395g,aly-MIR395e,aly-MIR395d,bna-MIR395c,bna-MIR395b,bna-MIR395a,bra-MIR395d,bra-MIR395b,bra-MIR395c,bra-MIR395a,cas-MIR395d,cas-MIR395a,mtr-MIR395f,mtr-MIR395i,mtr-MIR395c,mtr-MIR395l,mtr-MIR395n,mtr-MIR395j,mtr-MIR395m,mtr-MIR395e,mtr-MIR395a,mtr-MIR395g,mtr-MIR395o,mtr-MIR395h,mtr-MIR395d,gma-MIR395b,gma-MIR395e,gma-MIR395g,gma-MIR395d,gma-MIR395c,gma…	ath-MIR395e	atgttttctagagttcctctgagcacttcattggagatacaattttttataaaatagttttctaCTGAAGTGTTTGGGGGAACTCccgggctgat	ath-miR395a	CTGAAGTGTTTGGGGGAACTC	3'	Diff	gp2a	(((..((......((((((((...((((((((((.(((..(((...((.((((.((((...))))))))))..)))))).))))))))))...))))))))......))..)))...	114	37.6	-37.1	220	147	150	210.101	127.824	178.87	middle
21	22	cca-miR396a-3p_R-2	GTTCAAGAAAGCTGTGGGA	19	GWHAAZE00000005	-	7444622	7444722	cacagctttcttgagcttctgcatagttatgccagaataataaatgacacatatataattaaattggggattaattagaaGTTCAAGAAAGCTGTGGAAaa	8	mes-MIR396c,mes-MIR396f,vvi-MIR396b,nta-MIR396c,cme-MIR396d,rco-MIR396,cca-MIR396a,cca-MIR396c,	cca-MIR396c	gccatgtttTTCCACAGCTTTCTTGAACTTtaaaaattcatgtgttaattccgttctcaagaattccttttcgagaattcacgtgattaaacgaaGTTCAAGAAAGCTGTGGGAAAacatgaca	cca-miR396a-3p	GTTCAAGAAAGCTGTGGGAAA	3'	Diff	gp2a	(((((((((((((((((((((..(((((...(((((((.(((.(((...))).))).)))...)))).)))))..))))))))))))))))))))).....	96	31.7	-37	399	329	319	381.048	286.082	380.397	middle
22	23	mes-MIR396f-p3	GAAGTTCAAGAAAGCTGTGG	20	GWHAAZE00000009	+	49844022	49844133	catgtcgtcccacagctttcttgagcttcttaattgtgtgtattttagccaaatcaagattgatttagaagtaattaaaaGAAGTTCAAGAAAGCTGTGGaaaagcatgact	6	mes-MIR396f,mes-MIR396c,vvi-MIR396b,cme-MIR396d,cca-MIR396c,cca-MIR396a,	mes-MIR396f	tgtcatgcttTTCCACAGCTTTCTTGAACTTcttcttcttcttcttgttctagctggcttcttatttcttgttgtgtgcatggcattcttagaagttcaagaaagctgtgggagaacatggca	mes-MIR396f-p3	gaagttcaagaaagctgtgg	3'	New	gp2a	(((((....((((((((((((((((((((((..(((....((((((....((((((....)))))).))))))..)))))))))))))))))))))))))....)))))...	109	34.8	-44.8	0	7	5	0	6.08685	5.96233	low
23	24	hbr-miR398_R-1_1ss9CA	GGAGCGACATGAGATCACAT	20	GWHAAZE00000003	-	105359788	105359893	agaggtggaagggtccaacaGGAGCGACATGAGATCACATaaaaggcacgcctaatgtgctttcaTGTGTTCTCAGGTCGCCCCTgtaggactttcttccaccata	32	ath-MIR398a,ath-MIR398c,ath-MIR398b,aly-MIR398a,aly-MIR398b,bra-MIR398,cas-MIR398b,cas-MIR398a,mtr-MIR398a,gma-MIR398a,gma-MIR398b,ptc-MIR398a,mdm-MIR398a,lja-MIR398,gra-MIR398,stu-MIR398b,mes-MIR398,vvi-MIR398a,csi-MIR398b,csi-MIR398a,lus-MIR398b,lus-MIR398e,lus-MIR398d,lus-MIR398c,cme-MIR398b,ghr-MIR398,rco-MIR398a,aqc-MIR398a,hbr-MIR398,ahy-MIR398,ssl-MIR398,bol-MIR398a,	hbr-MIR398	gtggagaattcctacaGGAGCGACCTGAGATCACATGtggccaccctcacatgttcccttatcttctattggttgtgttttcgtgtgttctcaggtcacccctgccgggctttcctcccctgctagattggtatgatgat	hbr-miR398	GGAGCGACCTGAGATCACATG	5'	Diff	gp2a	...(((((((((((((.(((((.(((((.(((((.(((((..((((((((.....)))))))).))))).))))).))))).))))).)))))..))))))))...	100	50	-61.2	0	0	5	0	0	5.96233	low
23	25	ath-miR398a-3p_R-1	TGTGTTCTCAGGTCACCCCT	20	GWHAAZE00000003	-	105359788	105359893	agaggtggaagggtccaacaGGAGCGACATGAGATCACATaaaaggcacgcctaatgtgctttcaTGTGTTCTCAGGTCGCCCCTgtaggactttcttccaccata	32	ath-MIR398a,ath-MIR398c,ath-MIR398b,aly-MIR398a,aly-MIR398b,bra-MIR398,cas-MIR398b,cas-MIR398a,mtr-MIR398a,gma-MIR398a,gma-MIR398b,ptc-MIR398a,mdm-MIR398a,lja-MIR398,gra-MIR398,stu-MIR398b,mes-MIR398,vvi-MIR398a,csi-MIR398b,csi-MIR398a,lus-MIR398b,lus-MIR398e,lus-MIR398d,lus-MIR398c,cme-MIR398b,ghr-MIR398,rco-MIR398a,aqc-MIR398a,hbr-MIR398,ahy-MIR398,ssl-MIR398,bol-MIR398a,	ath-MIR398a	tgaaatttcaAAGGAGTGGCATGTGAACACAtatcctatggtttcttcaaatttccattgaaaccattgagtttTGTGTTCTCAGGTCACCCCTTtgaatctccc	ath-miR398a-3p	TGTGTTCTCAGGTCACCCCTT	3'	Diff	gp2a	...(((((((((((((.(((((.(((((.(((((.(((((..((((((((.....)))))))).))))).))))).))))).))))).)))))..))))))))...	100	50	-61.2	3	0	0	2.86502	0	0	low
24	25	ath-miR398a-3p_R-1	TGTGTTCTCAGGTCACCCCT	20	GWHAAZE00000006	+	78231072	78231149	ccctagagggatgccctgagaacactggctgttttggctttgccttcccactTGTGTTCTCAGGTCACCCCTttggag	30	ath-MIR398a,ath-MIR398b,ath-MIR398c,aly-MIR398a,aly-MIR398b,bra-MIR398,cas-MIR398b,cas-MIR398a,mtr-MIR398a,gma-MIR398a,gma-MIR398b,ptc-MIR398a,mdm-MIR398a,lja-MIR398,gra-MIR398,stu-MIR398b,vvi-MIR398a,csi-MIR398a,lus-MIR398d,lus-MIR398b,lus-MIR398e,lus-MIR398c,cme-MIR398b,ghr-MIR398,rco-MIR398a,aqc-MIR398a,hbr-MIR398,ahy-MIR398,ssl-MIR398,bol-MIR398a,	ath-MIR398a	tgaaatttcaAAGGAGTGGCATGTGAACACAtatcctatggtttcttcaaatttccattgaaaccattgagtttTGTGTTCTCAGGTCACCCCTTtgaatctccc	ath-miR398a-3p	TGTGTTCTCAGGTCACCCCTT	3'	Diff	gp2a	..((((((((.((.(((((((((((..(.((....(((...)))....)))..))))))))))).)).))))))))..	74	55.1	-38	3	0	0	2.86502	0	0	low
25	26	ptc-miR399e_R-1	CGCCAAAGGAGAGTTGCCCT	20	GWHAAZE00000008	+	24008407	24008510	agcgaagaagttgaagggcatctctcctgttggcagatgatcaaatctcaactaccttttgagtttattcCGCCAAAGGAGAGTTGCCCTtcgactacttcagc	3	ptc-MIR399e,ppe-MIR399a,vvi-MIR399i,	ptc-MIR399e	aactagttaaatggcttctcttctttggcaggtgatggtatagattacaacttatagctttaatctagtattcagttaccCGCCAAAGGAGAGTTGCCCTCtaacttcc	ptc-miR399e	CGCCAAAGGAGAGTTGCCCTC	3'	Diff	gp2a	.((((((.((((((((((((.(((((((.(((((.((.....(((.(((((.......))))))))..)).)))))))))))).)))))))))))).)))).))	103	46.2	-50.8	39	34	28	37.2453	29.5647	33.389	middle
26	27	mtr-miR408-3p_L+3_1ss4AC	CTCCTGCACTGCCTCTTCCCTGGC	24	GWHAAZE00000009	-	23047692	23047831	aggtaacagatgggtgcggagagacagggacgagacagagcatgaaatgagcgagttaacgtagatgatatgtcgctcttCTCCTGCACTGCCTCTTCCCTGGCtctcctttcctttctctctcatatctgtttttcact	11	mtr-MIR408,gma-MIR408d,gma-MIR408c,gma-MIR408b,gma-MIR408a,mdm-MIR408a,cme-MIR408,cpa-MIR408,rco-MIR408,ahy-MIR408,vun-MIR408,	mtr-MIR408	tagttaatgacaggacaaagACAGGGAACATGCAGAGCATGgatgaaactatcgacagtgaaggaaactgttgtggctccactcATGCACTGCCTCTTCCCTGGCttataatctgtttttattat	mtr-miR408-3p	ATGCACTGCCTCTTCCCTGGC	3'	Diff	gp2a	.((.((((((((((...((((((.((((((.(((.(((.(((.((...((((((.....((((.....))))))))))...)).))).))).))).)))))).))))))...)))...........)))))))..))...	136	48.6	-53.9	0	3	0	0	2.60865	0	low
27	27	mtr-miR408-3p_L+3_1ss4AC	CTCCTGCACTGCCTCTTCCCTGGC	24	GWHAAZE00000145	+	573348	573487	aggtaacagataggtgcggagagacagggacgagacagagcatgaaatgagcgagttaacacggatgatatgtcgctcttCTCCTGCACTGCCTCTTCCCTGGCtctcctttcctttctctctcatatctgtttttcact	11	mtr-MIR408,gma-MIR408d,gma-MIR408c,gma-MIR408b,gma-MIR408a,mdm-MIR408a,cme-MIR408,cpa-MIR408,rco-MIR408,ahy-MIR408,vun-MIR408,	mtr-MIR408	tagttaatgacaggacaaagACAGGGAACATGCAGAGCATGgatgaaactatcgacagtgaaggaaactgttgtggctccactcATGCACTGCCTCTTCCCTGGCttataatctgtttttattat	mtr-miR408-3p	ATGCACTGCCTCTTCCCTGGC	3'	Diff	gp2a	.((.((((((((((...((((((.((((((.(((.(((.(((.((...((((((..((.((....)).))..))))))...)).))).))).))).)))))).))))))...)))...........)))))))..))...	136	48.6	-53.6	0	3	0	0	2.60865	0	low
28	28	mtr-MIR2592bj-p5_1ss12TC	ATTCCCACTGTCCCTGTC	18	GWHAAZE00000002	+	113290499	113290575	aaATTCCCACTGTCCCTGTCtactatccagcgaaaccacagccataggaacgggcttggcagaatcagtggggaaag	2	mtr-MIR2592bj,mtr-MIR2592bi,	mtr-MIR2592bj	ccaatatttgaccggaattcccactgttcctgtcaaaagattaaattcttgttaggctgatttaaatgaaggtattgaagtgtcaaggaatggacctcattcttttcacatttgaataccatcatttaatcccaacctaacaagaatttaatcttttgaaTGGAACATTGGGAATGCCGGTcgaatattgg	mtr-MIR2592bj-p5	attcccactgttcctgtc	5'	New	gp2a	...(((((((((...(((((..((.(((.((.........))....)))..))....)))))...)))))))))...	71	51.9	-23.9	480	345	461	458.403	299.995	549.727	middle
29	29	gma-miR5368_L+2	AGGGACAGTCTCAGGTAGACA	21	GWHAAZE00000007	+	64537660	64537743	caatttgcttgaaagtttgtctggcaagggtcgcacgcgggctgccccagctcccaacttttAGGGACAGTCTCAGGTAGACAg	1	gma-MIR5368,	gma-MIR5368	actgtttcctgggattggctttgggctttcctgcacagcttaggtggagggcaaagaagacttccttctgagggggccagagccatcagagagataccactctggacgagctagaattctaaccttgtgccaggacctatgggccgagGGACAGTCTCAGGTAGACAgt	gma-miR5368	GGACAGTCTCAGGTAGACA	3'	Diff	gp2a	...(((((((((....(((((((((..(((..((......))..)))..)))............))))))..)))))))))...	78	54.8	-23.3	53	68	48	50.6153	59.1294	57.2384	middle
30	30	nta-miR6149a_L+1R-3	TTTGATACGCACCTGAATC	19	GWHAAZE00000002	+	52239049	52239146	aaaacTTTGATACGCACCTGAATCgaatgattgagaatcaaatcaaagaaaataattcttttgattttattttcgattcaggttcgcatcaatgtcgt	2	nta-MIR6149b,nta-MIR6149a,	nta-MIR6149a	atgtcaaagcTTGATACGCACCTGAATCGGCagttacatacagaccaatagtatattagtacatatgccggtttgggttcgtatcaaactatgatatac	nta-miR6149a	TTGATACGCACCTGAATCGGC	5'	Diff	gp2a	...((.(((((.((.((((((((((((......(((((((((....((((.....)))))))))))))...)))))))))))).)).))))).))...	92	30.6	-32.4	13	7	6	12.4151	6.08685	7.15479	middle
1	1	ath-miR157a-5p_L+5R-2	GGGTGTTGACAGAAGATAGAGAGC	24	GWHAAZE00000009	-	42408352	42408444	GGGTGTTGACAGAAGATAGAGAGCacagatgatgaattgcaaattactaattgttgcttctcactcctttgtgctctctatgcttctgtcatc	20	ath-MIR157c,aly-MIR157a,aly-MIR157c,aly-MIR157c,bna-MIR156b,bna-MIR156c,bna-MIR156b,bna-MIR156c,bra-MIR157a,cas-MIR157b,cas-MIR157d,mtr-MIR156e,gma-MIR156m,gma-MIR156l,gma-MIR156i,gma-MIR156d,lus-MIR156i,lus-MIR156i,cca-MIR156c,bol-MIR157a,	ath-MIR157c	aggtttgagagtgatgttggttgTTGACAGAAGATAGAGAGCACtaaggatgacatgcaagtacatacatatatatcatcacaccgcatgtggatgataaaatatgtataacaaattcaaagaaagagagggagagaaagagagagaacctgcatctctactcttttgtGCTCTCTATACTTCTGTCACCacctttatctcttcttctctctaacct	ath-miR157a-5p	TTGACAGAAGATAGAGAGCAC	5'	Diff	gp2b	......(((((((((((((((((((((((.(((((...((((...........))))...))).)).)))))))))))))).)))))))))..	85	40.9	-41.6	0	5	0	0	4.34775	0	low
2	2	ath-miR159c_R-2	TTTGGATTGAAGGGAGCTC	19	GWHAAZE00000001	+	76551022	76551060	TTTGGATTGAATGGAGCTCgttttcagctccattcattg	35	ath-MIR159c,ath-MIR159a,ath-MIR159b,aly-MIR159c,aly-MIR159a,aly-MIR159b,bna-MIR159,bra-MIR159a,cas-MIR159a,cas-MIR159c,cas-MIR159b,mtr-MIR159a,gma-MIR159e,gma-MIR159a,ptc-MIR159b,ptc-MIR159a,mdm-MIR159f,mdm-MIR159d,mdm-MIR159e,ppe-MIR159,mes-MIR159b,mes-MIR159a,vvi-MIR159c,nta-MIR159,csi-MIR159a,lus-MIR159b,lus-MIR159c,cme-MIR159a,sly-MIR159,cpa-MIR159a,rco-MIR159,hbr-MIR159a,ahy-MIR159,htu-MIR15…	ath-MIR159c	gtgtaacagaaggagctcccttcctccaaaacgaagaggacaagatttgaggaactaaaatgcagaatctaagagttcatgtcttcctcatagagagtgcgcggtgttaaaagcttgaagaaagcacactttaaggggattgcacgacctcttagattctccctctttctctacatatcattctcttctcttcgTTTGGATTGAAGGGAGCTCCTtttcttcttc	ath-miR159c	TTTGGATTGAAGGGAGCTCCT	5'	Diff	gp2b	.......(((((((((((.......)))))))))))...	29	41	-16.4	34.5	24.5	20.5	32.9477	21.304	24.4455	middle
3	3	gma-miR159a-5p_R-2	GAGCTCCTTGAAGTCCAAT	19	GWHAAZE00000004	+	43006741	43006760	aGAGCTCCTTGAAGTCTAAT	12	gma-MIR159e,gma-MIR159a,ptc-MIR159b,ptc-MIR159a,ppe-MIR159,mes-MIR159a,vvi-MIR159c,cme-MIR159a,cpa-MIR159a,rco-MIR159,hbr-MIR159a,pvu-MIR159a,	gma-MIR159a	aattaaaggggattatgaagtgGAGCTCCTTGAAGTCCAATTGaggatcttactgggtgaattgagctgcttagctatggatcccacagttctacccatcaataagtgcttttgtggtagtcttgtggcttccatatctggggagcttcatttgcctttatagtattaaccttcTTTGGATTGAAGGGAGCTCTAcacccttctcttcttttct	gma-miR159a-5p	GAGCTCCTTGAAGTCCAATTG	3'	Diff	gp2b	(((.((......)))))...	17	40	0	5	6	0	4.77503	5.2173	0	low
4	4	ath-miR159b-3p_R-1	TTTGGATTGAAGGGAGCTCT	20	GWHAAZE00000009	+	59387656	59387692	ttgccttattttcttaCTTGGATTGAAGGGAGCTCTg	32	ath-MIR159b,ath-MIR159a,aly-MIR159b,aly-MIR159a,bna-MIR159,bra-MIR159a,cas-MIR159b,cas-MIR159c,mtr-MIR159a,gma-MIR159a,gma-MIR159e,ptc-MIR159a,ptc-MIR159b,mdm-MIR159d,mdm-MIR159e,mdm-MIR159f,ppe-MIR159,mes-MIR159b,mes-MIR159a,vvi-MIR159c,nta-MIR159,csi-MIR159a,lus-MIR159b,lus-MIR159c,cme-MIR159a,sly-MIR159,cpa-MIR159a,rco-MIR159,hbr-MIR159a,ahy-MIR159,htu-MIR159a,pvu-MIR159a,	ath-MIR159b	ggaaGAGCTCCTTGAAGTTCAATGGagggtttagcagggtgaagtaaagctgctaagctatggatcccataagccttatcaaattcaatataattgatgataaggttttttttatggatgccatatctcaggagctttcacttacccctttaatggcttcactcttcTTTGGATTGAAGGGAGCTCTTcatctctc	ath-miR159b-3p	TTTGGATTGAAGGGAGCTCTT	3'	Diff	gp2b	((.((((...(((......)))...)))).)).....	32	40.5	-5.7	177	172	148	169.036	149.563	176.485	middle
5	5	ath-miR159a	TTTGGATTGAAGGGAGCTCTA	21	GWHAAZE00000009	-	42217999	42218035	TTTGGATTGAAGGGAGCTCTAcgccttttcttcttag	35	ath-MIR159a,ath-MIR159b,ath-MIR159c,aly-MIR159a,aly-MIR159b,aly-MIR159c,bna-MIR159,bra-MIR159a,cas-MIR159b,cas-MIR159c,cas-MIR159a,mtr-MIR159a,gma-MIR159e,gma-MIR159a,ptc-MIR159b,ptc-MIR159a,mdm-MIR159f,mdm-MIR159d,mdm-MIR159e,ppe-MIR159,mes-MIR159a,mes-MIR159b,vvi-MIR159c,nta-MIR159,csi-MIR159a,lus-MIR159c,lus-MIR159b,cme-MIR159a,sly-MIR159,cpa-MIR159a,rco-MIR159,hbr-MIR159a,ahy-MIR159,htu-MIR15…	ath-MIR159a	gtagagctccttaaagttcaaacatgagttgagcagggtaaagaaaagctgctaagctatggatcccataagccctaatccttgtaaagtaaaaaaggatttggttatatggattgcatatctcaggagctttaacttgccctttaatggcttttactcttcTTTGGATTGAAGGGAGCTCTAc	ath-miR159a	TTTGGATTGAAGGGAGCTCTA	5'	Yes	gp2b	...(((..(((..(.((.....)))..))).)))...	31	43.2	-6.6	2603.5	2648.5	1578.5	2486.36	2303	1882.31	high
6	6	mtr-MIR164c-p5	CTTGTTGGAGAAGCAGGGCACGT	23	GWHAAZE00000009	-	17611205	17611303	tCTTGTTGGAGAAGCAGGGCACGTgcaagtccccctcactcacgtgaccagctgcatggtgacatgtgactctgCACGTGCTCCCCTTCTCCAACatgg	26	mtr-MIR164c,mtr-MIR164a,gma-MIR164k,gma-MIR164d,gma-MIR164b,gma-MIR164g,gma-MIR164a,gma-MIR164e,ptc-MIR164c,mdm-MIR164c,mdm-MIR164d,ppe-MIR164b,ppe-MIR164c,mes-MIR164c,mes-MIR164a,mes-MIR164b,vvi-MIR164d,vvi-MIR164a,csi-MIR164c,lus-MIR164d,lus-MIR164e,cme-MIR164c,cpa-MIR164c,cpa-MIR164a,ghr-MIR164,rco-MIR164b,	mtr-MIR164c	cttgtTGGAGAAGCAGGGCACGTGCAaccgtagatctctctcaaacttcaatctcattttgcacgtgctccacttttccaacttga	mtr-MIR164c-p5	cttgtTGGAGAAGCAGGGCACGT	5'	New	gp2b	...(((((((((((..(((((((((((((((....((((....))))......(((((....))))))))).)))))))))))..)))))))))))...	93	57.6	-53.3	3.5	0	0	3.34252	0	0	low
6	7	csi-miR164b-3p_1ss5CT	CACGTGCTCCCCTTCTCCAAC	21	GWHAAZE00000009	-	17611205	17611303	tCTTGTTGGAGAAGCAGGGCACGTgcaagtccccctcactcacgtgaccagctgcatggtgacatgtgactctgCACGTGCTCCCCTTCTCCAACatgg	26	mtr-MIR164c,mtr-MIR164a,gma-MIR164k,gma-MIR164d,gma-MIR164b,gma-MIR164g,gma-MIR164a,gma-MIR164e,ptc-MIR164c,mdm-MIR164c,mdm-MIR164d,ppe-MIR164b,ppe-MIR164c,mes-MIR164c,mes-MIR164a,mes-MIR164b,vvi-MIR164d,vvi-MIR164a,csi-MIR164c,lus-MIR164d,lus-MIR164e,cme-MIR164c,cpa-MIR164c,cpa-MIR164a,ghr-MIR164,rco-MIR164b,	csi-MIR164c	atactcatggcatgggtgggtagctcttgtTGGAGAAGCAGGGCACGTGCAattcacatgcgtagatcatatgatatcttacaagactttgCACGCGCTCCCCTTCTCCAACacgtgtttctcgccctcaattctctcattc	csi-miR164b-3p	CACGCGCTCCCCTTCTCCAAC	3'	Diff	gp2b	...(((((((((((..(((((((((((((((....((((....))))......(((((....))))))))).)))))))))))..)))))))))))...	93	57.6	-53.3	5	5	6	4.77503	4.34775	7.15479	low
7	8	mtr-MIR164a-p5	CTTGTTGGAGAAGCAGGGCACGT	23	GWHAAZE00000002	-	119653638	119653746	tatggatgggtaactcCTTGTTGGAGAAGCAGGGCACGTgcaaattaaatgcctattaattcaacttttgcacgtgctctacttttccaacacggatttctcaacctct	13	mtr-MIR164a,mtr-MIR164c,gma-MIR164e,gma-MIR164a,gma-MIR164g,gma-MIR164b,mdm-MIR164c,ppe-MIR164b,ppe-MIR164c,vvi-MIR164a,csi-MIR164c,cme-MIR164c,ghr-MIR164,	mtr-MIR164a	cttgtTGGAGAAGCAGGGCACGTGCAaatcctctttctgattcattctctcataatgcatatcaatatcttttgcacgtgctccccttctccaactagg	mtr-MIR164a-p5	cttgtTGGAGAAGCAGGGCACGT	5'	New	gp2b	...((.((((.((.(((.(((((((((((.((((((((((((((......................)))))))))))))).))))))))))).))).)))))).))...	103	42.2	-49.5	3.5	0	0	3.34252	0	0	low
8	9	mtr-MIR164b-p3	CATGTGCCCCTCTTCCCCATC	21	GWHAAZE00000003	-	94391185	94391285	gcacgtgattactaactctttatcttccccaacctagctctactactactactactactaagttgagttagtttcttcttCATGTGCCCCTCTTCCCCATC	5	mtr-MIR164b,gma-MIR164i,mdm-MIR164e,mdm-MIR164f,ppe-MIR164a,	mtr-MIR164b	caagaTGGAGAAGCAGGGCACGTGCAatactaactcatgaacatacacacatgatggaagtgaatacaaagagaatctacattctcttatgtttcatttttttaattgagttagttcttcatgtgcccctcttccccatcatga	mtr-MIR164b-p3	catgtgcccctcttccccatc	3'	New	gp2b	((((((((..((((((((................(((.....)))........(((....))).)))))))).......))))))))..............	87	42.6	-19	0	0	5	0	0	5.96233	low
9	10	ath-miR166a-3p_L-1	CGGACCAGGCTTCATTCCCC	20	GWHAAZE00000001	+	102601719	102601769	aaaggatgatcatatgttagttagggtcgtCGGACCAGGCTTCATTCCCCc	136	ath-MIR166b,ath-MIR166g,ath-MIR166d,ath-MIR166e,ath-MIR166a,ath-MIR166f,ath-MIR166c,aly-MIR166e,aly-MIR166g,aly-MIR166c,aly-MIR166b,aly-MIR166d,aly-MIR166f,aly-MIR166h,aly-MIR166a,bna-MIR166e,bna-MIR166a,bna-MIR166b,bna-MIR166c,bna-MIR166d,cas-MIR166c,cas-MIR166f,cas-MIR166d,cas-MIR166a,cas-MIR166b,cas-MIR165b,mtr-MIR166e,mtr-MIR166a,mtr-MIR166g,gma-MIR166a,gma-MIR166o,gma-MIR166b,gma-MIR166u,gma…	ath-MIR166c	gcgatttagtgttgagaggattgttgtctggctcgaggtcatgaagaagagaatcactcgaattaatttggaagaacaaattaagaaaaccctagatgattcTCGGACCAGGCTTCATTCCCCctaacctacttatcgc	ath-miR166a-3p	TCGGACCAGGCTTCATTCCCC	3'	Diff	gp2b	...((((((.........(((...((((....))))..)))))))))....	44	49	-10.2	10.5	8	6.5	10.0276	6.9564	7.75103	middle
10	11	ath-miR166a-3p_1ss21CT	TCGGACCAGGCTTCATTCCCT	21	GWHAAZE00000002	-	15681009	15681098	atttggtgtcgTCGGACCAGGCTTCATTCCCCccaattgtagcttcagctcctctcctgacagatctcagccatttcagactacccatgc	148	ath-MIR166e,ath-MIR166d,ath-MIR166b,ath-MIR166a,ath-MIR166f,ath-MIR166c,ath-MIR166g,aly-MIR166c,aly-MIR166b,aly-MIR166e,aly-MIR166a,aly-MIR166d,aly-MIR166f,aly-MIR166h,aly-MIR166g,bna-MIR166e,bna-MIR166d,bna-MIR166c,bna-MIR166b,bna-MIR166a,cas-MIR166c,cas-MIR166a,cas-MIR166b,cas-MIR165b,cas-MIR166d,cas-MIR166e,cas-MIR166f,mtr-MIR166a,mtr-MIR166e,mtr-MIR166g,mtr-MIR166b,gma-MIR166n,gma-MIR166u,gma…	ath-MIR166g	gcgatttagggtttagaggaatgttgtttggctcgaggtcatggagagtaattcgttaacccaactcaaaactctaaatgattcTCGGACCAGGCTTCATTCCCCtcaacctattttatcgc	ath-miR166a-3p	TCGGACCAGGCTTCATTCCCC	5'	Diff	gp2b	...(((.((.(((.((...((((.................(((....)))..(((......)))....))))...)).))).)))))...	84	52.2	-15.6	24.5	39	8	23.3977	33.9125	9.53973	middle
11	12	ath-miR166a-3p	TCGGACCAGGCTTCATTCCCC	21	GWHAAZE00000007	+	49831549	49831580	tgtagtgttgTCGGACCAGGCTTCATTCCCCt	170	ath-MIR166a,ath-MIR166c,ath-MIR166f,ath-MIR166b,ath-MIR166e,ath-MIR166d,ath-MIR166g,aly-MIR166f,aly-MIR166h,aly-MIR166d,aly-MIR166a,aly-MIR166e,aly-MIR166c,aly-MIR166g,aly-MIR166b,bna-MIR166c,bna-MIR166b,bna-MIR166d,bna-MIR166a,bna-MIR166e,cas-MIR166b,cas-MIR166a,cas-MIR165b,cas-MIR166d,cas-MIR166f,cas-MIR166c,cas-MIR166e,mtr-MIR166g,mtr-MIR166e,mtr-MIR166a,mtr-MIR166c,mtr-MIR166f,mtr-MIR166b,gma…	ath-MIR166g	gcgatttagggtttagaggaatgttgtttggctcgaggtcatggagagtaattcgttaacccaactcaaaactctaaatgattcTCGGACCAGGCTTCATTCCCCtcaacctattttatcgc	ath-miR166a-3p	TCGGACCAGGCTTCATTCCCC	3'	Yes	gp2b	...((((..(((......)))..)))).....	24	53.1	-4.3	1140	1330	817.5	1088.71	1156.5	974.841	middle
12	12	ath-miR166a-3p	TCGGACCAGGCTTCATTCCCC	21	GWHAAZE00000009	+	60265156	60265230	aacgtcgTCGGACCAGGCTTCATTCCCCtcaattactgcttccattccatctatcctaattaaccgatctacaac	170	ath-MIR166b,ath-MIR166e,ath-MIR166g,ath-MIR166d,ath-MIR166f,ath-MIR166c,ath-MIR166a,aly-MIR166e,aly-MIR166b,aly-MIR166g,aly-MIR166c,aly-MIR166d,aly-MIR166f,aly-MIR166h,aly-MIR166a,bna-MIR166e,bna-MIR166a,bna-MIR166b,bna-MIR166c,bna-MIR166d,cas-MIR166f,cas-MIR166c,cas-MIR165b,cas-MIR166a,cas-MIR166b,cas-MIR166d,cas-MIR166e,mtr-MIR166e,mtr-MIR166a,mtr-MIR166g,mtr-MIR166f,mtr-MIR166b,mtr-MIR166c,gma…	ath-MIR166a	aggggctttctcttttgaggGGACTGTTGTCTGGCTCGAGGactctggctcgctctattcatgttggatctctttcgatctaacaatcgaattgaaccttcagatttcagatttgattagggttttagcgtctTCGGACCAGGCTTCATTCCCCccaattgttgctccct	ath-miR166a-3p	TCGGACCAGGCTTCATTCCCC	5'	Yes	gp2b	...((.(((((...((((...................))))..........((.......)).)))))..))...	69	45.3	-4.2	1140	1330	817.5	1088.71	1156.5	974.841	middle
13	13	ath-miR166e-5p_R-2_2ss11CT16AT	GGAATGTTGTTTGGCTCGA	19	GWHAAZE00000008	-	20020201	20020295	tttacaacccccctcttttactctctctctctctgtgggaaatacttagagatagagaagcttttttcttttgaggGGAATGTTGTCTGGCTCGA	148	ath-MIR166g,ath-MIR166d,ath-MIR166e,ath-MIR166b,ath-MIR166c,ath-MIR166f,ath-MIR166a,aly-MIR166g,aly-MIR166b,aly-MIR166c,aly-MIR166e,aly-MIR166a,aly-MIR166d,aly-MIR166f,aly-MIR166h,bna-MIR166a,bna-MIR166e,bna-MIR166d,bna-MIR166c,bna-MIR166b,cas-MIR166f,cas-MIR166c,cas-MIR166d,cas-MIR165b,cas-MIR166b,cas-MIR166a,cas-MIR166e,mtr-MIR166b,mtr-MIR166a,mtr-MIR166e,mtr-MIR166g,gma-MIR166h,gma-MIR166j,gma…	ath-MIR166e	ttgaggGGAATGTTGTCTGGCACGAGGcccttaacttagatctatatttgattatatatatatgtctcttctttattcattagtctatacatgaatgatcattttacggttaatgacgTCGGACCAGGCTTCATTCCCCtcaa	ath-miR166e-5p	GGAATGTTGTCTGGCACGAGG	3'	Diff	gp2b	...(((((.((((((......(((((.(((((..(((.....)))..))))).)))))..............))))))...))))).........	83	42.1	-26.7	10	15	15	9.55006	13.0433	17.887	middle
14	14	ath-miR168a-5p	TCGCTTGGTGCAGGTCGGGAA	21	GWHAAZE00000008	+	36754463	36754505	ttttgttacggcggtctctaatTCGCTTGGTGCAGGTCGGGAA	34	ath-MIR168a,ath-MIR168b,aly-MIR168a,aly-MIR168b,bna-MIR168a,bra-MIR168a,bra-MIR168b,bra-MIR168c,mtr-MIR168c,mtr-MIR168b,gma-MIR168a,gma-MIR168b,ptc-MIR168b,ptc-MIR168a,mdm-MIR168a,mdm-MIR168b,lja-MIR168,ppe-MIR168,mes-MIR168a,vvi-MIR168,nta-MIR168e,nta-MIR168d,nta-MIR168c,nta-MIR168b,nta-MIR168a,csi-MIR168,lus-MIR168b,lus-MIR168a,cme-MIR168,sly-MIR168a,sly-MIR168b,rco-MIR168,cca-MIR168a,vun-MIR16…	ath-MIR168b	ttaccggcggtctcggatTCGCTTGGTGCAGGTCGGGAActgattggctgacaccgacacgtgtcttgtcatggttggtttgtgagctCCCGTCTTGTATCAACTGAATcggagtccgaggtga	ath-miR168a-5p	TCGCTTGGTGCAGGTCGGGAA	3'	Yes	gp2b	..((((...(((((........)))))....))))........	33	51.2	-7	29	17	22	27.6952	14.7824	26.2342	middle
15	15	ath-miR168a-3p_R-1	CCCGCCTTGCATCAACTGAA	20	GWHAAZE00000008	+	36754851	36754954	taggagtgagtatatatatgtataggtgttagatttggttgagggtgaatacagtCCCGCCTTGCATCAACTGAAtcggagaccgaagtgaatgctcagtcggc	27	ath-MIR168a,aly-MIR168a,bra-MIR168b,bra-MIR168c,cas-MIR168,mtr-MIR168c,gma-MIR168a,gma-MIR168b,ptc-MIR168b,ptc-MIR168a,mdm-MIR168a,mdm-MIR168b,lja-MIR168,ppe-MIR168,mes-MIR168a,vvi-MIR168,nta-MIR168c,nta-MIR168b,nta-MIR168a,nta-MIR168e,nta-MIR168d,csi-MIR168,lus-MIR168b,cme-MIR168,sly-MIR168b,rco-MIR168,vun-MIR168,	ath-MIR168a	caccatcgggctcggatTCGCTTGGTGCAGGTCGGGAAccaattcggctgacacagcctcgtgacttttaaacctttattggtttgtgagcagggattggatCCCGCCTTGCATCAACTGAATcggatcctcgaggtg	ath-miR168a-3p	CCCGCCTTGCATCAACTGAAT	3'	Diff	gp2b	...((.(((((((...(((.....(((.(..((((..((((((((((..........)))))....)))))..))))..).)))...))).))))))).))...	98	45.2	-33.3	13	11	0	12.4151	9.56506	0	middle
16	16	csi-MIR169f-p3	GGCAAGTCGTCTTTGGCTA	19	GWHAAZE00000001	+	113871593	113871689	tacagagccctaaaatggtggagatagagacggagatgaagtcGGCAAGTTGTCTTTGGCTAcatctttttttctactcctcatgctaggctcttgg	16	mtr-MIR169g,gma-MIR169v,gma-MIR169b,mdm-MIR169h,mdm-MIR169j,mdm-MIR169i,ppe-MIR169a,ppe-MIR169b,ppe-MIR169c,vvi-MIR169g,csi-MIR169g,csi-MIR169f,cme-MIR169h,cme-MIR169f,cpa-MIR169,ghr-MIR169b,	csi-MIR169f	agcctaacatgaagaaagaaccttgtttgaTAGCCAAGGATGACTTGCCTtgcttttaaagaaaggtctctcaactttagcttagctacatatatagctagtatccttgtgcaggttccaaggcaagtcgtctttggctattttgacaggctcttattattcatgctagactt	csi-MIR169f-p3	ggcaagtcgtctttggcta	3'	New	gp2b	...((((.((((..((((.((((.((((((..((((((.(((((((.....)))...)))).))))))..))))))))))))))..))))))))...	91	45.4	-38.6	27	15	16	25.7852	13.0433	19.0795	middle
17	16	csi-MIR169f-p3	GGCAAGTCGTCTTTGGCTA	19	GWHAAZE00000008	-	43197811	43197910	gatgacttgccggccgggacatttgcttttgagtttacgcacaaccatgcatctttgaaagctcgatctatctctcttccGGCAAGTCGTCTTTGGCTAc	16	mtr-MIR169g,gma-MIR169b,gma-MIR169v,mdm-MIR169i,mdm-MIR169h,mdm-MIR169j,ppe-MIR169b,ppe-MIR169a,ppe-MIR169c,vvi-MIR169g,csi-MIR169f,csi-MIR169g,cme-MIR169f,cme-MIR169h,cpa-MIR169,ghr-MIR169b,	csi-MIR169f	agcctaacatgaagaaagaaccttgtttgaTAGCCAAGGATGACTTGCCTtgcttttaaagaaaggtctctcaactttagcttagctacatatatagctagtatccttgtgcaggttccaaggcaagtcgtctttggctattttgacaggctcttattattcatgctagactt	csi-MIR169f-p3	ggcaagtcgtctttggcta	3'	New	gp2b	(((((((((((((..((((.((..(((((..((.....(((......)))...))..))))).......)).))))..))))))))))))).........	91	49	-35.5	27	15	16	25.7852	13.0433	19.0795	middle
18	17	cme-MIR171f-p5_1ss9CG	TATTGGCCGGGTTCACTCAAA	21	GWHAAZE00000004	+	22686227	22686327	TATTGGCCGGGTTCACTCAAAtcaattaacaaaagtataaccctaaagaaagtactctcgtggagtttttcatttgataggatttgattgagccgtgccaa	1	cme-MIR171f,	cme-MIR171f	ctctgatattggcccggttcactcaaatacataacatattcatcatttacgttatattTGATTGAGCCGTGCCAATATCtcagtatact	cme-MIR171f-p5	tattggcccggttcactcaaa	5'	New	gp2b	..(((((..((((((.(((((((.....((....))...........(((((.((((.....))))))))).........))))))).))))))..)))))	99	37.6	-29.4	0	8	5	0	6.9564	5.96233	low
19	18	ath-miR171a-3p	TGATTGAGCCGCGCCAATATC	21	GWHAAZE00000009	+	41796778	41796854	attttggagcggttcaacctcaccgtagtatcgatgaatctctcaattctgcggttTGATTGAGCCGCGCCAATATC	14	ath-MIR171a,aly-MIR171a,bna-MIR171f,bra-MIR171e,bna-MIR171g,cas-MIR171a,mdm-MIR171d,mdm-MIR171e,mdm-MIR171c,vvi-MIR171e,cme-MIR171g,cme-MIR171e,cme-MIR171a,sly-MIR171c,	ath-MIR171a	atgagagagtccctttgaTATTGGCCTGGTTCACTCAGAtcttacctgaccacacacgtagatatacattattctctctagattatcTGATTGAGCCGCGCCAATATCtcagtactctctcgt	ath-miR171a-3p	TGATTGAGCCGCGCCAATATC	3'	Yes	gp2b	...((((.(((((((((....(((((((.((.((.(.....))).)).)))))))....))))))))).))))....	70	46.8	-30.2	5.5	3.5	0	5.25254	3.04343	0	low
20	18	ath-miR171a-3p	TGATTGAGCCGCGCCAATATC	21	GWHAAZE00000009	+	56536149	56536213	agaagataactgaTGATTGAGCCGCGCCAATATCccttgcgcgtgtaccaaattccctgtctgta	14	ath-MIR171a,aly-MIR171a,bna-MIR171f,bra-MIR171e,bna-MIR171g,cas-MIR171a,mdm-MIR171d,mdm-MIR171e,mdm-MIR171c,vvi-MIR171e,cme-MIR171a,cme-MIR171g,cme-MIR171e,sly-MIR171c,	ath-MIR171a	atgagagagtccctttgaTATTGGCCTGGTTCACTCAGAtcttacctgaccacacacgtagatatacattattctctctagattatcTGATTGAGCCGCGCCAATATCtcagtactctctcgt	ath-miR171a-3p	TGATTGAGCCGCGCCAATATC	5'	Yes	gp2b	...(((((...((...(((...((((((((......))).)))))...)))..))..)))))...	59	47.7	-12	5.5	3.5	0	5.25254	3.04343	0	low
21	19	ath-miR172e-3p_R-1	GGAATCTTGATGATGCTGCA	20	GWHAAZE00000001	+	94038362	94038390	GGAATCTTGATGATGCTGCAgcggcaata	40	ath-MIR172e,aly-MIR172e,bna-MIR172c,bna-MIR172b,bra-MIR172d,bna-MIR172d,bra-MIR172c,gma-MIR172e,gma-MIR172l,gma-MIR172d,gma-MIR172c,gma-MIR172i,ptc-MIR172e,ptc-MIR172h,ptc-MIR172d,ptc-MIR172g,mdm-MIR172i,mdm-MIR172j,mdm-MIR172k,mdm-MIR172l,gra-MIR172a,stu-MIR172d,ppe-MIR172d,ppe-MIR172c,mes-MIR172e,mes-MIR172f,vvi-MIR172c,nta-MIR172j,csi-MIR172c,csi-MIR172d,lus-MIR172g,lus-MIR172i,lus-MIR172e,cme…	ath-MIR172e	gtagtcgcagatGCAGCACCATTAAGATTCACaagagatgtggttccctttgctttcgcctctcgatccgcagaaaagggttccttatcgagtgGGAATCTTGATGATGCTGCATcagcaaatac	ath-miR172e-3p	GGAATCTTGATGATGCTGCAT	5'	Diff	gp2b	.............(((((...)))))...	13	48.3	-3.6	0	0	8	0	0	9.53973	low
22	20	mtr-miR172c-5p_R-2	GTAGCATCATCAAGATTCA	19	GWHAAZE00000002	-	1885463	1885532	gcagtcgtcttttgctggtGTGGCATCATCAAGATTCAcatacaaagctaataccactactgacgacgaa	55	ath-MIR172e,aly-MIR172e,bna-MIR172c,bna-MIR172b,bra-MIR172d,mtr-MIR172c,mtr-MIR172b,gma-MIR172b,gma-MIR172a,gma-MIR172f,gma-MIR172e,gma-MIR172l,gma-MIR172c,gma-MIR172d,gma-MIR172i,ptc-MIR172e,ptc-MIR172d,ptc-MIR172h,ptc-MIR172g,mdm-MIR172i,mdm-MIR172j,mdm-MIR172k,mdm-MIR172l,lja-MIR172b,gra-MIR172a,stu-MIR172d,ppe-MIR172a,ppe-MIR172d,ppe-MIR172c,mes-MIR172e,mes-MIR172f,vvi-MIR172c,nta-MIR172e,nta…	mtr-MIR172c	tatttgcagatGTAGCATCATCAAGATTCACAtatgaaagtgcaaatggttttgttggattttgatctgatcgatgcaaatctaagttctccataggtcttttgaactgAGAATCTTGATGATGCTGCATcagccataa	mtr-miR172c-5p	GTAGCATCATCAAGATTCACA	5'	Diff	gp2b	...((((((......(((((((((......................))).)))))).....))))))...	64	44.3	-17.1	14	6	14	13.3701	5.2173	16.6945	middle
23	21	bra-miR172c-5p_R-2	GCATCATCATCAAGATTCA	19	GWHAAZE00000008	-	24257218	24257248	ttagttctatgGCATCATCATCAAGAATCAc	3	bna-MIR172d,bra-MIR172c,nta-MIR172j,	bra-MIR172c	ttcagactttgaagcagttgcagtcattttttgctattGCATCATCATCAAGATTCAGAaatcatattccttgatgggttctccttcgagcctgtcttttttggtttgAGAATCTTGATGATGCTGCAGcggcgattaaatggcttttttat	bra-miR172c-5p	GCATCATCATCAAGATTCAGA	3'	Diff	gp2b	...(((((((((.....))))..)))))...	25	35.5	-2.4	6	7	0	5.73004	6.08685	0	low
24	22	ath-miR319a_L-1	TGGACTGAAGGGAGCTCCCT	20	GWHAAZE00000001	+	96992670	96992743	agtgaatgatgcgggagctagttttccatccctctccctctgtgctTGGACTGAAGGGAGCTCCCTctttctgt	70	ath-MIR319a,ath-MIR319b,aly-MIR319b,aly-MIR319b,aly-MIR319a,bra-MIR319,cas-MIR319b,cas-MIR319b,cas-MIR319a,mtr-MIR319d,mtr-MIR319d,mtr-MIR319b,mtr-MIR319b,mtr-MIR319a,mtr-MIR319c,gma-MIR319j,gma-MIR319j,gma-MIR319e,gma-MIR319b,gma-MIR319m,gma-MIR319a,gma-MIR319k,gma-MIR319h,ptc-MIR319d,ptc-MIR319d,ptc-MIR319a,ptc-MIR319c,ptc-MIR319b,ptc-MIR319f,ptc-MIR319g,mdm-MIR319e,mdm-MIR319f,mdm-MIR319g,mdm-…	ath-MIR319b	agagagctttcttcggtccactcatggagtaatatgtgagatttaattgactctcgactcattcatccaaataccaaatgaaagaatttgttctcatatggtaaatgaatgaatgatgcgagagacaaattgagtcttcacttctctatgcTTGGACTGAAGGGAGCTCCCT	ath-miR319a	TTGGACTGAAGGGAGCTCCCT	3'	Diff	gp2b	...(((.((...((((((..........(((((.((..(((......)))..))))))))))))))).)))...	68	52.7	-19.8	402	362	270.5	383.913	314.777	322.562	middle
25	22	ath-miR319a_L-1	TGGACTGAAGGGAGCTCCCT	20	GWHAAZE00000008	+	21340059	21340084	ctTGGACTGAAGGGAGCTCCCTtaat	83	ath-MIR319b,ath-MIR319a,ath-MIR319c,aly-MIR319a,aly-MIR319b,aly-MIR319d,aly-MIR319c,bra-MIR319,cas-MIR319a,cas-MIR319b,cas-MIR319c,mtr-MIR319a,mtr-MIR319d,mtr-MIR319b,mtr-MIR319c,gma-MIR319h,gma-MIR319k,gma-MIR319a,gma-MIR319j,gma-MIR319e,gma-MIR319m,gma-MIR319b,gma-MIR319g,gma-MIR319p,gma-MIR319q,gma-MIR319l,gma-MIR319c,ptc-MIR319b,ptc-MIR319a,ptc-MIR319c,ptc-MIR319d,ptc-MIR319e,ptc-MIR319g,ptc-…	ath-MIR319a	agagagagcttccttgagtccattcacaggtcgtgatatgattcaattagcttccgactcattcatccaaataccgagtcgccaaaattcaaactagactcgttaaatgaatgaatgatgcggtagacaaattggatcattgattctctttgaTTGGACTGAAGGGAGCTCCCTct	ath-miR319a	TTGGACTGAAGGGAGCTCCCT	5'	Diff	gp2b	.........(((((....)))))...	14	50	-6.7	402	362	270.5	383.913	314.777	322.562	middle
26	23	ath-miR319a_L-1R-1	TGGACTGAAGGGAGCTCCC	19	GWHAAZE00000002	+	17379383	17379410	ctTGGACTGAAGGGAGCTCCCttcattt	83	ath-MIR319b,ath-MIR319a,ath-MIR319c,aly-MIR319b,aly-MIR319a,aly-MIR319c,aly-MIR319d,bra-MIR319,cas-MIR319b,cas-MIR319a,cas-MIR319c,mtr-MIR319b,mtr-MIR319d,mtr-MIR319a,mtr-MIR319c,gma-MIR319a,gma-MIR319b,gma-MIR319m,gma-MIR319e,gma-MIR319j,gma-MIR319k,gma-MIR319h,gma-MIR319g,gma-MIR319p,gma-MIR319l,gma-MIR319q,gma-MIR319c,ptc-MIR319d,ptc-MIR319a,ptc-MIR319b,ptc-MIR319c,ptc-MIR319h,ptc-MIR319e,ptc-…	ath-MIR319a	agagagagcttccttgagtccattcacaggtcgtgatatgattcaattagcttccgactcattcatccaaataccgagtcgccaaaattcaaactagactcgttaaatgaatgaatgatgcggtagacaaattggatcattgattctctttgaTTGGACTGAAGGGAGCTCCCTct	ath-miR319a	TTGGACTGAAGGGAGCTCCCT	5'	Diff	gp2b	.......(((((((....)))))))...	18	50	-10.9	3355	2682	2107	3204.05	2332.13	2512.53	high
27	23	ath-miR319a_L-1R-1	TGGACTGAAGGGAGCTCCC	19	GWHAAZE00000002	+	110516575	110516632	tgcgggagctaaaatttaattctttccttccttgctTGGACTGAAGGGAGCTCCCttt	84	ath-MIR319a,ath-MIR319b,ath-MIR319c,aly-MIR319a,aly-MIR319b,aly-MIR319c,aly-MIR319d,bra-MIR319,cas-MIR319a,cas-MIR319b,cas-MIR319c,mtr-MIR319c,mtr-MIR319a,mtr-MIR319b,mtr-MIR319d,gma-MIR319h,gma-MIR319k,gma-MIR319m,gma-MIR319b,gma-MIR319e,gma-MIR319j,gma-MIR319a,gma-MIR319q,gma-MIR319l,gma-MIR319c,gma-MIR319g,gma-MIR319p,ptc-MIR319a,ptc-MIR319b,ptc-MIR319c,ptc-MIR319d,ptc-MIR319g,ptc-MIR319f,ptc-…	ath-MIR319b	agagagctttcttcggtccactcatggagtaatatgtgagatttaattgactctcgactcattcatccaaataccaaatgaaagaatttgttctcatatggtaaatgaatgaatgatgcgagagacaaattgagtcttcacttctctatgcTTGGACTGAAGGGAGCTCCCT	ath-miR319a	TTGGACTGAAGGGAGCTCCCT	3'	Diff	gp2b	...(((((((..........((((((..(((......)))..)))))))))))))...	52	44.8	-20.1	3355	2682	2107	3204.05	2332.13	2512.53	high
28	24	ath-miR319c_L-1R-1_1ss20TA	TGGACTGAAGGGAGCTCCA	19	GWHAAZE00000003	-	87528651	87528678	tTGGACTGAAGGGAGCTCCTtcttcatt	88	ath-MIR319c,ath-MIR319b,ath-MIR319a,aly-MIR319d,aly-MIR319c,aly-MIR319b,aly-MIR319a,bra-MIR319,cas-MIR319c,cas-MIR319b,cas-MIR319a,mtr-MIR319d,mtr-MIR319b,mtr-MIR319a,mtr-MIR319c,mtr-MIR159b,gma-MIR319p,gma-MIR319g,gma-MIR319c,gma-MIR319l,gma-MIR319q,gma-MIR319a,gma-MIR319e,gma-MIR319j,gma-MIR319b,gma-MIR319m,gma-MIR319k,gma-MIR319h,gma-MIR159b,gma-MIR159f,gma-MIR319n,ptc-MIR319h,ptc-MIR319e,ptc-…	ath-MIR319c	tagatatagaaggagattctttcagtccagtcatggatagaaaaagaagagggtagaaatatctgccgactcatccatccaaacactcgtggtagagaaacgataaatttaaaccgcagtgactgtgtgaatgatgcgggagatatttttgatccttctttatctgtgtTTGGACTGAAGGGAGCTCCTTctttttcta	ath-miR319c	TTGGACTGAAGGGAGCTCCTT	5'	Diff	gp2b	...((..((((((...)))))).))...	22	46.4	-8.2	35	31.5	22.5	33.4252	27.3908	26.8305	middle
29	24	ath-miR319c_L-1R-1_1ss20TA	TGGACTGAAGGGAGCTCCA	19	GWHAAZE00000006	-	74884447	74884489	tgttcggttattgttgtcgcgtctTGGACTGAAGGGAGCTCCT	88	ath-MIR319c,ath-MIR319b,ath-MIR319a,aly-MIR319c,aly-MIR319d,aly-MIR319b,aly-MIR319a,bra-MIR319,cas-MIR319c,cas-MIR319b,cas-MIR319a,mtr-MIR319b,mtr-MIR319d,mtr-MIR319a,mtr-MIR319c,mtr-MIR159b,gma-MIR319g,gma-MIR319p,gma-MIR319q,gma-MIR319l,gma-MIR319c,gma-MIR319a,gma-MIR319m,gma-MIR319b,gma-MIR319j,gma-MIR319e,gma-MIR319h,gma-MIR319k,gma-MIR159b,gma-MIR159f,gma-MIR319n,ptc-MIR319h,ptc-MIR319e,ptc-…	ath-MIR319c	tagatatagaaggagattctttcagtccagtcatggatagaaaaagaagagggtagaaatatctgccgactcatccatccaaacactcgtggtagagaaacgataaatttaaaccgcagtgactgtgtgaatgatgcgggagatatttttgatccttctttatctgtgtTTGGACTGAAGGGAGCTCCTTctttttcta	ath-miR319c	TTGGACTGAAGGGAGCTCCTT	3'	Diff	gp2b	..(((((((..(((....))).....)))))))(((...))).	31	51.2	-7.1	35	31.5	22.5	33.4252	27.3908	26.8305	middle
30	25	ath-miR319a_L-1R+1	TGGACTGAAGGGAGCTCCCTC	21	GWHAAZE00000006	-	74904287	74904322	tctTGGACTGAAGGGAGCTCCCTCcaaaatccatat	85	ath-MIR319a,ath-MIR319b,ath-MIR319c,aly-MIR319a,aly-MIR319b,aly-MIR319d,aly-MIR319c,bra-MIR319,cas-MIR319a,cas-MIR319b,cas-MIR319c,mtr-MIR319a,mtr-MIR319d,mtr-MIR319b,mtr-MIR319c,gma-MIR319h,gma-MIR319e,gma-MIR319k,gma-MIR319j,gma-MIR319m,gma-MIR319b,gma-MIR319a,gma-MIR319c,gma-MIR319q,gma-MIR319l,gma-MIR319p,gma-MIR319g,ptc-MIR319c,ptc-MIR319b,ptc-MIR319a,ptc-MIR319d,ptc-MIR319f,ptc-MIR319g,ptc-…	ath-MIR319b	agagagctttcttcggtccactcatggagtaatatgtgagatttaattgactctcgactcattcatccaaataccaaatgaaagaatttgttctcatatggtaaatgaatgaatgatgcgagagacaaattgagtcttcacttctctatgcTTGGACTGAAGGGAGCTCCCT	ath-miR319a	TTGGACTGAAGGGAGCTCCCT	5'	Diff	gp2b	...((((.((.((((....)))).))...))))...	30	47.2	-10.2	92	93	57	87.8606	80.8682	67.9705	middle
31	26	ath-miR390a-5p	AAGCTCAGGAGGGATAGCGCC	21	GWHAAZE00000002	+	109304565	109304654	ctctctctcttggtccatggatcggatgatatatattcaacatatacatacagtaaaggaggatctgtaAAGCTCAGGAGGGATAGCGCC	52	ath-MIR390a,ath-MIR390b,aly-MIR390a,aly-MIR390b,bna-MIR390a,bna-MIR390c,bna-MIR390b,bra-MIR390,cas-MIR390a,cas-MIR390b,mtr-MIR390,gma-MIR390c,gma-MIR390a,gma-MIR390g,gma-MIR390e,gma-MIR390f,ptc-MIR390b,ptc-MIR390c,ptc-MIR390a,ptc-MIR390d,mdm-MIR390a,mdm-MIR390d,mdm-MIR390c,mdm-MIR390e,mdm-MIR390f,mdm-MIR390b,lja-MIR390a,lja-MIR390b,ppe-MIR390,mes-MIR390,mes-MIR390b,vvi-MIR390,nta-MIR390c,nta-MIR3…	ath-MIR390b	gagaaatagctataAAGCTCAGGAGGGATAGCGCCatggctcaccagtgctgtatgttttgtatatgcgtacatgtatatctgttggCGCTATCCATCCTGAGTTCCatagcttcttctt	ath-miR390a-5p	AAGCTCAGGAGGGATAGCGCC	3'	Yes	gp2b	((.(((((((((((..(..((((...(((.......))).....(((.....)))......))))..)...)).))))))))).))....	86	43.3	-20.2	6	5	11	5.73004	4.34775	13.1171	middle
32	27	ath-miR390a-3p_R-3_1ss5AG	CGCTGTCCATCCTGAGTT	18	GWHAAZE00000002	-	6786276	6786304	CGCTATCCATCCTGAGTTtcacggattct	52	ath-MIR390a,ath-MIR390b,aly-MIR390a,aly-MIR390b,bna-MIR390b,bra-MIR390,bna-MIR390c,bna-MIR390a,cas-MIR390b,cas-MIR390a,mtr-MIR390,gma-MIR390e,gma-MIR390g,gma-MIR390f,gma-MIR390a,gma-MIR390c,ptc-MIR390a,ptc-MIR390c,ptc-MIR390d,ptc-MIR390b,mdm-MIR390e,mdm-MIR390f,mdm-MIR390b,mdm-MIR390a,mdm-MIR390c,mdm-MIR390d,lja-MIR390b,lja-MIR390a,ppe-MIR390,mes-MIR390,mes-MIR390b,vvi-MIR390,nta-MIR390b,nta-MIR3…	ath-MIR390a	gtagagaagaatctgtaAAGCTCAGGAGGGATAGCGCCatgatgatcacattcgttatctattttttggCGCTATCCATCCTGAGTTTCAttggctcttcttactac	ath-miR390a-3p	CGCTATCCATCCTGAGTTTCA	5'	Diff	gp2b	........((((((.....)).))))...	18	48.3	-3.8	20	19	9	19.1001	16.5215	10.7322	middle
33	28	bna-MIR390b-p5	CGCTGTCCATCCTGAGTT	18	GWHAAZE00000003	-	94679169	94679264	cattatctatctccaaggCGCTGTCCATCCTGAGTTtcatgggctctttcatactgctctcttcctctctccatgcaagggccgagttaggtgttt	2	bna-MIR390b,bra-MIR390,	bna-MIR390b	gtagagaagaatctgtaAAGCTCAGGAGGGATAGCGCCatcatgatcacacacatcgatatttttggcgctgtccatcctgagtttcattggctcttcttactac	bna-MIR390b-p5	cgctgtccatcctgagtt	5'	New	gp2b	...((((((.(((...(((.((...(((...(((......((((...........)))).......)))...)))..)).)))))).))))))...	90	49	-22.7	20	19	9	19.1001	16.5215	10.7322	middle
34	29	ath-miR394a	TTGGCATTCTGTCCACCTCC	20	GWHAAZE00000004	+	80294369	80294448	gatgatagtgttaagaaatgtgcatggggggatttaacaaagggttacttacagagtttaTTGGCATTCTGTCCACCTCC	42	ath-MIR394b,ath-MIR394a,aly-MIR394b,aly-MIR394a,bna-MIR394b,bna-MIR394a,cas-MIR394,gma-MIR394d,gma-MIR394b,gma-MIR394a,gma-MIR394f,gma-MIR394e,gma-MIR394c,gma-MIR394g,ptc-MIR394b,ptc-MIR394a,mdm-MIR394b,mdm-MIR394a,stu-MIR384,ppe-MIR394b,ppe-MIR394a,mes-MIR394b,mes-MIR394c,mes-MIR394a,vvi-MIR394b,vvi-MIR394c,vvi-MIR394a,nta-MIR394,csi-MIR394a,csi-MIR394b,lus-MIR394a,lus-MIR394b,cme-MIR394a,cme-MI…	ath-MIR394a	cttacagtcatctTTGGCATTCTGTCCACCTCCttctatacatatatgcatgtgtatatatatatgcgtttcgtgtgaaagaaggaggtgggtatactgccaatagagatctgttag	ath-miR394a	TTGGCATTCTGTCCACCTCC	3'	Yes	gp2b	.......(..(........)..)..(((((....((((.....))))...(((((((........)))))))...)))))	22	41.2	-13.3	90.5	68.5	67.5	86.4281	59.5642	80.4914	middle
35	29	ath-miR394a	TTGGCATTCTGTCCACCTCC	20	GWHAAZE00000005	-	25129152	25129253	ttTTGGCATTCTGTCCACCTCCgtcaaatattgttctctctctctctctatatatatatatatatatatatcgaccgtaatttggaggtggctagcatgtca	42	ath-MIR394b,ath-MIR394a,aly-MIR394b,aly-MIR394a,bna-MIR394b,bna-MIR394a,cas-MIR394,gma-MIR394d,gma-MIR394e,gma-MIR394f,gma-MIR394a,gma-MIR394b,gma-MIR394c,gma-MIR394g,ptc-MIR394b,ptc-MIR394a,mdm-MIR394b,mdm-MIR394a,stu-MIR384,ppe-MIR394b,ppe-MIR394a,mes-MIR394b,mes-MIR394a,mes-MIR394c,vvi-MIR394c,vvi-MIR394b,vvi-MIR394a,nta-MIR394,csi-MIR394a,csi-MIR394b,lus-MIR394a,lus-MIR394b,cme-MIR394b,cme-MI…	ath-MIR394a	cttacagtcatctTTGGCATTCTGTCCACCTCCttctatacatatatgcatgtgtatatatatatgcgtttcgtgtgaaagaaggaggtgggtatactgccaatagagatctgttag	ath-miR394a	TTGGCATTCTGTCCACCTCC	5'	Yes	gp2b	...((((((.((..((((((((..(((...))).............((.(((((((((....))))))))).)).........))))))))..)).))))))	99	36.3	-27.7	90.5	68.5	67.5	86.4281	59.5642	80.4914	middle
36	30	ath-miR394a_1ss14CT	TTGGCATTCTGTCTACCTCC	20	GWHAAZE00000004	-	1552358	1552465	gtttggtttctgggcgggcgggctttcatggtggggtttaacaaagggtttcttacagagtttaTTGGCATTCTGTCCACCTCCttggccttctctctcttactataa	42	ath-MIR394b,ath-MIR394a,aly-MIR394b,aly-MIR394a,bna-MIR394b,bna-MIR394a,cas-MIR394,gma-MIR394d,gma-MIR394a,gma-MIR394b,gma-MIR394f,gma-MIR394e,gma-MIR394c,gma-MIR394g,ptc-MIR394b,ptc-MIR394a,mdm-MIR394b,mdm-MIR394a,stu-MIR384,ppe-MIR394b,ppe-MIR394a,mes-MIR394b,mes-MIR394a,mes-MIR394c,vvi-MIR394b,vvi-MIR394c,vvi-MIR394a,nta-MIR394,csi-MIR394a,csi-MIR394b,lus-MIR394a,lus-MIR394b,cme-MIR394a,cme-MI…	ath-MIR394a	cttacagtcatctTTGGCATTCTGTCCACCTCCttctatacatatatgcatgtgtatatatatatgcgtttcgtgtgaaagaaggaggtgggtatactgccaatagagatctgttag	ath-miR394a	TTGGCATTCTGTCCACCTCC	3'	Diff	gp2b	...((((....(((.(((..((((.....(((((.....(((.....)))....(((((((........)))))))))))).....))))..))).)))..))))...	102	47.2	-29.5	3.5	4	0	3.34252	3.4782	0	low
37	30	ath-miR394a_1ss14CT	TTGGCATTCTGTCTACCTCC	20	GWHAAZE00000009	+	40235063	40235135	atatggggttttacaaagggttactgatggaggttaTTGGCATTCTGTCTACCTCCcaatacaaccaccacca	42	ath-MIR394a,ath-MIR394b,aly-MIR394b,aly-MIR394a,bna-MIR394a,bna-MIR394b,cas-MIR394,gma-MIR394c,gma-MIR394g,gma-MIR394d,gma-MIR394e,gma-MIR394f,gma-MIR394a,gma-MIR394b,ptc-MIR394a,ptc-MIR394b,mdm-MIR394a,mdm-MIR394b,stu-MIR384,ppe-MIR394a,ppe-MIR394b,mes-MIR394a,mes-MIR394c,mes-MIR394b,vvi-MIR394a,vvi-MIR394c,vvi-MIR394b,nta-MIR394,csi-MIR394a,csi-MIR394b,lus-MIR394b,lus-MIR394a,cme-MIR394b,cme-MI…	ath-MIR394b	cttacagagatctTTGGCATTCTGTCCACCTCCtctctctatatttatgtgtaataagtgtacgtatctacggtgtgtttcgtaagaggAGGTGGGCATACTGCCAATAGagatctgttag	ath-miR394a	TTGGCATTCTGTCCACCTCC	3'	Diff	gp2b	...((((((.........((((......((((((....(((.....))).))))))......))))))).)))	70	43.8	-17.4	3.5	4	0	3.34252	3.4782	0	low
38	31	csi-miR395b-5p_R-3	GTTCCCCTGAACACTTCA	18	GWHAAZE00000003	-	104121886	104122003	tgatcaggtgtttcctagaGTTCCCCTGAACACTTCAttagtgcttttagcctaatatacaaacatgtaattagcatgacctactgaagtgtttgggggaactcctggacccatttga	1	csi-MIR395b,	csi-MIR395b	tgactgcacatgcatcaggtgtcccctagaGTTCCCCTGAACACTTCATTGgggactccttttaaccctaCTGAAGTGTTTGGGGGAACTCctggagtcatttgatattactcatgagcgt	csi-miR395b-5p	GTTCCCCTGAACACTTCATTG	5'	Diff	gp2b	...(((..((..(((..(((((((((..(((((((((.(((.((.....))............(((((.....)))))..))).)))))))))..)))))))))..)))..))..)))	115	41.5	-52.8	23	15	19	21.9651	13.0433	22.6568	middle
39	32	ath-miR396a-5p	TTCCACAGCTTTCTTGAACTG	21	GWHAAZE00000007	-	42950935	42951044	tttgtattcTTCCACAGCTTTCTTGAACTGcatatcattcatcaatcatttctttttgtaggctgatctgattcaatctttgcgGTTCAATAAAGCTGTGGGAagataca	73	ath-MIR396a,ath-MIR396b,aly-MIR396a,aly-MIR396b,bna-MIR396a,bra-MIR396,cas-MIR396a,cas-MIR396b,mtr-MIR396b,mtr-MIR396a,gma-MIR396a,gma-MIR396i,gma-MIR396e,gma-MIR396h,gma-MIR396b,gma-MIR396g,gma-MIR396f,gma-MIR396k,gma-MIR396c,gma-MIR396d,ptc-MIR396b,ptc-MIR396a,ptc-MIR396c,ptc-MIR396e,ptc-MIR396d,mdm-MIR396b,mdm-MIR396c,mdm-MIR396d,mdm-MIR396e,mdm-MIR396a,lja-MIR396,stu-MIR396,ppe-MIR396b,ppe-MI…	ath-MIR396a	ctctgtattcTTCCACAGCTTTCTTGAACTGcaaaacttcttcagatttttttttttttcttttgatatctcttacgcataaaatagtgattttcttcatatctctgctcgattgatttgcgGTTCAATAAAGCTGTGGGAAGatacagac	ath-miR396a-5p	TTCCACAGCTTTCTTGAACTG	5'	Yes	gp2b	..(((((..((((((((((((.((((((((((........((((((((..(((......))).)))).))))........)))))))))).))))))))))))..)))))	108	35.5	-44.2	199.5	243.5	231	190.524	211.736	275.46	middle
39	33	ath-miR396a-3p_R-2	GTTCAATAAAGCTGTGGGA	19	GWHAAZE00000007	-	42950935	42951044	tttgtattcTTCCACAGCTTTCTTGAACTGcatatcattcatcaatcatttctttttgtaggctgatctgattcaatctttgcgGTTCAATAAAGCTGTGGGAagataca	73	ath-MIR396a,ath-MIR396b,aly-MIR396a,aly-MIR396b,bna-MIR396a,bra-MIR396,cas-MIR396a,cas-MIR396b,mtr-MIR396b,mtr-MIR396a,gma-MIR396a,gma-MIR396i,gma-MIR396e,gma-MIR396h,gma-MIR396b,gma-MIR396g,gma-MIR396f,gma-MIR396k,gma-MIR396c,gma-MIR396d,ptc-MIR396b,ptc-MIR396a,ptc-MIR396c,ptc-MIR396e,ptc-MIR396d,mdm-MIR396b,mdm-MIR396c,mdm-MIR396d,mdm-MIR396e,mdm-MIR396a,lja-MIR396,stu-MIR396,ppe-MIR396b,ppe-MI…	ath-MIR396a	ctctgtattcTTCCACAGCTTTCTTGAACTGcaaaacttcttcagatttttttttttttcttttgatatctcttacgcataaaatagtgattttcttcatatctctgctcgattgatttgcgGTTCAATAAAGCTGTGGGAAGatacagac	ath-miR396a-3p	GTTCAATAAAGCTGTGGGAAG	3'	Diff	gp2b	..(((((..((((((((((((.((((((((((........((((((((..(((......))).)))).))))........)))))))))).))))))))))))..)))))	108	35.5	-44.2	299	250	233	285.547	217.388	277.845	middle
40	32	ath-miR396a-5p	TTCCACAGCTTTCTTGAACTG	21	GWHAAZE00000009	-	49844100	49844200	cttTTCCACAGCTTTCTTGAACTTcttttaattacttctaaatcaatcttgatttggctaaaatacacacaattaagaaGCTCAAGAAAGCTGTGGGACga	72	ath-MIR396a,ath-MIR396b,aly-MIR396a,aly-MIR396b,bna-MIR396a,bra-MIR396,cas-MIR396a,cas-MIR396b,mtr-MIR396b,mtr-MIR396a,gma-MIR396c,gma-MIR396f,gma-MIR396h,gma-MIR396e,gma-MIR396a,gma-MIR396i,gma-MIR396d,gma-MIR396k,gma-MIR396b,gma-MIR396g,ptc-MIR396d,ptc-MIR396c,ptc-MIR396a,ptc-MIR396b,ptc-MIR396e,mdm-MIR396b,mdm-MIR396a,mdm-MIR396e,mdm-MIR396c,mdm-MIR396d,lja-MIR396,stu-MIR396,ppe-MIR396b,ppe-MI…	ath-MIR396a	ctctgtattcTTCCACAGCTTTCTTGAACTGcaaaacttcttcagatttttttttttttcttttgatatctcttacgcataaaatagtgattttcttcatatctctgctcgattgatttgcgGTTCAATAAAGCTGTGGGAAGatacagac	ath-miR396a-5p	TTCCACAGCTTTCTTGAACTG	5'	Yes	gp2b	...(((((((((((((((((.((((((..........((((((((....)))))))).................)))))).)))))))))))))))))...	95	33.7	-37.9	199.5	243.5	231	190.524	211.736	275.46	middle
40	34	ath-miR396b-3p_R-1_1ss20AC	GCTCAAGAAAGCTGTGGGAC	20	GWHAAZE00000009	-	49844100	49844200	cttTTCCACAGCTTTCTTGAACTTcttttaattacttctaaatcaatcttgatttggctaaaatacacacaattaagaaGCTCAAGAAAGCTGTGGGACga	72	ath-MIR396a,ath-MIR396b,aly-MIR396a,aly-MIR396b,bna-MIR396a,bra-MIR396,cas-MIR396a,cas-MIR396b,mtr-MIR396b,mtr-MIR396a,gma-MIR396c,gma-MIR396f,gma-MIR396h,gma-MIR396e,gma-MIR396a,gma-MIR396i,gma-MIR396d,gma-MIR396k,gma-MIR396b,gma-MIR396g,ptc-MIR396d,ptc-MIR396c,ptc-MIR396a,ptc-MIR396b,ptc-MIR396e,mdm-MIR396b,mdm-MIR396a,mdm-MIR396e,mdm-MIR396c,mdm-MIR396d,lja-MIR396,stu-MIR396,ppe-MIR396b,ppe-MI…	ath-MIR396b	ggtcatacttTTCCACAGCTTTCTTGAACTTtctttttcatttccattgtttttttcttaaacaaaagtaagaagaaaaaaaactttaagattaagcattttggaaGCTCAAGAAAGCTGTGGGAAAacatgaca	ath-miR396b-3p	GCTCAAGAAAGCTGTGGGAAA	3'	Diff	gp2b	...(((((((((((((((((.((((((..........((((((((....)))))))).................)))))).)))))))))))))))))...	95	33.7	-37.9	274	265	201	261.672	230.431	239.686	middle
41	35	ath-miR396b-5p_R-1	TTCCACAGCTTTCTTGAACT	20	GWHAAZE00000005	+	7444700	7444801	ttTTCCACAGCTTTCTTGAACTtctaattaatccccaatttaattatatatgtgtcatttattattctggcataactatgcagaagctcaagaaagctgtgg	73	ath-MIR396b,ath-MIR396a,aly-MIR396b,aly-MIR396a,bna-MIR396a,bra-MIR396,cas-MIR396b,cas-MIR396a,mtr-MIR396b,mtr-MIR396a,gma-MIR396f,gma-MIR396e,gma-MIR396k,gma-MIR396a,gma-MIR396b,gma-MIR396g,gma-MIR396i,gma-MIR396c,gma-MIR396d,gma-MIR396h,ptc-MIR396e,ptc-MIR396b,ptc-MIR396c,ptc-MIR396d,ptc-MIR396a,mdm-MIR396e,mdm-MIR396c,mdm-MIR396d,mdm-MIR396b,mdm-MIR396a,lja-MIR396,stu-MIR396,ppe-MIR396b,ppe-MI…	ath-MIR396b	ggtcatacttTTCCACAGCTTTCTTGAACTTtctttttcatttccattgtttttttcttaaacaaaagtaagaagaaaaaaaactttaagattaagcattttggaaGCTCAAGAAAGCTGTGGGAAAacatgaca	ath-miR396b-5p	TTCCACAGCTTTCTTGAACTT	5'	Diff	gp2b	....(((((((((((((((.(((((((((((........)))))).....(((((((..........))))))).......))))).)))))))))))))))	98	32.4	-36.2	1493	1586.5	1337	1425.82	1379.54	1594.33	high
42	36	ath-miR396a-5p_R-1	TTCCACAGCTTTCTTGAACT	20	GWHAAZE00000007	+	42937241	42937342	ttTTCCACAGCTTTCTTGAACTtcctttctatgttctggatttttttctttaaagagaaaatgaaaaaaaatcattagccatggaagttcaagaaagctgtg	74	ath-MIR396a,ath-MIR396b,aly-MIR396b,aly-MIR396a,bna-MIR396a,bra-MIR396,cas-MIR396b,cas-MIR396a,mtr-MIR396b,mtr-MIR396a,gma-MIR396i,gma-MIR396g,gma-MIR396b,gma-MIR396a,gma-MIR396k,gma-MIR396e,gma-MIR396f,gma-MIR396h,gma-MIR396d,gma-MIR396c,ptc-MIR396c,ptc-MIR396b,ptc-MIR396e,ptc-MIR396a,ptc-MIR396d,mdm-MIR396b,mdm-MIR396d,mdm-MIR396c,mdm-MIR396e,mdm-MIR396a,lja-MIR396,stu-MIR396,ppe-MIR396b,ppe-MI…	ath-MIR396a	ctctgtattcTTCCACAGCTTTCTTGAACTGcaaaacttcttcagatttttttttttttcttttgatatctcttacgcataaaatagtgattttcttcatatctctgctcgattgatttgcgGTTCAATAAAGCTGTGGGAAGatacagac	ath-miR396a-5p	TTCCACAGCTTTCTTGAACTG	5'	Diff	gp2b	.....((((((((((((((((((((...(((((..........(((((((....)))))))...........)).)))....))))))))))))))))))))	97	31.4	-39	1493	1586.5	1337	1425.82	1379.54	1594.33	high
43	37	lus-miR396d_L-1R-1_1ss20TA	CCCACAGCTTTATTGAACA	19	GWHAAZE00000007	+	42950870	42950965	ttCCCACAGCTTTATTGAACCgcaaagattgaatcagatcagcctacaaaaagaaatgattgatgaatgatatgcagttcaagaaagctgtggaag	2	lus-MIR396d,cca-MIR396b,	lus-MIR396d	tggctttctgagggtatctTCCCACAGCTTTATTGAACTGctgcttctactgcatcagagatctctggtttagccatgcagttcaagaaagctgtggaagaatacaagcagagcca	lus-miR396d	TCCCACAGCTTTATTGAACTG	5'	Diff	gp2b	...((((((((((.((((((.(((........(((((.(((..((......))...))))))))........))).)))))).))))))))))...	90	37.5	-32.8	156	136	146	148.981	118.259	174.1	middle
44	38	ath-miR396a-3p_R-1_1ss7TG	GTTCAAGAAAGCTGTGGGAA	20	GWHAAZE00000007	-	42937162	42937262	acagctttcttgaacttccatggctaatgattttttttcattttctctttaaagaaaaaaatccagaacatagaaaggaaGTTCAAGAAAGCTGTGGAAAa	40	ath-MIR396a,aly-MIR396a,cas-MIR396a,mtr-MIR396b,gma-MIR396a,gma-MIR396i,ptc-MIR396c,ptc-MIR396d,ptc-MIR396b,ptc-MIR396a,mdm-MIR396b,mdm-MIR396a,lja-MIR396,mes-MIR396a,mes-MIR396b,mes-MIR396f,mes-MIR396c,vvi-MIR396d,vvi-MIR396b,nta-MIR396a,nta-MIR396c,csi-MIR396f,csi-MIR396b,lus-MIR396a,lus-MIR396c,lus-MIR396d,cme-MIR396b,cme-MIR396d,sly-MIR396a,cpa-MIR396,ghr-MIR396a,ghr-MIR396b,rco-MIR396,cca-MI…	ath-MIR396a	ctctgtattcTTCCACAGCTTTCTTGAACTGcaaaacttcttcagatttttttttttttcttttgatatctcttacgcataaaatagtgattttcttcatatctctgctcgattgatttgcgGTTCAATAAAGCTGTGGGAAGatacagac	ath-miR396a-3p	GTTCAATAAAGCTGTGGGAAG	3'	Diff	gp2b	((((((((((((((((((((((.....((..((((((((.(((.......)))))))))))..))...))).....)))))))))))))))))))......	95	30.7	-36.7	2034	1981	1434	1942.48	1722.58	1710	high
45	39	mes-miR399a_L+3R-1	CCTTGCCAAAGGAGAATTGCCCT	23	GWHAAZE00000001	+	117489836	117489940	gggcggtcctcttttggcaggggaagccatatatatatatatatatatatataatatgcaaaatgcattacttgttttttCCTTGCCAAAGGAGAATTGCCCTgc	2	mes-MIR399a,lus-MIR399d,	mes-MIR399a	atggtcgaggaatggcaggcgactctcccttggcaaacggatgatgatcactattcaccatgcaaattaatgcataatctgcttTGCCAAAGGAGAATTGCCCTGccatttctaatatcat	mes-miR399a	TGCCAAAGGAGAATTGCCCTG	3'	Diff	gp2b	((((..(.((((((((((((((((((..((((((((((....))))))))))...((((.....))))........)))))))))))))))))).)..))))...	102	37.1	-46.2	7	7	0	6.68504	6.08685	0	low
46	40	ath-miR403-3p_R-1	TTAGATTCACGCACAAACTC	20	GWHAAZE00000001	+	114244381	114244441	TTAGATTCACGCACAAACTCcttcactagtagagcttaggaaaggagatttgacctgcatt	30	ath-MIR403,aly-MIR403a,aly-MIR403b,bna-MIR403,bra-MIR403,cas-MIR403,ptc-MIR403b,ptc-MIR403c,ptc-MIR403a,ptc-MIR403d,mdm-MIR403b,mdm-MIR403a,ppe-MIR403,mes-MIR403b,mes-MIR403a,vvi-MIR403f,vvi-MIR403e,vvi-MIR403b,vvi-MIR403a,vvi-MIR403c,vvi-MIR403d,csi-MIR403a,csi-MIR403b,rco-MIR403b,rco-MIR403a,htu-MIR403c,htu-MIR403a,htu-MIR403d,htu-MIR403b,htu-MIR403e,	ath-MIR403	ttgtcattagaagagtcgtattacaTGTTTTGTGCTTGAATCTAATTcaacaggctttatgtaagagattctttaacaattcctataatctttgttgttggaTTAGATTCACGCACAAACTCGtaatctgtcttt	ath-miR403-3p	TTAGATTCACGCACAAACTCG	5'	Diff	gp2b	..........(((((((((((((..((((......))))..)))))).))))...)))...	48	41	-15.8	6	10.5	9.5	5.73004	9.13028	11.3284	middle
47	40	ath-miR403-3p_R-1	TTAGATTCACGCACAAACTC	20	GWHAAZE00000004	-	49047683	49047745	TTAGATTCACGCACAAACTCcttcactagtagagcttaggaaatgagatttgacctgcgtttg	30	ath-MIR403,aly-MIR403a,aly-MIR403b,bna-MIR403,bra-MIR403,cas-MIR403,ptc-MIR403c,ptc-MIR403a,ptc-MIR403d,ptc-MIR403b,mdm-MIR403a,mdm-MIR403b,ppe-MIR403,mes-MIR403b,mes-MIR403a,vvi-MIR403e,vvi-MIR403f,vvi-MIR403d,vvi-MIR403c,vvi-MIR403b,vvi-MIR403a,csi-MIR403a,csi-MIR403b,rco-MIR403a,rco-MIR403b,htu-MIR403a,htu-MIR403c,htu-MIR403e,htu-MIR403d,htu-MIR403b,	ath-MIR403	ttgtcattagaagagtcgtattacaTGTTTTGTGCTTGAATCTAATTcaacaggctttatgtaagagattctttaacaattcctataatctttgttgttggaTTAGATTCACGCACAAACTCGtaatctgtcttt	ath-miR403-3p	TTAGATTCACGCACAAACTCG	5'	Diff	gp2b	........((((((((((((.((..((((......))))..)).))).))))...)))))...	52	41.3	-12.3	6	10.5	9.5	5.73004	9.13028	11.3284	middle
48	41	csi-miR403b-5p_R-1_1ss1AG	GGTTTGTGCGTGAATCTAAC	20	GWHAAZE00000002	+	120857642	120857674	aagacagattacgAGTTTGTGCGTGAATCTAAC	5	gma-MIR403a,mes-MIR403b,csi-MIR403b,sly-MIR403,htu-MIR403d,	csi-MIR403b	ggggcacatctcaAGTTTGTGCGTGAATCTAACCccatcacagccgtccgttttcccgctctcatctgatggcgTTAGATTCACGCACAAACTCGcgatctgtcc	csi-miR403b-5p	AGTTTGTGCGTGAATCTAACC	3'	Diff	gp2b	.....((((((((........))))).)))...	25	39.4	-4.7	5	5.5	8.5	4.77503	4.78253	10.136	middle
49	41	csi-miR403b-5p_R-1_1ss1AG	GGTTTGTGCGTGAATCTAAC	20	GWHAAZE00000002	-	120857752	120857802	ttcaGGTTTGTGCGTGAATCTAACgtccctcaaaaccataccaaacctcga	32	ath-MIR403,aly-MIR403a,aly-MIR403b,bna-MIR403,bra-MIR403,cas-MIR403,gma-MIR403a,ptc-MIR403a,ptc-MIR403d,ptc-MIR403c,ptc-MIR403b,mdm-MIR403a,mdm-MIR403b,ppe-MIR403,mes-MIR403a,mes-MIR403b,vvi-MIR403d,vvi-MIR403b,vvi-MIR403a,vvi-MIR403c,vvi-MIR403e,vvi-MIR403f,csi-MIR403b,csi-MIR403a,sly-MIR403,rco-MIR403a,rco-MIR403b,htu-MIR403d,htu-MIR403b,htu-MIR403e,htu-MIR403a,htu-MIR403c,	csi-MIR403b	ggggcacatctcaAGTTTGTGCGTGAATCTAACCccatcacagccgtccgttttcccgctctcatctgatggcgTTAGATTCACGCACAAACTCGcgatctgtcc	csi-miR403b-5p	AGTTTGTGCGTGAATCTAACC	5'	Diff	gp2b	.(((((((((.((((.......))))...............))))))).))	50	45.1	-7.8	5	5.5	8.5	4.77503	4.78253	10.136	middle
50	42	mes-MIR482c-p3_1ss9CA	CCCAAGACATCCCATACCA	19	GWHAAZE00000001	+	32626866	32626906	acctgtcattaacgaattttttCCCAAGACATCCCATACCA	1	mes-MIR482c,	mes-MIR482c	gagaggggttgctgggagctatgggtatggggggattgggcaaaattgcttggctttgtttattagcagaggctaaagctgatTTTTCCCAAGACCTCCCATACCagtggcctccagctgtttcctcccc	mes-MIR482c-p3	CCCAAGACCTCCCATACCa	3'	New	gp2b	...((((......(((....)))....))))..........	28	39	-2.3	7	10	5	6.68504	8.6955	5.96233	low
51	43	ptc-MIR530a-p5_1ss8GA	TGCATTTACACCTGCACCT	19	GWHAAZE00000002	+	101453778	101453839	ggccaagatattgctttcactTGCATTTACACCTGCACCTGCtgctactcaatttcttgtat	13	ptc-MIR530a,gra-MIR530b,gra-MIR530a,stu-MIR530,ppe-MIR530,mes-MIR530b,mes-MIR530a,csi-MIR530a,lus-MIR530b,lus-MIR530a,cme-MIR530a,sly-MIR530,htu-MIR530,	ptc-MIR530a	gccaacatgttgcctttatcTGCATTTGCACCTGCACCTTacttgtttctttcttttgtttttgactccaaaaccaaaagtaagtttgaaacattaaaacaagcttgaggtgcaggtgcaggtgcaggtgaatgccatgttggt	ptc-MIR530a-p5	TGCATTTGCACCTGCACCT	5'	New	gp2b	...(((((.((((....((..((((........))))..))........)))).)))))...	56	41.9	-8.6	3	0	0	2.86502	0	0	low
51	44	ptc-miR530a_R+1_1ss8GA	TGCATTTACACCTGCACCTTC	21	GWHAAZE00000002	+	101453778	101453839	ggccaagatattgctttcactTGCATTTACACCTGCACCTGCtgctactcaatttcttgtat	13	ptc-MIR530a,gra-MIR530b,gra-MIR530a,stu-MIR530,ppe-MIR530,mes-MIR530b,mes-MIR530a,csi-MIR530a,lus-MIR530b,lus-MIR530a,cme-MIR530a,sly-MIR530,htu-MIR530,	ptc-MIR530a	gccaacatgttgcctttatcTGCATTTGCACCTGCACCTTacttgtttctttcttttgtttttgactccaaaaccaaaagtaagtttgaaacattaaaacaagcttgaggtgcaggtgcaggtgcaggtgaatgccatgttggt	ptc-miR530a	TGCATTTGCACCTGCACCTT	3'	Diff	gp2b	...(((((.((((....((..((((........))))..))........)))).)))))...	56	41.9	-8.6	21	20	21.5	20.0551	17.391	25.638	middle
52	44	ptc-miR530a_R+1_1ss8GA	TGCATTTACACCTGCACCTTC	21	GWHAAZE00000003	+	98630417	98630481	TGCATTTACACCTGCACCTTCcgatcccatcactactagctagctagctcacaaagccggtggaa	13	ptc-MIR530a,gra-MIR530b,gra-MIR530a,stu-MIR530,ppe-MIR530,mes-MIR530a,mes-MIR530b,csi-MIR530a,lus-MIR530a,lus-MIR530b,cme-MIR530a,sly-MIR530,htu-MIR530,	ptc-MIR530a	gccaacatgttgcctttatcTGCATTTGCACCTGCACCTTacttgtttctttcttttgtttttgactccaaaaccaaaagtaagtttgaaacattaaaacaagcttgaggtgcaggtgcaggtgcaggtgaatgccatgttggt	ptc-miR530a	TGCATTTGCACCTGCACCTT	5'	Diff	gp2b	........((((.((.......((.....))....((((....))))........)).))))...	54	50.8	-11.5	21	20	21.5	20.0551	17.391	25.638	middle
53	45	ath-miR858b	TTCGTTGTCTGTTCGACCTTG	21	GWHAAZE00000003	-	87340645	87340711	catgataatgcttgtcaagtgagaagccttgcttgttaatctctgcTTCGTTGTCTGTTCGACCTTG	5	ath-MIR858b,ath-MIR858a,aly-MIR858,cas-MIR858,mdm-MIR858,	ath-MIR858b	cctacccgaagggttttggagagtagacaaagagacaaacatagaggtgtgagtttggtttggttttgggttttggggggttggtagtgtttgaggtccatatgcctcgatcttccgcttctattaattaattttctctattagaaatattatctaattattccactccatcgaaccatgcacatatataatgatatgtataagcccatcaaagtttttgaattcagtgcaaacacttgtcaaaggagcagtcccgatctggttccatcttatcTTCGTTGTCTGTTCGACCTTGgctttggc	ath-miR858b	TTCGTTGTCTGTTCGACCTTG	3'	Yes	gp2b	...(((((((...((((((..((....))..)))).........))..)))))))............	52	43.3	-12.3	18	24.5	11.5	17.1901	21.304	13.7134	middle
54	45	ath-miR858b	TTCGTTGTCTGTTCGACCTTG	21	GWHAAZE00000006	-	74670048	74670093	cattaatctttctTTCATTGTCTGTTCGACCTTGgactaattgtac	4	ath-MIR858b,ath-MIR858a,aly-MIR858,cas-MIR858,	ath-MIR858b	cctacccgaagggttttggagagtagacaaagagacaaacatagaggtgtgagtttggtttggttttgggttttggggggttggtagtgtttgaggtccatatgcctcgatcttccgcttctattaattaattttctctattagaaatattatctaattattccactccatcgaaccatgcacatatataatgatatgtataagcccatcaaagtttttgaattcagtgcaaacacttgtcaaaggagcagtcccgatctggttccatcttatcTTCGTTGTCTGTTCGACCTTGgctttggc	ath-miR858b	TTCGTTGTCTGTTCGACCTTG	3'	Yes	gp2b	.............((((..(((.....)))..))))..........	23	34.8	-4.5	18	24.5	11.5	17.1901	21.304	13.7134	middle
55	46	gma-miR1507a_R-3_1ss5AG	TCTCGTTCCATACATCGTC	19	GWHAAZE00000001	+	107795153	107795245	gtaaacgagatatcacactacgagtcataaaaaatggatatacctgctattatgatcgacgatggaaataacaTCTCGTTCCATACATTGTCt	6	gma-MIR1507a,gma-MIR1507b,gso-MIR1507b,vun-MIR1507a,vun-MIR1507b,gso-MIR1507a,	gma-MIR1507b	gtttgacagagatgtatggagtgagagaagggaaatgatattttccgatcccatcgttactctcttccctcTCTCATTCCATACATCGTCTGAcgaac	gma-miR1507a	TCTCATTCCATACATCGTCTGA	3'	Diff	gp2b	(((((((((((......(((((.(((((((.....((.....)).....)))))))...)).))).......))))))))...))).......	86	35.5	-16.5	10	7.5	8.5	9.55006	6.52163	10.136	middle
56	47	mtr-miR1507-3p_L-1R-1_1ss17AG	CTCGTTCCATACATCGTCTA	20	GWHAAZE00000001	+	107846726	107846760	gacagcgaactatatCTCGTTCCATACATCGTCTA	7	mtr-MIR1507,gma-MIR1507a,gma-MIR1507b,gso-MIR1507b,vun-MIR1507b,vun-MIR1507a,gso-MIR1507a,	mtr-MIR1507	accataaactccaattaatgtggtgttgagtAGAGTTGTATGGAACGAAAGATgggaatttcttgttgaattctattcattcaattttccctcCCTCGTTCCATACATCATCTAGccaatactgtgttaacaattgtctttggt	mtr-miR1507-3p	CCTCGTTCCATACATCATCTAG	3'	Diff	gp2b	((((((((........))))).........)))..	33	42.9	-3.3	32.5	33.5	36	31.0377	29.1299	42.9288	middle
57	47	mtr-miR1507-3p_L-1R-1_1ss17AG	CTCGTTCCATACATCGTCTA	20	GWHAAZE00000003	+	13355932	13356009	cacaggatgtacctattccaaacaaagcctttctcaagcagtcccatttatctccatcCTCGTTCCATACATCGTCTA	7	mtr-MIR1507,gma-MIR1507b,gso-MIR1507b,gma-MIR1507a,vun-MIR1507a,vun-MIR1507b,gso-MIR1507a,	mtr-MIR1507	accataaactccaattaatgtggtgttgagtAGAGTTGTATGGAACGAAAGATgggaatttcttgttgaattctattcattcaattttccctcCCTCGTTCCATACATCATCTAGccaatactgtgttaacaattgtctttggt	mtr-miR1507-3p	CCTCGTTCCATACATCATCTAG	3'	Diff	gp2b	.((((((((............((...((.........)).))............)))))).))...............	62	43.6	-5	32.5	33.5	36	31.0377	29.1299	42.9288	middle
58	48	mdm-MIR1511-p5_1ss10AT_2	GTATAACCTTGCTCTGATACCAT	23	GWHAAZE00000005	+	37320751	37320845	GTATAACCTTGCTCTGATACCATattatcgacataaacgataagagccgtaatcttcccatggctccttttcaaaaataaagtatgatcagaatt	1	mdm-MIR1511,	mdm-MIR1511	gtgggtctagttctcattccattgtggtatcaggactatgttatgtgaatgttgttacacaatattgtgttactcatctgtataACCTAGCTCTGATACCATGAAcaaaattaaatctacgacccat	mdm-MIR1511-p5	gtataACCTAGCTCTGATACCAT	5'	New	gp2b	............((((((..((((((((((.......))))).(((((((.........)))))))...............)))))))))))...	80	34.7	-19.8	0	3.5	4	0	3.04343	4.76986	low
59	48	mdm-MIR1511-p5_1ss10AT_2	GTATAACCTTGCTCTGATACCAT	23	GWHAAZE00000009	+	52889800	52889881	gccattgagcttttgatttgtgtGTATAACCTTGCTCTGATACCATattagagtttggagcatccaactcaaaatcaattga	1	mdm-MIR1511,	mdm-MIR1511	gtgggtctagttctcattccattgtggtatcaggactatgttatgtgaatgttgttacacaatattgtgttactcatctgtataACCTAGCTCTGATACCATGAAcaaaattaaatctacgacccat	mdm-MIR1511-p5	gtataACCTAGCTCTGATACCAT	5'	New	gp2b	...(((((..((((((.(((..(((....((..(((((((((...)))))))))..)).)))..))).)))))))))))...	76	36.6	-23	0	3.5	4	0	3.04343	4.76986	low
60	49	mdm-MIR1511-p5_1ss10AT_1	GTATAACCTTGCTCTGATACCA	22	GWHAAZE00000005	+	55293925	55293962	GTATAACCTTGCTCTGATACCAtattagagttaggagt	1	mdm-MIR1511,	mdm-MIR1511	gtgggtctagttctcattccattgtggtatcaggactatgttatgtgaatgttgttacacaatattgtgttactcatctgtataACCTAGCTCTGATACCATGAAcaaaattaaatctacgacccat	mdm-MIR1511-p5	gtataACCTAGCTCTGATACCA	5'	New	gp2b	......(((..((((((((...))))))))..)))...	29	36.8	-11.7	0	3.5	4	0	3.04343	4.76986	low
61	49	mdm-MIR1511-p5_1ss10AT_1	GTATAACCTTGCTCTGATACCA	22	GWHAAZE00000006	+	22034358	22034391	GTATAACCTTGCTCTGATACCAtattagagttca	1	mdm-MIR1511,	mdm-MIR1511	gtgggtctagttctcattccattgtggtatcaggactatgttatgtgaatgttgttacacaatattgtgttactcatctgtataACCTAGCTCTGATACCATGAAcaaaattaaatctacgacccat	mdm-MIR1511-p5	gtataACCTAGCTCTGATACCA	5'	New	gp2b	..........(((((((((...)))))))))...	21	35.3	-7.6	0	3.5	4	0	3.04343	4.76986	low
62	50	csi-miR1515a_1ss16AG	TCATTTTTGCGTGCAGTGATCC	22	GWHAAZE00000003	+	83875943	83876041	aattagggtttgctcagttctattttctccataaaggaagagagatttgttaatcccatcatctaattgataTCATTTTTGCGTGCAGTGATCCtattg	2	csi-MIR1515a,csi-MIR1515b,	csi-MIR1515a	tcgatttgcaTCATTTTTGCGTGCAATGATCCcgaatttgctctcttactcaactttctttttaatttacaaatattcatgtttattggtttgaaaaatagaaaaaaaaattctaatttttgttaacggggatctggATCATTCACGCAAAAATGATTtgactcgtgagttggc	csi-miR1515a	TCATTTTTGCGTGCAATGATCC	3'	Diff	gp2b	...((((((((((...((....((((((((.....)).)))))).............((((......)))).........))..)))..)))))))...	93	34.3	-17	0	6	5	0	5.2173	5.96233	low
63	51	gma-MIR2111f-p3_1ss5TC	TCCTCGGGATGCAGATTATCTCT	23	GWHAAZE00000002	+	8746845	8746948	tctgcatcctgaggtttagatgatatagagtaacaatattaatatatatatatatatatatatatatatatatattctagTCCTCGGGATGCAGATTATCTCTt	2	gma-MIR2111f,cme-MIR2111b,	gma-MIR2111f	tgggaaaagcTAATCTGCATCCTGAGGTTTAgagcaatgtttttgttgcatctagtccttgggatgcagattatctcttcctt	gma-MIR2111f-p3	tccttgggatgcagattatctct	3'	New	gp2b	((((((((((((((..((((.(((((.........))))).(((((((((((((((....)))))))))))))))))))..)))))))))))))).........	95	25	-40.2	16	11	5	15.2801	9.56506	5.96233	middle
64	52	peu-miR2916_L-1R-3_1ss6AG	GGGGGCTCGAAGACGATCA	19	GWHAAZE00000007	+	47444922	47444986	ttGGGGGCTCGAAGACGATCAgataccgtcctagtctcaACCATAAACGATGCCGACCAgggatc	1	peu-MIR2916,	peu-MIR2916	TGGGGACTCGAAGACGATCATATaccatcctagtctcaaccataaacgatgccgaccagggattggcggatgttgcttctaggagtccgcca	peu-miR2916	TGGGGACTCGAAGACGATCATAT	5'	Diff	gp2b	...((((((....((((.........))))..))))))..........(((.((.....)).)))	35	53.8	-14.5	181	147	129	172.856	127.824	153.828	middle
64	53	peu-MIR2916-p3	ACCATAAACGATGCCGACCA	20	GWHAAZE00000007	+	47444922	47444986	ttGGGGGCTCGAAGACGATCAgataccgtcctagtctcaACCATAAACGATGCCGACCAgggatc	1	peu-MIR2916,	peu-MIR2916	TGGGGACTCGAAGACGATCATATaccatcctagtctcaaccataaacgatgccgaccagggattggcggatgttgcttctaggagtccgcca	peu-MIR2916-p3	accataaacgatgccgacca	3'	New	gp2b	...((((((....((((.........))))..))))))..........(((.((.....)).)))	35	53.8	-14.5	822.5	794.5	565	785.493	690.858	673.743	middle
65	54	peu-miR2916_R-3_1ss6AG	TGGGGGCTCGAAGACGATCA	20	GWHAAZE00000009	+	9216	9268	tTGGGGGCTCGAAGACGATCAgaTACCGTCCTAGTCTCAACCataaacgatgc	1	peu-MIR2916,	peu-MIR2916	TGGGGACTCGAAGACGATCATATaccatcctagtctcaaccataaacgatgccgaccagggattggcggatgttgcttctaggagtccgcca	peu-miR2916	TGGGGACTCGAAGACGATCATAT	5'	Diff	gp2b	...((((((....((((.........))))..))))))...............	35	50.9	-9.8	151	177	141.5	144.206	153.91	168.734	middle
65	55	peu-MIR2916-p3_1ss5AG	TACCGTCCTAGTCTCAACC	19	GWHAAZE00000009	+	9216	9268	tTGGGGGCTCGAAGACGATCAgaTACCGTCCTAGTCTCAACCataaacgatgc	1	peu-MIR2916,	peu-MIR2916	TGGGGACTCGAAGACGATCATATaccatcctagtctcaaccataaacgatgccgaccagggattggcggatgttgcttctaggagtccgcca	peu-MIR2916-p3	Taccatcctagtctcaacc	3'	New	gp2b	...((((((....((((.........))))..))))))...............	35	50.9	-9.8	95	81	74	90.7256	70.4336	88.2425	middle
66	54	peu-miR2916_R-3_1ss6AG	TGGGGGCTCGAAGACGATCA	20	GWHAAZE00000009	+	37152	37254	aaagtTGGGGGCTCGAAGACGATCAgataccgtcctagtctcaaccataaacgatgccgcactgtggatcgctggatgttgcttttaggactccactggcacc	1	peu-MIR2916,	peu-MIR2916	TGGGGACTCGAAGACGATCATATaccatcctagtctcaaccataaacgatgccgaccagggattggcggatgttgcttctaggagtccgcca	peu-miR2916	TGGGGACTCGAAGACGATCATAT	5'	Diff	gp2b	...((..(((..(((....))).........(((((((...((((......((((.((((...))))))))......))))...))))))).)).)..))...	97	52.4	-27.6	151	177	141.5	144.206	153.91	168.734	middle
67	56	peu-miR2916_L-1R-4_1ss6AG	GGGGGCTCGAAGACGATC	18	GWHAAZE00000104	+	23789	23853	ttGGGGGCTCGAAGACGATCagataCCGTCCTAGTCTCAACCATAaacgatgccgaccagggatc	1	peu-MIR2916,	peu-MIR2916	TGGGGACTCGAAGACGATCATATaccatcctagtctcaaccataaacgatgccgaccagggattggcggatgttgcttctaggagtccgcca	peu-miR2916	TGGGGACTCGAAGACGATCATAT	5'	Diff	gp2b	...((((((....((((.........))))..))))))..........(((.((.....)).)))	35	53.8	-14.5	538.5	360.5	392.5	514.271	313.473	468.043	middle
67	57	peu-MIR2916-p3_1ss3AG	CCGTCCTAGTCTCAACCATA	20	GWHAAZE00000104	+	23789	23853	ttGGGGGCTCGAAGACGATCagataCCGTCCTAGTCTCAACCATAaacgatgccgaccagggatc	1	peu-MIR2916,	peu-MIR2916	TGGGGACTCGAAGACGATCATATaccatcctagtctcaaccataaacgatgccgaccagggattggcggatgttgcttctaggagtccgcca	peu-MIR2916-p3	ccatcctagtctcaaccata	3'	New	gp2b	...((((((....((((.........))))..))))))..........(((.((.....)).)))	35	53.8	-14.5	1018	1021.5	754	972.197	888.246	899.119	middle
68	58	peu-MIR2916-p5_1	CTAGTCTCAACCATAAACGA	20	GWHAAZE00000009	+	28177	28236	cgccCTAGTCTCAACCATAAACGAtgccactgtggatcgctggatgttgcttttaggact	1	peu-MIR2916,	peu-MIR2916	TGGGGACTCGAAGACGATCATATaccatcctagtctcaaccataaacgatgccgaccagggattggcggatgttgcttctaggagtccgcca	peu-MIR2916-p5	ctagtctcaaccataaacga	5'	New	gp2b	...(((((...((((......((((.((.....))))))......))))...)))))...	54	50	-13.3	18	20	14	17.1901	17.391	16.6945	middle
69	59	peu-MIR2916-p5_1ss3AG_1	CCGTCCTAGTCTCAACCA	18	GWHAAZE00000137	+	5294	5374	ctcgaagacgatcagataCCGTCCTAGTCTCAACCAtaaacgatgccactgtggatcgctggatgttgcttttaggactcc	1	peu-MIR2916,	peu-MIR2916	TGGGGACTCGAAGACGATCATATaccatcctagtctcaaccataaacgatgccgaccagggattggcggatgttgcttctaggagtccgcca	peu-MIR2916-p5	ccatcctagtctcaacca	5'	New	gp2b	.(((....))).........(((((((...((((......((((.((.....))))))......))))...)))))))...	58	49.4	-18.4	146.5	137.5	98.5	139.908	119.563	117.458	middle
70	60	peu-MIR2916-p5_3	CTAGTCTCAACCATAAACGATGCC	24	GWHAAZE00000137	+	23043	23104	cgccCTAGTCTCAACCATAAACGATGCCgcactgtggatcgctggatgttgcttttaggact	1	peu-MIR2916,	peu-MIR2916	TGGGGACTCGAAGACGATCATATaccatcctagtctcaaccataaacgatgccgaccagggattggcggatgttgcttctaggagtccgcca	peu-MIR2916-p5	ctagtctcaaccataaacgatgcc	5'	New	gp2b	...(((((...((((......((((.((((...))))))))......))))...)))))...	56	51.6	-15.3	18	20	14	17.1901	17.391	16.6945	middle
71	60	peu-MIR2916-p5_3	CTAGTCTCAACCATAAACGATGCC	24	GWHAAZE00000137	+	55191	55252	cgccCTAGTCTCAACCATAAACGATGCCgcactgtggatcgctggatgttgcttttaggact	1	peu-MIR2916,	peu-MIR2916	TGGGGACTCGAAGACGATCATATaccatcctagtctcaaccataaacgatgccgaccagggattggcggatgttgcttctaggagtccgcca	peu-MIR2916-p5	ctagtctcaaccataaacgatgcc	5'	New	gp2b	...(((((...((((......((((.((((...))))))))......))))...)))))...	56	51.6	-15.3	18	20	14	17.1901	17.391	16.6945	middle
72	61	peu-MIR2916-p5_2	CTAGTCTCAACCATAAACGATG	22	GWHAAZE00000137	+	40859	40918	cgccCTAGTCTCAACCATAAACGATGccactgtggatcgctggatgttgcttttaggact	1	peu-MIR2916,	peu-MIR2916	TGGGGACTCGAAGACGATCATATaccatcctagtctcaaccataaacgatgccgaccagggattggcggatgttgcttctaggagtccgcca	peu-MIR2916-p5	ctagtctcaaccataaacgatg	5'	New	gp2b	...(((((...((((......((((.((.....))))))......))))...)))))...	54	50	-13.3	18	20	14	17.1901	17.391	16.6945	middle
73	62	peu-MIR2916-p5_1ss5AG	TACCGTCCTAGTCTCAACCA	20	GWHAAZE00000137	+	81881	81948	aTACCGTCCTAGTCTCAACCAtaaacgatgccgcactgtggatcgctggatgttgcttttaggactcc	1	peu-MIR2916,	peu-MIR2916	TGGGGACTCGAAGACGATCATATaccatcctagtctcaaccataaacgatgccgaccagggattggcggatgttgcttctaggagtccgcca	peu-MIR2916-p5	Taccatcctagtctcaacca	5'	New	gp2b	.....(((((((...((((......((((.((((...))))))))......))))...)))))))...	60	50	-19.8	115.5	103.5	87.5	110.303	89.9985	104.341	middle
74	63	peu-MIR2916-p5_1ss3AG_2	CCGTCCTAGTCTCAACCATA	20	GWHAAZE00000137	+	90794	90899	cgaaagttgggggctcgaagacgatcagataCCGTCCTAGTCTCAACCATAaacgatgccgcactgtggatcgctggatgttgcttttaggactccaccgcacctt	1	peu-MIR2916,	peu-MIR2916	TGGGGACTCGAAGACGATCATATaccatcctagtctcaaccataaacgatgccgaccagggattggcggatgttgcttctaggagtccgcca	peu-MIR2916-p5	ccatcctagtctcaaccata	5'	New	gp2b	...(((.((.((..(((....))).........(((((((...((((......((((.((((...))))))))......))))...)))))))....)).)).)))	60	52.8	-26.2	1018	1021.5	754	972.197	888.246	899.119	middle
75	64	gma-MIR4995-p5_1ss21GC	CAGTGGCTTGGTTAAGGGAACC	22	GWHAAZE00000106	+	34200	34244	gactcataggCAGTGGCTTGGTTAAGGGAACCCaccggagccgta	1	gma-MIR4995,	gma-MIR4995	taaaactcatAGGCAGTGGCTTGGTTAAGGGaagccactggagccgtagtaaaagcaagtcttcaccgggcaattgtttatggacccgaa	gma-MIR4995-p5	CAGTGGCTTGGTTAAGGGaagc	5'	New	gp2b	..............((((((((...((....))))).)))))...	28	57.8	-11.8	28.5	31.5	23.5	27.2177	27.3908	28.0229	middle
75	65	gma-MIR4995-p3_1ss19GC	GTGGCTTGGTTAAGGGAACCC	21	GWHAAZE00000106	+	34200	34244	gactcataggCAGTGGCTTGGTTAAGGGAACCCaccggagccgta	1	gma-MIR4995,	gma-MIR4995	taaaactcatAGGCAGTGGCTTGGTTAAGGGaagccactggagccgtagtaaaagcaagtcttcaccgggcaattgtttatggacccgaa	gma-MIR4995-p3	GTGGCTTGGTTAAGGGaagcc	3'	New	gp2b	..............((((((((...((....))))).)))))...	28	57.8	-11.8	5	13	5	4.77503	11.3042	5.96233	middle
76	66	gma-miR4995_L-2R+3	GCAGTGGCTTGGTTAAGGGAAC	22	GWHAAZE00000002	+	123849693	123849783	gactcatagGCAGTGGCTTGGTTAAGGGAACccaccggagccgtagcgaagaaagcgagtcttaatagggcaattgtcactgcttatggac	1	gma-MIR4995,	gma-MIR4995	taaaactcatAGGCAGTGGCTTGGTTAAGGGaagccactggagccgtagtaaaagcaagtcttcaccgggcaattgtttatggacccgaa	gma-miR4995	AGGCAGTGGCTTGGTTAAGGG	5'	Diff	gp2b	...((((((((((((((..(((...((....)))))...(((.((...((((.......))))..)).)))....))))))))))))))..	86	51.6	-34.8	72.5	79.5	53	69.238	69.1293	63.2007	middle
77	66	gma-miR4995_L-2R+3	GCAGTGGCTTGGTTAAGGGAAC	22	GWHAAZE00000005	+	73987247	73987282	GCAGTGGCTTGGTTAAGGGAACccaccaaagccata	1	gma-MIR4995,	gma-MIR4995	taaaactcatAGGCAGTGGCTTGGTTAAGGGaagccactggagccgtagtaaaagcaagtcttcaccgggcaattgtttatggacccgaa	gma-miR4995	AGGCAGTGGCTTGGTTAAGGG	5'	Diff	gp2b	...((((((((((...((....))))).))))))).	32	52.8	-14.4	72.5	79.5	53	69.238	69.1293	63.2007	middle
78	67	mtr-MIR5234-p3_1ss4GA	GTTATGGATGGCAGAAGGCT	20	GWHAAZE00000008	+	49711776	49711824	tatgtctttgacaaatacgagctagttttGTTATGGATGGCAGAAGGCT	1	mtr-MIR5234,	mtr-MIR5234	ataatattatgccttctttgtttctgacatatcaacatcttccttcccatttgaaaagatgttttgcctattgctcgatttttccaaagggctatccctttaataggaagaaattgaTTTTGTTGTGGATGGCAGAAGgcttcctcgaacatt	mtr-MIR5234-p3	GTTGTGGATGGCAGAAGgct	3'	New	gp2b	...(((..(((((((.((......)))))))))..))).((.....)).	35	38.8	-9	0	3.5	0	0	3.04343	0	low
79	67	mtr-MIR5234-p3_1ss4GA	GTTATGGATGGCAGAAGGCT	20	GWHAAZE00000008	+	50548281	50548330	ctatatctttgacaaatacgagctagttttGTTATGGATGGCAGAAGGCT	1	mtr-MIR5234,	mtr-MIR5234	ataatattatgccttctttgtttctgacatatcaacatcttccttcccatttgaaaagatgttttgcctattgctcgatttttccaaagggctatccctttaataggaagaaattgaTTTTGTTGTGGATGGCAGAAGgcttcctcgaacatt	mtr-MIR5234-p3	GTTGTGGATGGCAGAAGgct	3'	New	gp2b	((.((((..(((((((.((......)))))))))..))))..))......	44	38	-10.1	0	3.5	0	0	3.04343	0	low
80	68	gma-MIR5368-p5_1ss20TC	CCTGGGATTGGCTTTGGGCCTT	22	GWHAAZE00000001	+	115000312	115000418	actgttcCCTGGGATTGGCTTTGGGCCTTtcccgcgcagcttaggtggagggcgaagaaggcctccttcaggggaggcctgagcCATCAGTGAGATACCACTCTGGA	1	gma-MIR5368,	gma-MIR5368	actgtttcctgggattggctttgggctttcctgcacagcttaggtggagggcaaagaagacttccttctgagggggccagagccatcagagagataccactctggacgagctagaattctaaccttgtgccaggacctatgggccgagGGACAGTCTCAGGTAGACAgt	gma-MIR5368-p5	cctgggattggctttgggcttt	5'	New	gp2b	.((((....(((((..(((.....)))..))))).))))((..(((((..(((.....(((((((((....)))))))))..))).((.....))..)))))..)).	38	59.8	-45.2	122.5	140.5	75	116.988	122.172	89.4349	middle
80	69	gma-MIR5368-p3_1ss7AT	CATCAGTGAGATACCACTCTGGA	23	GWHAAZE00000001	+	115000312	115000418	actgttcCCTGGGATTGGCTTTGGGCCTTtcccgcgcagcttaggtggagggcgaagaaggcctccttcaggggaggcctgagcCATCAGTGAGATACCACTCTGGA	1	gma-MIR5368,	gma-MIR5368	actgtttcctgggattggctttgggctttcctgcacagcttaggtggagggcaaagaagacttccttctgagggggccagagccatcagagagataccactctggacgagctagaattctaaccttgtgccaggacctatgggccgagGGACAGTCTCAGGTAGACAgt	gma-MIR5368-p3	catcagagagataccactctgga	3'	New	gp2b	.((((....(((((..(((.....)))..))))).))))((..(((((..(((.....(((((((((....)))))))))..))).((.....))..)))))..)).	38	59.8	-45.2	23	26	25	21.9651	22.6083	29.8116	middle
81	68	gma-MIR5368-p5_1ss20TC	CCTGGGATTGGCTTTGGGCCTT	22	GWHAAZE00000002	+	123851201	123851304	gttcCCTGGGATTGGCTTTGGGCCTTtcctgcgcagcttaggtggagggcgaagaaggcctccttccgggggggcccgagcCATCAGTGAGATACCACTCTGGA	1	gma-MIR5368,	gma-MIR5368	actgtttcctgggattggctttgggctttcctgcacagcttaggtggagggcaaagaagacttccttctgagggggccagagccatcagagagataccactctggacgagctagaattctaaccttgtgccaggacctatgggccgagGGACAGTCTCAGGTAGACAgt	gma-MIR5368-p5	cctgggattggctttgggcttt	5'	New	gp2b	.....(..(...((((.((((((((..((..(((..(((.....))).)))..(((((...))))).))..))))))))))))..((((......)))))..).	71	62.5	-42.3	122.5	140.5	75	116.988	122.172	89.4349	middle
81	69	gma-MIR5368-p3_1ss7AT	CATCAGTGAGATACCACTCTGGA	23	GWHAAZE00000002	+	123851201	123851304	gttcCCTGGGATTGGCTTTGGGCCTTtcctgcgcagcttaggtggagggcgaagaaggcctccttccgggggggcccgagcCATCAGTGAGATACCACTCTGGA	1	gma-MIR5368,	gma-MIR5368	actgtttcctgggattggctttgggctttcctgcacagcttaggtggagggcaaagaagacttccttctgagggggccagagccatcagagagataccactctggacgagctagaattctaaccttgtgccaggacctatgggccgagGGACAGTCTCAGGTAGACAgt	gma-MIR5368-p3	catcagagagataccactctgga	3'	New	gp2b	.....(..(...((((.((((((((..((..(((..(((.....))).)))..(((((...))))).))..))))))))))))..((((......)))))..).	71	62.5	-42.3	23	26	25	21.9651	22.6083	29.8116	middle
82	70	gma-MIR5368-p5_1ss13CA	TACCACTCTGGAAGAGCTAGA	21	GWHAAZE00000005	+	76974974	76974998	TACCACTCTGGAAGAGCTAGAATTc	1	gma-MIR5368,	gma-MIR5368	actgtttcctgggattggctttgggctttcctgcacagcttaggtggagggcaaagaagacttccttctgagggggccagagccatcagagagataccactctggacgagctagaattctaaccttgtgccaggacctatgggccgagGGACAGTCTCAGGTAGACAgt	gma-MIR5368-p5	taccactctggacgagctaga	5'	New	gp2b	......(((((.....)))))....	15	44	-3.8	32.5	35	20	31.0377	30.4343	23.8493	middle
82	71	gma-MIR5368-p3_1ss10CA	CACTCTGGAAGAGCTAGAATT	21	GWHAAZE00000005	+	76974974	76974998	TACCACTCTGGAAGAGCTAGAATTc	1	gma-MIR5368,	gma-MIR5368	actgtttcctgggattggctttgggctttcctgcacagcttaggtggagggcaaagaagacttccttctgagggggccagagccatcagagagataccactctggacgagctagaattctaaccttgtgccaggacctatgggccgagGGACAGTCTCAGGTAGACAgt	gma-MIR5368-p3	cactctggacgagctagaatt	3'	New	gp2b	......(((((.....)))))....	15	44	-3.8	24.5	18	26.5	23.3977	15.6519	31.6003	middle
83	72	gma-MIR5368-p5_1ss5AG	CTGCGCAGCTTAGGTGGAGGGC	22	GWHAAZE00000106	+	35732	35868	CTGCGCAGCTTAGGTGGAGGGCgaagaaggcctccttccgggggggcccgagccatcagtgagataccaCTCTGGAAGAGCTAGAATTCTaaccttgtgtcaggccctacgggccaagggacagtctcaggtagaca	1	gma-MIR5368,	gma-MIR5368	actgtttcctgggattggctttgggctttcctgcacagcttaggtggagggcaaagaagacttccttctgagggggccagagccatcagagagataccactctggacgagctagaattctaaccttgtgccaggacctatgggccgagGGACAGTCTCAGGTAGACAgt	gma-MIR5368-p5	ctgcacagcttaggtggagggc	5'	New	gp2b	((((........(((((....((.....((((((((....))))))))))..)))))..((((((.....(((((.....))))).......((((......(((((...)))))))))....)))))).))))...	45	59.1	-46.4	12.5	13.5	10.5	11.9376	11.7389	12.5209	middle
83	73	gma-MIR5368-p3_1ss8CA	CTCTGGAAGAGCTAGAATTCT	21	GWHAAZE00000106	+	35732	35868	CTGCGCAGCTTAGGTGGAGGGCgaagaaggcctccttccgggggggcccgagccatcagtgagataccaCTCTGGAAGAGCTAGAATTCTaaccttgtgtcaggccctacgggccaagggacagtctcaggtagaca	1	gma-MIR5368,	gma-MIR5368	actgtttcctgggattggctttgggctttcctgcacagcttaggtggagggcaaagaagacttccttctgagggggccagagccatcagagagataccactctggacgagctagaattctaaccttgtgccaggacctatgggccgagGGACAGTCTCAGGTAGACAgt	gma-MIR5368-p3	ctctggacgagctagaattct	3'	New	gp2b	((((........(((((....((.....((((((((....))))))))))..)))))..((((((.....(((((.....))))).......((((......(((((...)))))))))....)))))).))))...	45	59.1	-46.4	438.5	419.5	313	418.77	364.776	373.242	middle
84	74	gma-MIR5368-p5_1ss3CA	GAAGAGCTAGAATTCTAACCT	21	GWHAAZE00000001	+	97052672	97052739	ctgGAAGAGCTAGAATTCTAACCTtgtgtcgggacctacgggcgggacgcctcgtaagcagctttatg	1	gma-MIR5368,	gma-MIR5368	actgtttcctgggattggctttgggctttcctgcacagcttaggtggagggcaaagaagacttccttctgagggggccagagccatcagagagataccactctggacgagctagaattctaaccttgtgccaggacctatgggccgagGGACAGTCTCAGGTAGACAgt	gma-MIR5368-p5	gacgagctagaattctaacct	5'	New	gp2b	.....((((((....(((..((.....))..)))..((((((((...)))).))))...))))))...	19	54.4	-16.4	129.5	121.5	118.5	123.673	105.65	141.307	middle
85	75	gma-MIR5368-p5_1ss18TC	TGGGATTGGCTTTGGGCCTT	20	GWHAAZE00000004	+	82400341	82400391	cttcaaccgttccaTGGGATTGGCTTTGGGCCTTtcctacacaggttgggg	1	gma-MIR5368,	gma-MIR5368	actgtttcctgggattggctttgggctttcctgcacagcttaggtggagggcaaagaagacttccttctgagggggccagagccatcagagagataccactctggacgagctagaattctaaccttgtgccaggacctatgggccgagGGACAGTCTCAGGTAGACAgt	gma-MIR5368-p5	tgggattggctttgggcttt	5'	New	gp2b	(..(((((......(((((..(((.....)))..)))))....)))))..)	51	54.9	-21.1	4.5	4.5	0	4.29753	3.91298	0	low
86	76	gma-MIR5368-p3_1ss5AT	TCAGTGAGATACCACTCTGGA	21	GWHAAZE00000007	+	49815883	49815911	aagccaTCAGTGAGATACCACTCTGGAaa	1	gma-MIR5368,	gma-MIR5368	actgtttcctgggattggctttgggctttcctgcacagcttaggtggagggcaaagaagacttccttctgagggggccagagccatcagagagataccactctggacgagctagaattctaaccttgtgccaggacctatgggccgagGGACAGTCTCAGGTAGACAgt	gma-MIR5368-p3	tcagagagataccactctgga	3'	New	gp2b	...(((..((((......)))).)))...	23	44.8	-5.8	0	9	7.5	0	7.82595	8.94349	low
87	77	hbr-MIR6173-p5_2	GATTAGATACCCCAGTAGTCCT	22	GWHAAZE00000002	+	123845919	123846006	GATTAGATACCCCAGTAGTCCTagccgtaaacgatggatactaggcgctgcgcgtatcgacccgtgCAGTGCTGTAGCTAACGCGTTa	1	hbr-MIR6173,	hbr-MIR6173	cgctgtgcgtatcgacccgtgcagtatccatcgtttaaagctaggggagcggaatgggattagataccccagtagtcctaAGCCGTAAACGATGGATACTgcacgggtcgatacggcacagcgctgtagctaacgcgtta	hbr-MIR6173-p5	gattagataccccagtagtcct	5'	New	gp2b	.............((((.(((....((....))..))))))).(((((((((((........)))))))))))...((....))....	29	53.4	-27.1	3	9.5	0	2.86502	8.26073	0	low
87	78	hbr-MIR6173-p3_1ss4CT	CAGTGCTGTAGCTAACGCGTT	21	GWHAAZE00000002	+	123845919	123846006	GATTAGATACCCCAGTAGTCCTagccgtaaacgatggatactaggcgctgcgcgtatcgacccgtgCAGTGCTGTAGCTAACGCGTTa	1	hbr-MIR6173,	hbr-MIR6173	cgctgtgcgtatcgacccgtgcagtatccatcgtttaaagctaggggagcggaatgggattagataccccagtagtcctaAGCCGTAAACGATGGATACTgcacgggtcgatacggcacagcgctgtagctaacgcgtta	hbr-MIR6173-p3	cagcgctgtagctaacgcgtt	3'	New	gp2b	.............((((.(((....((....))..))))))).(((((((((((........)))))))))))...((....))....	29	53.4	-27.1	22.5	26	20.5	21.4876	22.6083	24.4455	middle
88	79	hbr-MIR6173-p5_1	ATTAGATACCCCAGTAGTCCT	21	GWHAAZE00000106	+	30435	30521	ATTAGATACCCCAGTAGTCCTagccgtaaacgatggatactaggcgctgcgcgtatcgacccgtgCAGTGCTGTAGCTAACGCGTTa	1	hbr-MIR6173,	hbr-MIR6173	cgctgtgcgtatcgacccgtgcagtatccatcgtttaaagctaggggagcggaatgggattagataccccagtagtcctaAGCCGTAAACGATGGATACTgcacgggtcgatacggcacagcgctgtagctaacgcgtta	hbr-MIR6173-p5	attagataccccagtagtcct	5'	New	gp2b	............((((.(((....((....))..))))))).(((((((((((........)))))))))))...((....))....	29	52.9	-27.1	3	9.5	0	2.86502	8.26073	0	low
88	78	hbr-MIR6173-p3_1ss4CT	CAGTGCTGTAGCTAACGCGTT	21	GWHAAZE00000106	+	30435	30521	ATTAGATACCCCAGTAGTCCTagccgtaaacgatggatactaggcgctgcgcgtatcgacccgtgCAGTGCTGTAGCTAACGCGTTa	1	hbr-MIR6173,	hbr-MIR6173	cgctgtgcgtatcgacccgtgcagtatccatcgtttaaagctaggggagcggaatgggattagataccccagtagtcctaAGCCGTAAACGATGGATACTgcacgggtcgatacggcacagcgctgtagctaacgcgtta	hbr-MIR6173-p3	cagcgctgtagctaacgcgtt	3'	New	gp2b	............((((.(((....((....))..))))))).(((((((((((........)))))))))))...((....))....	29	52.9	-27.1	22.5	26	20.5	21.4876	22.6083	24.4455	middle
89	80	gma-miR6300_R+2_4	GTCGTTGTAGTATAGTGGTG	20	GWHAAZE00000009	-	63050253	63050358	ataattgtatcgaacgagaacttggcatcaagGTCGTTGTAGTATAGTGGTGagtattcccgcctgtcacgcgggtgacccgGGTTCGATCCCCGGCAACGGCGTC	2	ath-MIR8175,gma-MIR6300,	gma-MIR6300	aggtaaaaatacttaccactatattacaacaacttgtttgtgaaattcaatggtaattttaaataataaatgttttaatattaccgatagcatttgattatatttttgttttaaagttacatttgattatatcgctatcggctataatgtaagtcatattcatccaatatcatgcaacttttttgtatagatatattaatattactcgataatcatcaaGTCGTTGTAGTATAGTGGtaagtattcccgcc	gma-miR6300	GTCGTTGTAGTATAGTGG	5'	Diff	gp2b	...(((((((..(((((...((((....)))).)))))...)))))))............((((.(((((....)))))(((((.......)))))....))))..	45	54.7	-28.8	12	10	0	11.4601	8.6955	0	middle
89	81	ath-miR8175_L+5R-1	GGTTCGATCCCCGGCAACGGCGCC	24	GWHAAZE00000009	-	63050253	63050358	ataattgtatcgaacgagaacttggcatcaagGTCGTTGTAGTATAGTGGTGagtattcccgcctgtcacgcgggtgacccgGGTTCGATCCCCGGCAACGGCGTC	2	ath-MIR8175,gma-MIR6300,	ath-MIR8175	cttaaggcaatttgacctatatcaaatttggcaccgttgccggggatcgacccgggtcacccgcgtgacaggcgggaatacttaccacttagtacaacgacccaatatagtggtaagtattctcgcatgtcactcgggttcGATCCCCGGCAACGGCGCCAaatttgatatagctcaaatcgccttaag	ath-miR8175	GATCCCCGGCAACGGCGCCA	3'	Diff	gp2b	...(((((((..(((((...((((....)))).)))))...)))))))............((((.(((((....)))))(((((.......)))))....))))..	45	54.7	-28.8	0	4	3.5	0	3.4782	4.17363	low
90	80	gma-miR6300_R+2_4	GTCGTTGTAGTATAGTGGTG	20	GWHAAZE00000008	-	4093320	4093396	aaaGTCGTTGTAGTATAGTGGTAagtattcccgcctgtcacgcgggtgacccgggttcgatccccggcaacggcgta	1	gma-MIR6300,	gma-MIR6300	aggtaaaaatacttaccactatattacaacaacttgtttgtgaaattcaatggtaattttaaataataaatgttttaatattaccgatagcatttgattatatttttgttttaaagttacatttgattatatcgctatcggctataatgtaagtcatattcatccaatatcatgcaacttttttgtatagatatattaatattactcgataatcatcaaGTCGTTGTAGTATAGTGGtaagtattcccgcc	gma-miR6300	GTCGTTGTAGTATAGTGG	5'	Diff	gp2b	...(((((((.....................((((((.....))))))..(((((.......))))))))))))...	71	57.1	-25.8	12	10	0	11.4601	8.6955	0	middle
91	82	gma-miR6300_R+1_1	GTCGTTGTAGTATAGTGGC	19	GWHAAZE00000076	-	18947	19031	taaacaacgaaGTCGTTGTAGTATAGTGGTaagtattcccgcctgtcacgcgggtgaccgGGTTCGATCCCCGGCAACGGCGTCA	2	ath-MIR8175,gma-MIR6300,	gma-MIR6300	aggtaaaaatacttaccactatattacaacaacttgtttgtgaaattcaatggtaattttaaataataaatgttttaatattaccgatagcatttgattatatttttgttttaaagttacatttgattatatcgctatcggctataatgtaagtcatattcatccaatatcatgcaacttttttgtatagatatattaatattactcgataatcatcaaGTCGTTGTAGTATAGTGGtaagtattcccgcc	gma-miR6300	GTCGTTGTAGTATAGTGG	5'	Diff	gp2b	........((.(((((((.....................((((((.....)))))).(((((.......)))))))))))).)).	76	55.3	-26.8	3678.5	2737	1139.5	3512.99	2379.96	1358.81	high
91	83	ath-miR8175_L+5	GGTTCGATCCCCGGCAACGGCGCCA	25	GWHAAZE00000076	-	18947	19031	taaacaacgaaGTCGTTGTAGTATAGTGGTaagtattcccgcctgtcacgcgggtgaccgGGTTCGATCCCCGGCAACGGCGTCA	2	ath-MIR8175,gma-MIR6300,	ath-MIR8175	cttaaggcaatttgacctatatcaaatttggcaccgttgccggggatcgacccgggtcacccgcgtgacaggcgggaatacttaccacttagtacaacgacccaatatagtggtaagtattctcgcatgtcactcgggttcGATCCCCGGCAACGGCGCCAaatttgatatagctcaaatcgccttaag	ath-miR8175	GATCCCCGGCAACGGCGCCA	3'	Diff	gp2b	........((.(((((((.....................((((((.....)))))).(((((.......)))))))))))).)).	76	55.3	-26.8	3.5	0	0	3.34252	0	0	low
92	82	gma-miR6300_R+1_1	GTCGTTGTAGTATAGTGGC	19	GWHAAZE00000007	-	37444935	37445045	aggacatatcaaGTCGTTGTAGTATAGTGGTaagtattcccgcctgtcacgcgggtgacccgggttcgatccccggcaacggcgattttttattttgcaatgattgattgt	1	gma-MIR6300,	gma-MIR6300	aggtaaaaatacttaccactatattacaacaacttgtttgtgaaattcaatggtaattttaaataataaatgttttaatattaccgatagcatttgattatatttttgttttaaagttacatttgattatatcgctatcggctataatgtaagtcatattcatccaatatcatgcaacttttttgtatagatatattaatattactcgataatcatcaaGTCGTTGTAGTATAGTGGtaagtattcccgcc	gma-miR6300	GTCGTTGTAGTATAGTGG	5'	Diff	gp2b	...(((.(((.((((((((((..((((...........((((...(((((....))))).))))...((((.(((....))).))))..))))..))))))))))))))))	108	47.7	-34.5	3678.5	2737	1139.5	3512.99	2379.96	1358.81	high
93	84	gma-miR6300_R+1_2	GTCGTTGTAGTATAGTGGT	19	GWHAAZE00000001	+	14457202	14457299	aaGTCGTTGTAGTATAGTGGTaagtattcccgcctgtcacgcgggtgacccgggttcgatccccggcaacggcgttattttttgtatttttcactcaa	1	gma-MIR6300,	gma-MIR6300	aggtaaaaatacttaccactatattacaacaacttgtttgtgaaattcaatggtaattttaaataataaatgttttaatattaccgatagcatttgattatatttttgttttaaagttacatttgattatatcgctatcggctataatgtaagtcatattcatccaatatcatgcaacttttttgtatagatatattaatattactcgataatcatcaaGTCGTTGTAGTATAGTGGtaagtattcccgcc	gma-miR6300	GTCGTTGTAGTATAGTGG	5'	Diff	gp2b	..(((((((.....................((((((.....))))))..(((((.......)))))))))))).........................	71	49	-25.8	3678.5	2737	1139.5	3512.99	2379.96	1358.81	high
94	84	gma-miR6300_R+1_2	GTCGTTGTAGTATAGTGGT	19	GWHAAZE00000008	+	22840596	22840721	gtaggtagagaaaacgtgtagaactaaGTCGTTGTAGTATAGTGGTaagtattcccgcctgtcacgcgggtgacccgggtttgatccctggcaacggcgtgatttttgctaggtaccgcttttccc	1	gma-MIR6300,	gma-MIR6300	aggtaaaaatacttaccactatattacaacaacttgtttgtgaaattcaatggtaattttaaataataaatgttttaatattaccgatagcatttgattatatttttgttttaaagttacatttgattatatcgctatcggctataatgtaagtcatattcatccaatatcatgcaacttttttgtatagatatattaatattactcgataatcatcaaGTCGTTGTAGTATAGTGGtaagtattcccgcc	gma-miR6300	GTCGTTGTAGTATAGTGG	5'	Diff	gp2b	...((.((((...((.(((((((....((((((((....(((.((....((..((((...(((((....))))).))))..))..))))))))))))).....)))))).).))....)))).)).	122	50.8	-35.9	3678.5	2737	1139.5	3512.99	2379.96	1358.81	high
95	85	gma-miR6300_R+3	GTCGTTGTAGTATAGTGGTAA	21	GWHAAZE00000001	+	84105052	84105089	attttacatgaaGTCGTTGTAGTATAGTGGTAAgtatt	1	gma-MIR6300,	gma-MIR6300	aggtaaaaatacttaccactatattacaacaacttgtttgtgaaattcaatggtaattttaaataataaatgttttaatattaccgatagcatttgattatatttttgttttaaagttacatttgattatatcgctatcggctataatgtaagtcatattcatccaatatcatgcaacttttttgtatagatatattaatattactcgataatcatcaaGTCGTTGTAGTATAGTGGtaagtattcccgcc	gma-miR6300	GTCGTTGTAGTATAGTGG	3'	Diff	gp2b	...(((((((....)).)))))................	19	28.9	-2	58	70	30.5	55.3904	60.8685	36.3702	middle
96	86	gma-miR6300_L+5R+1	AACAAGTCGTTGTAGTATAGTGGT	24	GWHAAZE00000001	-	94479176	94479217	agcatattaacAACAAGTCGTTGTAGTATAGTGGTaagtatt	1	gma-MIR6300,	gma-MIR6300	aggtaaaaatacttaccactatattacaacaacttgtttgtgaaattcaatggtaattttaaataataaatgttttaatattaccgatagcatttgattatatttttgttttaaagttacatttgattatatcgctatcggctataatgtaagtcatattcatccaatatcatgcaacttttttgtatagatatattaatattactcgataatcatcaaGTCGTTGTAGTATAGTGGtaagtattcccgcc	gma-miR6300	GTCGTTGTAGTATAGTGG	3'	Diff	gp2b	.((((((((.((((.....)))))))))).))..........	31	31	-6.2	22.5	29.5	10.5	21.4876	25.6517	12.5209	middle
97	86	gma-miR6300_L+5R+1	AACAAGTCGTTGTAGTATAGTGGT	24	GWHAAZE00000009	+	42876961	42877026	AACAAGTCGTTGTAGTATAGTGGTaagtattcccgcctgtcacgcgggtgacccaggttcgatccc	1	gma-MIR6300,	gma-MIR6300	aggtaaaaatacttaccactatattacaacaacttgtttgtgaaattcaatggtaattttaaataataaatgttttaatattaccgatagcatttgattatatttttgttttaaagttacatttgattatatcgctatcggctataatgtaagtcatattcatccaatatcatgcaacttttttgtatagatatattaatattactcgataatcatcaaGTCGTTGTAGTATAGTGGtaagtattcccgcc	gma-miR6300	GTCGTTGTAGTATAGTGG	5'	Diff	gp2b	.....((((....(((((........)))))...(((((((((....)))))..)))).))))...	18	53	-11.6	22.5	29.5	10.5	21.4876	25.6517	12.5209	middle
98	87	gma-miR6300_R+1_1ss12AC	GTCGTTGTAGTCTAGTGGT	19	GWHAAZE00000001	-	94640089	94640124	agcatattaacaacaaGTCGTTGTAGTATAGTGGTa	1	gma-MIR6300,	gma-MIR6300	aggtaaaaatacttaccactatattacaacaacttgtttgtgaaattcaatggtaattttaaataataaatgttttaatattaccgatagcatttgattatatttttgttttaaagttacatttgattatatcgctatcggctataatgtaagtcatattcatccaatatcatgcaacttttttgtatagatatattaatattactcgataatcatcaaGTCGTTGTAGTATAGTGGtaagtattcccgcc	gma-miR6300	GTCGTTGTAGTATAGTGG	3'	Diff	gp2b	.((((((((.((((.....)))))))))).))....	31	33.3	-6.2	9.5	10.5	4	9.07256	9.13028	4.76986	low
99	88	gma-miR6300_R+2_3	GTCGTTGTAGTATAGTGGTC	20	GWHAAZE00000002	-	19248713	19248811	GTCGTTGTAGTATAGTGGTAagtattcccgcctgtcacgcgggtgacccgggttcgatccccggcaacggcgttatcttttgtcgtgcttcacatttcc	1	gma-MIR6300,	gma-MIR6300	aggtaaaaatacttaccactatattacaacaacttgtttgtgaaattcaatggtaattttaaataataaatgttttaatattaccgatagcatttgattatatttttgttttaaagttacatttgattatatcgctatcggctataatgtaagtcatattcatccaatatcatgcaacttttttgtatagatatattaatattactcgataatcatcaaGTCGTTGTAGTATAGTGGtaagtattcccgcc	gma-miR6300	GTCGTTGTAGTATAGTGG	5'	Diff	gp2b	.............((((..((((.....((((((.....))))))..(((((.......)))))..((((((........))))))))))..))))...	83	54.5	-26.2	12	10	0	11.4601	8.6955	0	middle
100	89	gma-miR6300_R+5_1	GTCGTTGTAGTATAGTGGTAAGT	23	GWHAAZE00000004	+	68917844	68917886	taaacaacgaaGTCGTTGTAGTATAGTGGTAAGTattcccgcc	1	gma-MIR6300,	gma-MIR6300	aggtaaaaatacttaccactatattacaacaacttgtttgtgaaattcaatggtaattttaaataataaatgttttaatattaccgatagcatttgattatatttttgttttaaagttacatttgattatatcgctatcggctataatgtaagtcatattcatccaatatcatgcaacttttttgtatagatatattaatattactcgataatcatcaaGTCGTTGTAGTATAGTGGtaagtattcccgcc	gma-miR6300	GTCGTTGTAGTATAGTGG	3'	Diff	gp2b	...((((((....))))))......((((.........)))).	16	41.9	-9.6	342	321	172	326.612	279.126	205.104	middle
101	89	gma-miR6300_R+5_1	GTCGTTGTAGTATAGTGGTAAGT	23	GWHAAZE00000009	+	38687580	38687639	agtttacctcagagaactagaacgcaaaGTCGTTGTAGTATAGTGGTAAGTattcccgcc	1	gma-MIR6300,	gma-MIR6300	aggtaaaaatacttaccactatattacaacaacttgtttgtgaaattcaatggtaattttaaataataaatgttttaatattaccgatagcatttgattatatttttgttttaaagttacatttgattatatcgctatcggctataatgtaagtcatattcatccaatatcatgcaacttttttgtatagatatattaatattactcgataatcatcaaGTCGTTGTAGTATAGTGGtaagtattcccgcc	gma-miR6300	GTCGTTGTAGTATAGTGG	3'	Diff	gp2b	..((((((.......((((.((((......)))).)))).....))))))..........	48	43.3	-11.3	342	321	172	326.612	279.126	205.104	middle
102	90	gma-miR6300	GTCGTTGTAGTATAGTGG	18	GWHAAZE00000004	+	80175612	80175717	agtttatttctgtgttgtttacaccaaatagggttataaaattaaataagaacgatctttacacacaaaataacatcaagGTCGTTGTAGTATAGTGGtaagtatt	1	gma-MIR6300,	gma-MIR6300	aggtaaaaatacttaccactatattacaacaacttgtttgtgaaattcaatggtaattttaaataataaatgttttaatattaccgatagcatttgattatatttttgttttaaagttacatttgattatatcgctatcggctataatgtaagtcatattcatccaatatcatgcaacttttttgtatagatatattaatattactcgataatcatcaaGTCGTTGTAGTATAGTGGtaagtattcccgcc	gma-miR6300	GTCGTTGTAGTATAGTGG	3'	Yes	gp2b	..(((((..((((..((.....(((......)))................(((((((((..................))))))))).))..))))..)))))....	100	28.3	-14.5	1035.5	685	543	988.909	595.642	647.509	middle
103	91	gma-miR6300_R+1_1ss1GA	ATCGTTGTAGTATAGTGGT	19	GWHAAZE00000004	-	4346322	4346398	aagGTCGTTGTAGTATAGTGGTaagtattcccgcctgtcacgcgggtgacccgggttcgatcctcggcaacggcgtg	1	gma-MIR6300,	gma-MIR6300	aggtaaaaatacttaccactatattacaacaacttgtttgtgaaattcaatggtaattttaaataataaatgttttaatattaccgatagcatttgattatatttttgttttaaagttacatttgattatatcgctatcggctataatgtaagtcatattcatccaatatcatgcaacttttttgtatagatatattaatattactcgataatcatcaaGTCGTTGTAGTATAGTGGtaagtattcccgcc	gma-miR6300	GTCGTTGTAGTATAGTGG	5'	Diff	gp2b	...((((((((........(((.......(((((.......)))))..))).(((.....)))...))))))))...	71	58.4	-24.6	16.5	10.5	0	15.7576	9.13028	0	middle
104	91	gma-miR6300_R+1_1ss1GA	ATCGTTGTAGTATAGTGGT	19	GWHAAZE00000081	-	482357	482404	GTCGTTGTAGTATAGTGGTaagtattctcgcttttcacgcggctaact	1	gma-MIR6300,	gma-MIR6300	aggtaaaaatacttaccactatattacaacaacttgtttgtgaaattcaatggtaattttaaataataaatgttttaatattaccgatagcatttgattatatttttgttttaaagttacatttgattatatcgctatcggctataatgtaagtcatattcatccaatatcatgcaacttttttgtatagatatattaatattactcgataatcatcaaGTCGTTGTAGTATAGTGGtaagtattcccgcc	gma-miR6300	GTCGTTGTAGTATAGTGG	5'	Diff	gp2b	.......((((...(((..((((......))))..)))...))))...	38	43.8	-10.1	16.5	10.5	0	15.7576	9.13028	0	middle
105	92	gma-miR6300_R+1_1ss18GC	GTCGTTGTAGTATAGTGCT	19	GWHAAZE00000004	-	20479494	20479558	gcaaccacaataaattgatactacgcgaaacactatcacggaaGTCGTTGTAGTATAGTGGTaag	1	gma-MIR6300,	gma-MIR6300	aggtaaaaatacttaccactatattacaacaacttgtttgtgaaattcaatggtaattttaaataataaatgttttaatattaccgatagcatttgattatatttttgttttaaagttacatttgattatatcgctatcggctataatgtaagtcatattcatccaatatcatgcaacttttttgtatagatatattaatattactcgataatcatcaaGTCGTTGTAGTATAGTGGtaagtattcccgcc	gma-miR6300	GTCGTTGTAGTATAGTGG	3'	Diff	gp2b	...(((((.........(((((((((((....((.....))...))).)))))))).)))))...	59	40	-13.7	4.5	0	0	4.29753	0	0	low
106	93	gma-miR6300_R+2_1	GTCGTTGTAGTATAGTGGCA	20	GWHAAZE00000005	-	14635084	14635130	tccaccgacgaaatataacggaatgGTCGTTGTAGTATAGTGGTAag	1	gma-MIR6300,	gma-MIR6300	aggtaaaaatacttaccactatattacaacaacttgtttgtgaaattcaatggtaattttaaataataaatgttttaatattaccgatagcatttgattatatttttgttttaaagttacatttgattatatcgctatcggctataatgtaagtcatattcatccaatatcatgcaacttttttgtatagatatattaatattactcgataatcatcaaGTCGTTGTAGTATAGTGGtaagtattcccgcc	gma-miR6300	GTCGTTGTAGTATAGTGG	3'	Diff	gp2b	...((((......((((((((.....))))))))......))))...	41	42.6	-10.7	12	10	0	11.4601	8.6955	0	middle
107	93	gma-miR6300_R+2_1	GTCGTTGTAGTATAGTGGCA	20	GWHAAZE00000007	-	60024817	60024911	aatGTCGTTGTAGTATAGTGGTAagtatttttgccttcacctgcatatatatatatatatatatatttttggtattgctatgcaattacggccat	1	gma-MIR6300,	gma-MIR6300	aggtaaaaatacttaccactatattacaacaacttgtttgtgaaattcaatggtaattttaaataataaatgttttaatattaccgatagcatttgattatatttttgttttaaagttacatttgattatatcgctatcggctataatgtaagtcatattcatccaatatcatgcaacttttttgtatagatatattaatattactcgataatcatcaaGTCGTTGTAGTATAGTGGtaagtattcccgcc	gma-miR6300	GTCGTTGTAGTATAGTGG	5'	Diff	gp2b	...(((((....(((((((((((((....))))))...(((...(((((((((....)))))))))....)))...)))))))....)))))...	89	29.5	-25.1	12	10	0	11.4601	8.6955	0	middle
108	94	gma-miR6300_1ss18GT	GTCGTTGTAGTATAGTGT	18	GWHAAZE00000005	-	65139126	65139167	tGTCGTTGTAGTATAGTGGtaagtattcccacctatcacgcg	1	gma-MIR6300,	gma-MIR6300	aggtaaaaatacttaccactatattacaacaacttgtttgtgaaattcaatggtaattttaaataataaatgttttaatattaccgatagcatttgattatatttttgttttaaagttacatttgattatatcgctatcggctataatgtaagtcatattcatccaatatcatgcaacttttttgtatagatatattaatattactcgataatcatcaaGTCGTTGTAGTATAGTGGtaagtattcccgcc	gma-miR6300	GTCGTTGTAGTATAGTGG	5'	Diff	gp2b	.(.(((..(((....((((.........)))))))..)))).	40	45.2	-6.6	35	21	14.5	33.4252	18.2606	17.2908	middle
109	95	gma-miR6300_R+6	GTCGTTGTAGTATAGTGGTAAGTA	24	GWHAAZE00000007	+	22543236	22543314	attctttcactattgattagaatataataaaaatttattcttttaataagcaaaGTCGTTGTAGTATAGTGGTAAGTAt	1	gma-MIR6300,	gma-MIR6300	aggtaaaaatacttaccactatattacaacaacttgtttgtgaaattcaatggtaattttaaataataaatgttttaatattaccgatagcatttgattatatttttgttttaaagttacatttgattatatcgctatcggctataatgtaagtcatattcatccaatatcatgcaacttttttgtatagatatattaatattactcgataatcatcaaGTCGTTGTAGTATAGTGGtaagtattcccgcc	gma-miR6300	GTCGTTGTAGTATAGTGG	3'	Diff	gp2b	...((((((((((.....((((((...........))))))........((((.....))))...))))))).)))...	73	21.5	-9.9	244	263	131	233.022	228.692	156.213	middle
110	95	gma-miR6300_R+6	GTCGTTGTAGTATAGTGGTAAGTA	24	GWHAAZE00000009	+	38836729	38836772	tcaacttcaacaGTCGTTGTAGTATAGTGGTAAGTAttcccgcc	1	gma-MIR6300,	gma-MIR6300	aggtaaaaatacttaccactatattacaacaacttgtttgtgaaattcaatggtaattttaaataataaatgttttaatattaccgatagcatttgattatatttttgttttaaagttacatttgattatatcgctatcggctataatgtaagtcatattcatccaatatcatgcaacttttttgtatagatatattaatattactcgataatcatcaaGTCGTTGTAGTATAGTGGtaagtattcccgcc	gma-miR6300	GTCGTTGTAGTATAGTGG	3'	Diff	gp2b	...(((.((((....)))).)))...((((.........)))).	20	43.2	-7.6	244	263	131	233.022	228.692	156.213	middle
111	96	gma-miR6300_L-1R+6	TCGTTGTAGTATAGTGGTAAGTA	23	GWHAAZE00000007	+	22790094	22790170	tcttttactattgattagaatataacaaaattttattcttataataagcaaagTCGTTGTAGTATAGTGGTAAGTAt	1	gma-MIR6300,	gma-MIR6300	aggtaaaaatacttaccactatattacaacaacttgtttgtgaaattcaatggtaattttaaataataaatgttttaatattaccgatagcatttgattatatttttgttttaaagttacatttgattatatcgctatcggctataatgtaagtcatattcatccaatatcatgcaacttttttgtatagatatattaatattactcgataatcatcaaGTCGTTGTAGTATAGTGGtaagtattcccgcc	gma-miR6300	GTCGTTGTAGTATAGTGG	3'	Diff	gp2b	...((((((((((...((((((...........))))))........((((.....))))....))))))))))...	71	22.1	-10.1	97	131.5	76	92.6356	114.346	90.6274	middle
112	96	gma-miR6300_L-1R+6	TCGTTGTAGTATAGTGGTAAGTA	23	GWHAAZE00000008	+	23100955	23101043	TCGTTGTAGTATAGTGGTAAGTAttcccgcctgtcacgcgggtgacccgggttcgatccccggcaacggcgttatttttgctaggcacc	1	gma-MIR6300,	gma-MIR6300	aggtaaaaatacttaccactatattacaacaacttgtttgtgaaattcaatggtaattttaaataataaatgttttaatattaccgatagcatttgattatatttttgttttaaagttacatttgattatatcgctatcggctataatgtaagtcatattcatccaatatcatgcaacttttttgtatagatatattaatattactcgataatcatcaaGTCGTTGTAGTATAGTGGtaagtattcccgcc	gma-miR6300	GTCGTTGTAGTATAGTGG	5'	Diff	gp2b	........(..(((..(.(((((....((((.(((((....)))))(((((.......)))))....)))).))))))..)))..)...	78	56.2	-25.8	97	131.5	76	92.6356	114.346	90.6274	middle
113	97	gma-miR6300_R+2_2	GTCGTTGTAGTATAGTGGTA	20	GWHAAZE00000008	+	23163172	23163212	GTCGTTGTAGTATAGTGGTAagtattctcgcttgtcatgcg	1	gma-MIR6300,	gma-MIR6300	aggtaaaaatacttaccactatattacaacaacttgtttgtgaaattcaatggtaattttaaataataaatgttttaatattaccgatagcatttgattatatttttgttttaaagttacatttgattatatcgctatcggctataatgtaagtcatattcatccaatatcatgcaacttttttgtatagatatattaatattactcgataatcatcaaGTCGTTGTAGTATAGTGGtaagtattcccgcc	gma-miR6300	GTCGTTGTAGTATAGTGG	5'	Diff	gp2b	..............(((..((((......))))..)))...	24	43.9	-6.3	12	10	0	11.4601	8.6955	0	middle
114	97	gma-miR6300_R+2_2	GTCGTTGTAGTATAGTGGTA	20	GWHAAZE00000009	+	48816207	48816306	tgtgcttctgactgatgtttggatactatttccttctgacaaacaattaaaatatcaacgagcagtgtgctaggcaattaGTCGTTGTAGTATAGTGGTA	1	gma-MIR6300,	gma-MIR6300	aggtaaaaatacttaccactatattacaacaacttgtttgtgaaattcaatggtaattttaaataataaatgttttaatattaccgatagcatttgattatatttttgttttaaagttacatttgattatatcgctatcggctataatgtaagtcatattcatccaatatcatgcaacttttttgtatagatatattaatattactcgataatcatcaaGTCGTTGTAGTATAGTGGtaagtattcccgcc	gma-miR6300	GTCGTTGTAGTATAGTGG	3'	Diff	gp2b	((((((..(((((((((..((((((((..(((....(((...............)))..))).))))).)))..).))))))))....))))))......	94	37	-18.6	12	10	0	11.4601	8.6955	0	middle
115	98	gma-miR6300_R+1_1ss5TN	GTCGNTGTAGTATAGTGGT	19	GWHAAZE00000008	-	11652166	11652242	caaGTCGTTGTAGTATAGTGGTaagtattcccgcctgtcacgcgggtgacccgggttcgatccccggcaacggcgtc	1	gma-MIR6300,	gma-MIR6300	aggtaaaaatacttaccactatattacaacaacttgtttgtgaaattcaatggtaattttaaataataaatgttttaatattaccgatagcatttgattatatttttgttttaaagttacatttgattatatcgctatcggctataatgtaagtcatattcatccaatatcatgcaacttttttgtatagatatattaatattactcgataatcatcaaGTCGTTGTAGTATAGTGGtaagtattcccgcc	gma-miR6300	GTCGTTGTAGTATAGTGG	5'	Diff	gp2b	...(((((((.....................((((((.....))))))..(((((.......))))))))))))...	71	59.7	-25.8	7.5	5.5	0	7.16255	4.78253	0	low
116	99	gma-MIR6300-p3_3	GTGGTAAGTATTCCCGCC	18	GWHAAZE00000009	+	38734032	38734077	atcgatggtggttgtagtataGTGGTAAGTATTCCCGCCtttcact	1	gma-MIR6300,	gma-MIR6300	aggtaaaaatacttaccactatattacaacaacttgtttgtgaaattcaatggtaattttaaataataaatgttttaatattaccgatagcatttgattatatttttgttttaaagttacatttgattatatcgctatcggctataatgtaagtcatattcatccaatatcatgcaacttttttgtatagatatattaatattactcgataatcatcaaGTCGTTGTAGTATAGTGGtaagtattcccgcc	gma-MIR6300-p3	GTGGtaagtattcccgcc	3'	New	gp2b	...((.(((((..(((.(((....)))..)))..)))))..))...	40	43.5	-10.7	14.5	13	3.5	13.8476	11.3042	4.17363	middle
117	100	gma-MIR6300-p3_2	GTAGTATAGTGGTAAGTATTCCCGCC	26	GWHAAZE00000009	+	38745227	38745300	attctgtacaatatttgttctgtaggaaactcatcatcaatggtggttGTAGTATAGTGGTAAGTATTCCCGCC	1	gma-MIR6300,	gma-MIR6300	aggtaaaaatacttaccactatattacaacaacttgtttgtgaaattcaatggtaattttaaataataaatgttttaatattaccgatagcatttgattatatttttgttttaaagttacatttgattatatcgctatcggctataatgtaagtcatattcatccaatatcatgcaacttttttgtatagatatattaatattactcgataatcatcaaGTCGTTGTAGTATAGTGGtaagtattcccgcc	gma-MIR6300-p3	GTAGTATAGTGGtaagtattcccgcc	3'	New	gp2b	.........((((((((..(((((...(((.(((((....))))))))....)))))...))))))))......	59	37.8	-12.2	14.5	13	3.5	13.8476	11.3042	4.17363	middle
118	101	gma-MIR6300-p5	GTAGTATAGTGGTAAGTATTCCCGCC	26	GWHAAZE00000009	+	38791904	38791945	gttgttGTAGTATAGTGGTAAGTATTCCCGCCtttcacttat	1	gma-MIR6300,	gma-MIR6300	aggtaaaaatacttaccactatattacaacaacttgtttgtgaaattcaatggtaattttaaataataaatgttttaatattaccgatagcatttgattatatttttgttttaaagttacatttgattatatcgctatcggctataatgtaagtcatattcatccaatatcatgcaacttttttgtatagatatattaatattactcgataatcatcaaGTCGTTGTAGTATAGTGGtaagtattcccgcc	gma-MIR6300-p5	GTAGTATAGTGGtaagtattcccgcc	5'	New	gp2b	.............(((((...((......))...)))))...	26	38.1	-3.3	14.5	13	3.5	13.8476	11.3042	4.17363	middle
119	102	gma-miR6300_L-1R+4	TCGTTGTAGTATAGTGGTAAG	21	GWHAAZE00000009	+	38805367	38805466	cgaaggTCGTTGTAGTATAGTGGTAAGtattcccgcctgtcacgcgggtgacccgggttcgatccccggcaacggcgtcatttattttagacgagctctt	1	gma-MIR6300,	gma-MIR6300	aggtaaaaatacttaccactatattacaacaacttgtttgtgaaattcaatggtaattttaaataataaatgttttaatattaccgatagcatttgattatatttttgttttaaagttacatttgattatatcgctatcggctataatgtaagtcatattcatccaatatcatgcaacttttttgtatagatatattaatattactcgataatcatcaaGTCGTTGTAGTATAGTGGtaagtattcccgcc	gma-miR6300	GTCGTTGTAGTATAGTGG	5'	Diff	gp2b	...((.(((((..((((.(((((..........((((.(((((....)))))(((((.......)))))....)))))))))))))...))))).))...	94	54	-28.9	48	59.5	39	45.8403	51.7383	46.5062	middle
120	103	gma-miR6300_R+1_1ss3CT	GTTGTTGTAGTATAGTGGT	19	GWHAAZE00000009	+	38847731	38847814	cacatttactactcaatgcatttacattaatgaatattgtataccaccaaatgtcaagGTTGTTGTAGTATAGTGGTaagtttt	1	gma-MIR6300,	gma-MIR6300	aggtaaaaatacttaccactatattacaacaacttgtttgtgaaattcaatggtaattttaaataataaatgttttaatattaccgatagcatttgattatatttttgttttaaagttacatttgattatatcgctatcggctataatgtaagtcatattcatccaatatcatgcaacttttttgtatagatatattaatattactcgataatcatcaaGTCGTTGTAGTATAGTGGtaagtattcccgcc	gma-miR6300	GTCGTTGTAGTATAGTGG	3'	Diff	gp2b	...((((((((((..((((....(((....(((...(((........)))...)))....)))....))))))))))))))...	78	29.8	-14.3	2.5	5	0	2.38752	4.34775	0	low
121	104	gma-MIR6300-p3_1	CGTTGTAGTATAGTGGTA	18	GWHAAZE00000009	+	68457607	68457745	gtgcattaactagaagaaataaaatattttgataagtatagtataaagtcttcaacgcttcatcaaagtCGTTGTAGTATAGTGGTAagtattcccgcctgtcacgcgggtgacccgggttcgatccccggcaacggcg	2	ath-MIR8175,gma-MIR6300,	gma-MIR6300	aggtaaaaatacttaccactatattacaacaacttgtttgtgaaattcaatggtaattttaaataataaatgttttaatattaccgatagcatttgattatatttttgttttaaagttacatttgattatatcgctatcggctataatgtaagtcatattcatccaatatcatgcaacttttttgtatagatatattaatattactcgataatcatcaaGTCGTTGTAGTATAGTGGtaagtattcccgcc	gma-MIR6300-p3	CGTTGTAGTATAGTGGta	3'	New	gp2b	............(((((.(((..((((((....))))))..)))....)))))..............(((((((.....................((((((.....))))))..(((((.......)))))))))))).	71	43.9	-32	14.5	13	3.5	13.8476	11.3042	4.17363	middle
122	105	gma-miR6300_R+5_2	GTCGTTGTAGTATAGTGGTGAGT	23	GWHAAZE00000094	-	4283453	4283556	ttaccaaaagcaaaaaaaattgaaagtaggacatggaatttctattttaatattattatttaaataaaacaaacaaccaaGTCGTTGTAGTATAGTGGTAAGTa	1	gma-MIR6300,	gma-MIR6300	aggtaaaaatacttaccactatattacaacaacttgtttgtgaaattcaatggtaattttaaataataaatgttttaatattaccgatagcatttgattatatttttgttttaaagttacatttgattatatcgctatcggctataatgtaagtcatattcatccaatatcatgcaacttttttgtatagatatattaatattactcgataatcatcaaGTCGTTGTAGTATAGTGGtaagtattcccgcc	gma-miR6300	GTCGTTGTAGTATAGTGG	3'	Diff	gp2b	((((((...((......(((..(((((((((........)))))))))...)))..................(((((......))))).))....))))))...	101	24	-15.3	342	321	172	326.612	279.126	205.104	middle
123	106	ptc-MIR6478-p5	CGACCTTAGCTCAGTTGG	18	GWHAAZE00000009	+	58497048	58497110	tatagctgcaatcaccgttagCCGACCTTAGCTCAGTTGGTAGAgcggaggactgtagtttgc	1	ptc-MIR6478,	ptc-MIR6478	aCCGACCTTAGCTCAGTTGGTGgagcggagggctgtaggtcgctggttggattccggcaaggtcggatttcaattttgtaatttcttttctcaccgaccttagttcagaagttgcattgttttgtctgttgaggtggt	ptc-MIR6478-p5	CGACCTTAGCTCAGTTGG	5'	New	gp2b	...(((((((.((.(((((.((((((.........))))))..)))))..)).)))))))...	57	50.8	-21.4	5.5	2.5	0	5.25254	2.17388	0	low
123	107	ptc-miR6478_R+2_1ss21GA	CCGACCTTAGCTCAGTTGGTAGA	23	GWHAAZE00000009	+	58497048	58497110	tatagctgcaatcaccgttagCCGACCTTAGCTCAGTTGGTAGAgcggaggactgtagtttgc	1	ptc-MIR6478,	ptc-MIR6478	aCCGACCTTAGCTCAGTTGGTGgagcggagggctgtaggtcgctggttggattccggcaaggtcggatttcaattttgtaatttcttttctcaccgaccttagttcagaagttgcattgttttgtctgttgaggtggt	ptc-miR6478	CCGACCTTAGCTCAGTTGGTG	3'	Diff	gp2b	...(((((((.((.(((((.((((((.........))))))..)))))..)).)))))))...	57	50.8	-21.4	502.5	678	349	479.891	589.555	416.171	middle
124	107	ptc-miR6478_R+2_1ss21GA	CCGACCTTAGCTCAGTTGGTAGA	23	GWHAAZE00000003	+	88686537	88686639	caatCCGACCTTAGCTCAGTTGGTAGAgcggaggactgtagttggttcaatgtgcccacagataatccttaggtcgctggttcgaatccggcaggtcggaatt	1	ptc-MIR6478,	ptc-MIR6478	aCCGACCTTAGCTCAGTTGGTGgagcggagggctgtaggtcgctggttggattccggcaaggtcggatttcaattttgtaatttcttttctcaccgaccttagttcagaagttgcattgttttgtctgttgaggtggt	ptc-miR6478	CCGACCTTAGCTCAGTTGGTG	5'	Diff	gp2b	...(((((((...((((........)))).(((((.(((.((.(((.......))).))..))).))))).....(((((.......))))).)))))))...	97	51.5	-34.9	502.5	678	349	479.891	589.555	416.171	middle
125	108	ptc-miR6478_R-1_1ss2CN	CNGACCTTAGCTCAGTTGGT	20	GWHAAZE00000001	-	20785966	20786016	tcagaagtaCAGACCTTAGCTCAGTTGGTagagcggaggactgtagtcggt	1	ptc-MIR6478,	ptc-MIR6478	aCCGACCTTAGCTCAGTTGGTGgagcggagggctgtaggtcgctggttggattccggcaaggtcggatttcaattttgtaatttcttttctcaccgaccttagttcagaagttgcattgttttgtctgttgaggtggt	ptc-miR6478	CCGACCTTAGCTCAGTTGGTG	5'	Diff	gp2b	...((..(((((.(((..((((........))))..))).))))).))...	45	51	-17.9	3.5	3.5	0	3.34252	3.04343	0	low
126	109	ptc-miR6478_R-2_1ss5CT	CCGATCTTAGCTCAGTTGG	19	GWHAAZE00000001	-	115404017	115404100	tacatcagCCGACCTTAGCTCAGTTGGtagagcggaggactgtagtaggctaatcctgaaagctatccttaggtcgctggttcg	1	ptc-MIR6478,	ptc-MIR6478	aCCGACCTTAGCTCAGTTGGTGgagcggagggctgtaggtcgctggttggattccggcaaggtcggatttcaattttgtaatttcttttctcaccgaccttagttcagaagttgcattgttttgtctgttgaggtggt	ptc-miR6478	CCGACCTTAGCTCAGTTGGTG	5'	Diff	gp2b	...((((((.((((...((((........)))).(((((..((..((((.....))))...))..))))).))))))))))...	78	51.2	-28.8	75	64	38	71.6255	55.6512	45.3137	middle
127	110	ptc-miR6478_R-1_1ss5CT	CCGATCTTAGCTCAGTTGGT	20	GWHAAZE00000002	-	11982155	11982246	taatagattaccacataatacagcgaacgctttgtcataaCCGACCTTAGCTCAGTTGGTagagcggaggactgtagttggttaatctaaat	1	ptc-MIR6478,	ptc-MIR6478	aCCGACCTTAGCTCAGTTGGTGgagcggagggctgtaggtcgctggttggattccggcaaggtcggatttcaattttgtaatttcttttctcaccgaccttagttcagaagttgcattgttttgtctgttgaggtggt	ptc-miR6478	CCGACCTTAGCTCAGTTGGTG	3'	Diff	gp2b	...((((((((((.....(((((....((((((......((((((.........)))))))))))).....)))))..))).)))))))...	86	40.2	-24.5	131.5	95	67.5	125.583	82.6073	80.4914	middle
128	110	ptc-miR6478_R-1_1ss5CT	CCGATCTTAGCTCAGTTGGT	20	GWHAAZE00000003	-	40239253	40239354	aaatCCGACCTTAGCTCAGTTGGTagagcggaggactgtagttggtataaaatcccacagataatccttaggtcgctggttcgaatccggcaggtcggactt	1	ptc-MIR6478,	ptc-MIR6478	aCCGACCTTAGCTCAGTTGGTGgagcggagggctgtaggtcgctggttggattccggcaaggtcggatttcaattttgtaatttcttttctcaccgaccttagttcagaagttgcattgttttgtctgttgaggtggt	ptc-miR6478	CCGACCTTAGCTCAGTTGGTG	5'	Diff	gp2b	...(((((((...((((........)))).(((((.(((.((.((........)).))..))).))))).....(((((.......))))).)))))))...	96	49	-33.2	131.5	95	67.5	125.583	82.6073	80.4914	middle
129	111	ptc-miR6478_R-1	CCGACCTTAGCTCAGTTGGT	20	GWHAAZE00000003	+	40904446	40904547	aaatCCGACCTTAGCTCAGTTGGTagagcggaggactgtagttggtataaaatcccacagataatccttaggtcgctggttcgaatccggcaggtcggactt	1	ptc-MIR6478,	ptc-MIR6478	aCCGACCTTAGCTCAGTTGGTGgagcggagggctgtaggtcgctggttggattccggcaaggtcggatttcaattttgtaatttcttttctcaccgaccttagttcagaagttgcattgttttgtctgttgaggtggt	ptc-miR6478	CCGACCTTAGCTCAGTTGGTG	5'	Diff	gp2b	...(((((((...((((........)))).(((((.(((.((.((........)).))..))).))))).....(((((.......))))).)))))))...	96	49	-33.2	3405	3031.5	1864	3251.8	2636.04	2222.76	high
130	111	ptc-miR6478_R-1	CCGACCTTAGCTCAGTTGGT	20	GWHAAZE00000004	+	12927196	12927293	aaCCGACCTTAGCTCAGTTGGTagagcggaggactgtagttggactaaaatcctagtagccatccttaggtcgctggttcgaatccggcaggtcggat	1	ptc-MIR6478,	ptc-MIR6478	aCCGACCTTAGCTCAGTTGGTGgagcggagggctgtaggtcgctggttggattccggcaaggtcggatttcaattttgtaatttcttttctcaccgaccttagttcagaagttgcattgttttgtctgttgaggtggt	ptc-miR6478	CCGACCTTAGCTCAGTTGGTG	5'	Diff	gp2b	..((((((...((((........)))).(((((..((..(((((......))).))..))..))))).....(((((.......))))).))))))..	94	52	-31.9	3405	3031.5	1864	3251.8	2636.04	2222.76	high
131	112	ptc-miR6478_1ss21GA	CCGACCTTAGCTCAGTTGGTA	21	GWHAAZE00000003	+	97378749	97378842	gCCGACCTTAGCTCAGTTGGTAgagcggaggactgtagtggtgtaatacctgtttgttatccttaggtcgctggttcgaatccggcaggtcgga	1	ptc-MIR6478,	ptc-MIR6478	aCCGACCTTAGCTCAGTTGGTGgagcggagggctgtaggtcgctggttggattccggcaaggtcggatttcaattttgtaatttcttttctcaccgaccttagttcagaagttgcattgttttgtctgttgaggtggt	ptc-miR6478	CCGACCTTAGCTCAGTTGGTG	5'	Diff	gp2b	.((((((...((((........))))....((((.....((.((((((......))))))))...))))(((((.......))))).)))))).	92	53.2	-30.4	1262.5	1469	814.5	1205.7	1277.37	971.263	middle
132	112	ptc-miR6478_1ss21GA	CCGACCTTAGCTCAGTTGGTA	21	GWHAAZE00000009	+	35270464	35270496	CCGACCTTAGCTCAGTTGGTAgagcggaggact	1	ptc-MIR6478,	ptc-MIR6478	aCCGACCTTAGCTCAGTTGGTGgagcggagggctgtaggtcgctggttggattccggcaaggtcggatttcaattttgtaatttcttttctcaccgaccttagttcagaagttgcattgttttgtctgttgaggtggt	ptc-miR6478	CCGACCTTAGCTCAGTTGGTG	5'	Diff	gp2b	....(((..((((........))))..)))...	26	57.6	-10.3	1262.5	1469	814.5	1205.7	1277.37	971.263	middle
133	113	ptc-miR6478_R-1_1ss20TC	CCGACCTTAGCTCAGTTGGC	20	GWHAAZE00000003	-	97345072	97345104	CCGACCTTAGCTCAGTTGGTagagcggaggact	1	ptc-MIR6478,	ptc-MIR6478	aCCGACCTTAGCTCAGTTGGTGgagcggagggctgtaggtcgctggttggattccggcaaggtcggatttcaattttgtaatttcttttctcaccgaccttagttcagaagttgcattgttttgtctgttgaggtggt	ptc-miR6478	CCGACCTTAGCTCAGTTGGTG	5'	Diff	gp2b	....(((..((((........))))..)))...	26	57.6	-10.3	130	123.5	96.5	124.151	107.389	115.073	middle
134	113	ptc-miR6478_R-1_1ss20TC	CCGACCTTAGCTCAGTTGGC	20	GWHAAZE00000004	-	89667556	89667650	ggaCCGACCTTAGCTCAGTTGGTagagcggaggactgtagttggaaaaccattagccatccttaggtcgctggttcgaatccggcaggtcggatt	1	ptc-MIR6478,	ptc-MIR6478	aCCGACCTTAGCTCAGTTGGTGgagcggagggctgtaggtcgctggttggattccggcaaggtcggatttcaattttgtaatttcttttctcaccgaccttagttcagaagttgcattgttttgtctgttgaggtggt	ptc-miR6478	CCGACCTTAGCTCAGTTGGTG	5'	Diff	gp2b	((((((((((..((((........))))(((((.(((..(((....)))...))))).)))..)))))...))))).(((((((....)))))))	76	53.7	-32.5	130	123.5	96.5	124.151	107.389	115.073	middle
135	114	ptc-miR6478_R+3_1ss21GA	CCGACCTTAGCTCAGTTGGTAGAG	24	GWHAAZE00000004	+	10136559	10136661	ttagctcatcaactagttgttgtctttccctcttctaaaacactttaaatgaatattagacaaacttaaaagtatCCGACCTTAGCTCAGTTGGTAGAGcgga	1	ptc-MIR6478,	ptc-MIR6478	aCCGACCTTAGCTCAGTTGGTGgagcggagggctgtaggtcgctggttggattccggcaaggtcggatttcaattttgtaatttcttttctcaccgaccttagttcagaagttgcattgttttgtctgttgaggtggt	ptc-miR6478	CCGACCTTAGCTCAGTTGGTG	3'	Diff	gp2b	...((((((((((((((((..(((.........(((((.................)))))...(((....)))....)))..))))).))))))).))))...	97	35.9	-21.8	24.5	27	12.5	23.3977	23.4779	14.9058	middle
136	115	ptc-miR6478_R+1_1ss21GA	CCGACCTTAGCTCAGTTGGTAG	22	GWHAAZE00000005	+	5618873	5618968	aaCCGACCTTAGCTCAGTTGGTAGggcggtggactgtagtgggcatcacctgacaggaaatccttaggtcgctggtttgaatcaggcaggtcggaa	1	ptc-MIR6478,	ptc-MIR6478	aCCGACCTTAGCTCAGTTGGTGgagcggagggctgtaggtcgctggttggattccggcaaggtcggatttcaattttgtaatttcttttctcaccgaccttagttcagaagttgcattgttttgtctgttgaggtggt	ptc-miR6478	CCGACCTTAGCTCAGTTGGTG	5'	Diff	gp2b	..(((((((..((((........))))......(((...(..((...(((((..(((....)))))))).....))..)...)))..)))))))..	92	54.2	-29.7	44.5	49	25.5	42.4978	42.608	30.4079	middle
137	116	ptc-miR6478_R-2_1ss10GA	CCGACCTTAACTCAGTTGG	19	GWHAAZE00000006	-	52820137	52820236	agaCCGACCTTAGCTCAGTTGGtagagcggaggactgtagttggtgtcaaacctcggctgaaatccttaggtcgctggttcgaatccggcaggtcggaat	1	ptc-MIR6478,	ptc-MIR6478	aCCGACCTTAGCTCAGTTGGTGgagcggagggctgtaggtcgctggttggattccggcaaggtcggatttcaattttgtaatttcttttctcaccgaccttagttcagaagttgcattgttttgtctgttgaggtggt	ptc-miR6478	CCGACCTTAGCTCAGTTGGTG	5'	Diff	gp2b	...((((((...((((........)))).(((((...((((.(((.....)))...))))...))))).....(((((.......))))).))))))...	94	54	-34.4	58.5	38	16	55.8679	33.0429	19.0795	middle
138	117	ptc-miR6478_R-1_1ss6CT	CCGACTTTAGCTCAGTTGGT	20	GWHAAZE00000008	-	56091885	56091928	ACGACTTTAGCTCAGTTGGTttaatctttctaactcaagctcct	1	ptc-MIR6478,	ptc-MIR6478	aCCGACCTTAGCTCAGTTGGTGgagcggagggctgtaggtcgctggttggattccggcaaggtcggatttcaattttgtaatttcttttctcaccgaccttagttcagaagttgcattgttttgtctgttgaggtggt	ptc-miR6478	CCGACCTTAGCTCAGTTGGTG	5'	Diff	gp2b	........((((.((((((..........))))))..))))...	33	38.6	-7.2	10	7	0	9.55006	6.08685	0	low
139	118	ath-MIR8175-p3_5	GTGACAGGCGGGAATACTTACC	22	GWHAAZE00000001	+	94479088	94479194	gtgggcttcgtaaactccaatctggctggctcagacataaaaaacacgccgttgccggggatcgaacccgggtcacccgcGTGACAGGCGGGAATACTTACCactat	1	ath-MIR8175,	ath-MIR8175	cttaaggcaatttgacctatatcaaatttggcaccgttgccggggatcgacccgggtcacccgcgtgacaggcgggaatacttaccacttagtacaacgacccaatatagtggtaagtattctcgcatgtcactcgggttcGATCCCCGGCAACGGCGCCAaatttgatatagctcaaatcgccttaag	ath-MIR8175-p3	gtgacaggcgggaatacttacc	3'	New	gp2b	((((.....(((...(((..(((((....).))))...........((((((..(((((((((.......)))).)))).)..)).))))))).)))...))))...	104	56.1	-35.1	2.5	11.5	4.5	2.38752	9.99983	5.3661	low
140	118	ath-MIR8175-p3_5	GTGACAGGCGGGAATACTTACC	22	GWHAAZE00000001	+	94640006	94640112	gtgggcttcgtaaactccaatctggctggctcagacataaaaaacacgccgttgccggggatcgaacccgggtcacccgcGTGACAGGCGGGAATACTTACCactat	1	ath-MIR8175,	ath-MIR8175	cttaaggcaatttgacctatatcaaatttggcaccgttgccggggatcgacccgggtcacccgcgtgacaggcgggaatacttaccacttagtacaacgacccaatatagtggtaagtattctcgcatgtcactcgggttcGATCCCCGGCAACGGCGCCAaatttgatatagctcaaatcgccttaag	ath-MIR8175-p3	gtgacaggcgggaatacttacc	3'	New	gp2b	((((.....(((...(((..(((((....).))))...........((((((..(((((((((.......)))).)))).)..)).))))))).)))...))))...	104	56.1	-35.1	2.5	11.5	4.5	2.38752	9.99983	5.3661	low
141	119	ath-MIR8175-p3_3	GACAGGCGGGAATACTTACCACT	23	GWHAAZE00000002	+	19248658	19248719	taacgccgttgccggggatcgaacccgggtcacccgcgtGACAGGCGGGAATACTTACCACT	1	ath-MIR8175,	ath-MIR8175	cttaaggcaatttgacctatatcaaatttggcaccgttgccggggatcgacccgggtcacccgcgtgacaggcgggaatacttaccacttagtacaacgacccaatatagtggtaagtattctcgcatgtcactcgggttcGATCCCCGGCAACGGCGCCAaatttgatatagctcaaatcgccttaag	ath-MIR8175-p3	gacaggcgggaatacttaccact	3'	New	gp2b	...((((((..(((((((((.......)))).)))).)..)).))))...............	44	62.9	-24.4	2.5	11.5	4.5	2.38752	9.99983	5.3661	low
142	119	ath-MIR8175-p3_3	GACAGGCGGGAATACTTACCACT	23	GWHAAZE00000005	+	14635054	14635115	aaacgccgttgccggggaacgaacccgggtcacccgcgtGACAGGCGGGAATACTTACCACT	1	ath-MIR8175,	ath-MIR8175	cttaaggcaatttgacctatatcaaatttggcaccgttgccggggatcgacccgggtcacccgcgtgacaggcgggaatacttaccacttagtacaacgacccaatatagtggtaagtattctcgcatgtcactcgggttcGATCCCCGGCAACGGCGCCAaatttgatatagctcaaatcgccttaag	ath-MIR8175-p3	gacaggcgggaatacttaccact	3'	New	gp2b	...((((((..(((((((.((....))..)).)))).)..)).))))...............	44	62.9	-22.9	2.5	11.5	4.5	2.38752	9.99983	5.3661	low
143	120	ath-MIR8175-p3_2	GACAGGCGGGAATACTTACCAC	22	GWHAAZE00000004	+	20479475	20479541	aaatattaacgccgttgccggggatcgaacccgggtcacccgcgtGACAGGCGGGAATACTTACCAC	1	ath-MIR8175,	ath-MIR8175	cttaaggcaatttgacctatatcaaatttggcaccgttgccggggatcgacccgggtcacccgcgtgacaggcgggaatacttaccacttagtacaacgacccaatatagtggtaagtattctcgcatgtcactcgggttcGATCCCCGGCAACGGCGCCAaatttgatatagctcaaatcgccttaag	ath-MIR8175-p3	gacaggcgggaatacttaccac	3'	New	gp2b	...((((..((((((..(((((((((.......)))).)))).)..)).))))..))))........	56	58.2	-27.1	2.5	11.5	4.5	2.38752	9.99983	5.3661	low
144	120	ath-MIR8175-p3_2	GACAGGCGGGAATACTTACCAC	22	GWHAAZE00000076	+	18903	18962	tgacgccgttgccggggatcgaacccggtcacccgcgtGACAGGCGGGAATACTTACCAC	1	ath-MIR8175,	ath-MIR8175	cttaaggcaatttgacctatatcaaatttggcaccgttgccggggatcgacccgggtcacccgcgtgacaggcgggaatacttaccacttagtacaacgacccaatatagtggtaagtattctcgcatgtcactcgggttcGATCCCCGGCAACGGCGCCAaatttgatatagctcaaatcgccttaag	ath-MIR8175-p3	gacaggcgggaatacttaccac	3'	New	gp2b	...((((((..((((((((((....))))).)))).)..)).))))..............	43	65	-27	2.5	11.5	4.5	2.38752	9.99983	5.3661	low
145	121	ath-MIR8175-p3_4	GTGACAGGCGGGAATACTTA	20	GWHAAZE00000007	+	37444891	37444950	aatcgccgttgccggggatcgaacccgggtcacccgcGTGACAGGCGGGAATACTTAcca	1	ath-MIR8175,	ath-MIR8175	cttaaggcaatttgacctatatcaaatttggcaccgttgccggggatcgacccgggtcacccgcgtgacaggcgggaatacttaccacttagtacaacgacccaatatagtggtaagtattctcgcatgtcactcgggttcGATCCCCGGCAACGGCGCCAaatttgatatagctcaaatcgccttaag	ath-MIR8175-p3	gtgacaggcgggaatactta	3'	New	gp2b	..(((((((..(((((((((.......)))).)))).)..)).)))))............	46	63.3	-24.6	2.5	11.5	4.5	2.38752	9.99983	5.3661	low
146	122	ath-MIR8175-p3_1	CGCGTGACAGGCGGGAATACT	21	GWHAAZE00000008	+	4093297	4093322	tcaccCGCGTGACAGGCGGGAATACT	1	ath-MIR8175,	ath-MIR8175	cttaaggcaatttgacctatatcaaatttggcaccgttgccggggatcgacccgggtcacccgcgtgacaggcgggaatacttaccacttagtacaacgacccaatatagtggtaagtattctcgcatgtcactcgggttcGATCCCCGGCAACGGCGCCAaatttgatatagctcaaatcgccttaag	ath-MIR8175-p3	cgcgtgacaggcgggaatact	3'	New	gp2b	...(((((.......)))))......	17	61.5	-9.2	2.5	11.5	4.5	2.38752	9.99983	5.3661	low
147	123	ath-MIR8175-p3_6	GTGACAGGCGGGAATACTTACCAC	24	GWHAAZE00000008	+	11652113	11652173	agacgccgttgccggggatcgaacccgggtcacccgcGTGACAGGCGGGAATACTTACCAC	1	ath-MIR8175,	ath-MIR8175	cttaaggcaatttgacctatatcaaatttggcaccgttgccggggatcgacccgggtcacccgcgtgacaggcgggaatacttaccacttagtacaacgacccaatatagtggtaagtattctcgcatgtcactcgggttcGATCCCCGGCAACGGCGCCAaatttgatatagctcaaatcgccttaag	ath-MIR8175-p3	gtgacaggcgggaatacttaccac	3'	New	gp2b	...((((((..(((((((((.......)))).)))).)..)).))))..............	44	65.6	-24.4	2.5	11.5	4.5	2.38752	9.99983	5.3661	low
148	123	ath-MIR8175-p3_6	GTGACAGGCGGGAATACTTACCAC	24	GWHAAZE00000094	+	4283477	4283537	tatcgccgttgccggggatcgaacccgggtcacccgcGTGACAGGCGGGAATACTTACCAC	1	ath-MIR8175,	ath-MIR8175	cttaaggcaatttgacctatatcaaatttggcaccgttgccggggatcgacccgggtcacccgcgtgacaggcgggaatacttaccacttagtacaacgacccaatatagtggtaagtattctcgcatgtcactcgggttcGATCCCCGGCAACGGCGCCAaatttgatatagctcaaatcgccttaag	ath-MIR8175-p3	gtgacaggcgggaatacttaccac	3'	New	gp2b	..(((((((..(((((((((.......)))).)))).)..)).))))).............	46	63.9	-24.6	2.5	11.5	4.5	2.38752	9.99983	5.3661	low
1	1	csi-miR159b-5p_R-2	AGCTGCCGACTCATTCATT	19						2	csi-MIR159b,gma-MIR408b,	csi-MIR159b	agtccactcatggatgaggcaagggtttggattAGCTGCCGACTCATTCATTCAaacacagtagaaagaggagcattttggttatcctattgtgaatgtgtgaatgaagcgggagataatattcatcctttcttttctgtgcttggactg	csi-miR159b-5p	AGCTGCCGACTCATTCATTCA	5'	Diff	gp3	((((((..((..((..(((.((((((....((((.((.(((..(((((((..((..((((((((...((..(((......))).))))))))))..))..)))))))..))).)).))))....)))))))))..))..))..)))))).	149	42	-54.4	2.5	2.5	0	2.38752	2.17388	0	low
2	2	mtr-miR319a-5p_L-1R-1	GAGCTTCCTTCAGTCCACT	19						28	nta-MIR319b,mtr-MIR319a,gma-MIR319m,gma-MIR319e,gma-MIR319h,gma-MIR319k,gma-MIR319a,gma-MIR319b,ptc-MIR319d,ptc-MIR319f,ptc-MIR319g,ptc-MIR319c,ptc-MIR319a,mdm-MIR319b,mdm-MIR319e,mdm-MIR319g,mdm-MIR319f,mes-MIR319c,mes-MIR319d,mes-MIR319b,vvi-MIR319f,vvi-MIR319c,lus-MIR319a,cme-MIR319c,cme-MIR319a,rco-MIR319a,cca-MIR319,vun-MIR319a,	mtr-MIR319a	attattagaaatagatgaagAGAGCTTCCTTCAGTCCACTCatggaagggtaaggggtttgaattacctgctgactcattgattcaaacacaatagacaattatggggttatgctattgtgaatgtgtgaatgatgcaggaggtgaatttcttccttttcttctttgcTTGGACTGAAGGGAGCTCCCtttttctatttataaatta	mtr-miR319a-5p	AGAGCTTCCTTCAGTCCACTC	5'	Diff	gp3	.(((..(((.(((((((((((((((((..((((((((...((((((((..((((((.((.(((..(((((((..((..((((((((...........(((((....)))))))))))))..))..)))))))..))).)).))..))))))))))))))))))))..))))))))))))))))).)))..)))...	192	42.3	-90.4	316.5	241.5	311	302.26	209.996	370.857	middle
3	3	vvi-miR396b_L-1_2ss2TC20TA	CCCACAGCTTTCTTGAACA	19						12	vvi-MIR396b,mdm-MIR396a,mes-MIR396f,mes-MIR396c,nta-MIR396c,csi-MIR396c,csi-MIR396c,csi-MIR396c,cme-MIR396d,rco-MIR396,cca-MIR396c,cca-MIR396a,	vvi-MIR396b	tcctgccatgcttTTCCACAGCTTTCTTGAACTtcttctccctgtttggtggtctcctacgtttacccatccactgaagttcaagaaagctgtgggaaaccatggctt	vvi-miR396b	TTCCACAGCTTTCTTGAACT	5'	Diff	gp3	....((((((.((((((((((((((((((((((((............(((((..................))))))))))))))))))))))))))))).))))))..	102	47.2	-52.7	5	0	0	4.77503	0	0	low
3	4	cca-miR396a-3p_1ss21AC	GTTCAAGAAAGCTGTGGGAAC	21						12	vvi-MIR396b,mdm-MIR396a,mes-MIR396f,mes-MIR396c,nta-MIR396c,csi-MIR396c,csi-MIR396c,csi-MIR396c,cme-MIR396d,rco-MIR396,cca-MIR396c,cca-MIR396a,	cca-MIR396a	atgtttTTCCACAGCTTTCTTGAACTTtaaaaattcatgtgttaattccgttctcaagaattccttttcgagaattcacgtgattaaacgaaGTTCAAGAAAGCTGTGGGAAAacatga	cca-miR396a-3p	GTTCAAGAAAGCTGTGGGAAA	3'	Diff	gp3	....((((((.((((((((((((((((((((((((............(((((..................))))))))))))))))))))))))))))).))))))..	102	47.2	-52.7	133	144	99	127.016	125.215	118.054	middle
4	5	csi-miR403a-3p_L+2R-2	TGTTAGATTCACGCACAAACT	21						10	csi-MIR403a,mdm-MIR403b,mdm-MIR403a,ppe-MIR403,mes-MIR403a,mes-MIR403b,vvi-MIR403b,vvi-MIR403d,rco-MIR403b,rco-MIR403a,	csi-MIR403a	gaggCATGTTTCGGGTTTGTGCGTGaatttaataaaataaccgcttcttttaatctcgttcccccattttttgttagtaacaaatttttgccgtcagtgTTAGATTCACGCACAAACTCGtgacgtgtct	csi-miR403a-3p	TTAGATTCACGCACAAACTCG	3'	Diff	gp3	.((((((((..(((((((((((((((((((((((.....((.((.........................((((((...)))))).....)).))...)))))))))))))))))))))))..))))))))	129	39.2	-46.8	18	11	8	17.1901	9.56506	9.53973	middle
5	6	gma-miR482b-5p_L-3R-1_1ss7GA	GGGAGGATTGGGAAGGAA	18						5	gma-MIR482b,gma-MIR482d,gma-MIR482e,gso-MIR482b,gso-MIR482a,	gma-MIR482e	agacaaaattgggggaaggcatgggTATGGGGGGATTGGGAAGGAATatccataagcaaaatatgctattTCTTCCCTACACCTCCCATACCactgtttttcctctctttctccccc	gma-miR482b-5p	TATGGGGGGATTGGGAAGGAAT	5'	Diff	gp3	(((((((((((...(((((((((((..((((.......)))).)))))))))))....)))))))))))	69	44.9	-35.8	6	0	0	5.73004	0	0	low
6	7	cas-miR5139_L-1_1ss7GC	AACCTCGCTCTGATACCA	18						3	cas-MIR5139,cpa-MIR8155,rgl-MIR5139,	cas-MIR5139	gcacAAACCTGGCTCTGATACCAcataatacgaactccctaggatgaaactctgatggaggctgatgacaggtaagtggcgacgtgaattgatggtgatgatgcacaggtggattgc	cas-miR5139	AAACCTGGCTCTGATACCA	5'	Diff	gp3	(((...(((((((((...(((((((...((((..((((...(((......)))...)))).(((....)))...........))))...)).)))))..)).)).)))))....)))	117	48.7	-30.2	2.33333	0	0	2.22835	0	0	low
7	8	ath-miR8175_L-2	TCCCCGGCAACGGCGCCA	18						2	ath-MIR8175,gma-MIR408b,	ath-MIR8175	cttaaggcaatttgacctatatcaaatttggcaccgttgccggggatcgacccgggtcacccgcgtgacaggcgggaatacttaccacttagtacaacgacccaatatagtggtaagtattctcgcatgtcactcgggttcGATCCCCGGCAACGGCGCCAaatttgatatagctcaaatcgccttaag	ath-miR8175	GATCCCCGGCAACGGCGCCA	3'	Diff	gp3	((((((((.((((((.((((((((((((((((.(((((((((((((((((........(((((.((((((.((((((((((((((((((...................)))))))))))))))))).)))))).)))))))))))))))))))))).)))))))))))))))).)))))).))))))))	189	50.3	-127.6	1801	1134	1090	1719.97	986.07	1299.79	high
1	1	PC-5p-9695_274	CAAGAGCGTGGTTGAAGATT	20	GWHAAZE00000006	+	8969564	8969721	agggttgtaggggagaaacatcaataaaaaggaggctgctggagtgagaattccagaaaagaCAAGAGCGTGGTTGAAGATTagttgaaaacaggcaacatcttgggctggtgccttcactatcaaCTAATCTTCAACCACACTCTTgtcttttctga	0						5'	New	gp4	..........((........))........(((..((((....)).))..)))(((((((((((((((.(((((((((((((((((((....(((((.((........)).)))))......))))))))))))))))))).))))))))))))))).	104	43	-64.5	80.5	108.5	73.5	76.878	94.3462	87.6462	middle
1	2	PC-3p-114516_25	CTAATCTTCAACCACACTCTT	21	GWHAAZE00000006	+	8969564	8969721	agggttgtaggggagaaacatcaataaaaaggaggctgctggagtgagaattccagaaaagaCAAGAGCGTGGTTGAAGATTagttgaaaacaggcaacatcttgggctggtgccttcactatcaaCTAATCTTCAACCACACTCTTgtcttttctga	0						3'	New	gp4	..........((........))........(((..((((....)).))..)))(((((((((((((((.(((((((((((((((((((....(((((.((........)).)))))......))))))))))))))))))).))))))))))))))).	104	43	-64.5	5.5	13	10.5	5.25254	11.3042	12.5209	middle
2	1	PC-5p-9695_274	CAAGAGCGTGGTTGAAGATT	20	GWHAAZE00000074	+	30241	30398	agggttgtaggggagaaacaccaataaaaaggaggctgctggagtgagaattccagaaaagaCAAGAGCGTGGTTGAAGATTagttgacaacaggcaacatcttgggctggtgccttcactatcaactaATCTTCAACCACACTCTTGTCttttctga	0						5'	New	gp4	.(((((..........))).))........(((..((((....)).))..)))(((((((((((((((.(((((((((((((((((((....(((((.((........)).)))))......))))))))))))))))))).))))))))))))))).	104	44.3	-66.3	80.5	108.5	73.5	76.878	94.3462	87.6462	middle
2	3	PC-3p-22556_116	ATCTTCAACCACACTCTTGTC	21	GWHAAZE00000074	+	30241	30398	agggttgtaggggagaaacaccaataaaaaggaggctgctggagtgagaattccagaaaagaCAAGAGCGTGGTTGAAGATTagttgacaacaggcaacatcttgggctggtgccttcactatcaactaATCTTCAACCACACTCTTGTCttttctga	0						3'	New	gp4	.(((((..........))).))........(((..((((....)).))..)))(((((((((((((((.(((((((((((((((((((....(((((.((........)).)))))......))))))))))))))))))).))))))))))))))).	104	44.3	-66.3	79.5	103	74.5	75.923	89.5637	88.8387	middle
3	4	PC-5p-176947_15	CGGATTGGTCCCTTTTACAACACT	24	GWHAAZE00000009	-	70562004	70562111	atccttaCGGATTGGTCCCTTTTACAACACTtttgtgtcgtaaaaacacttggggtgtgttttttatgacgcaaaagcatCGTAAAAGGGACCAATCCGTAAAgactt	0						5'	New	gp4	.((.(((((((((((((((((((((....((((((((((((((((((((.......))).)))))))))))))))))....))))))))))))))))))))).))...	104	39.8	-60.4	3.5	9.5	9	3.34252	8.26073	10.7322	middle
3	5	PC-3p-157750_17	CGTAAAAGGGACCAATCCGTACA	23	GWHAAZE00000009	-	70562004	70562111	atccttaCGGATTGGTCCCTTTTACAACACTtttgtgtcgtaaaaacacttggggtgtgttttttatgacgcaaaagcatCGTAAAAGGGACCAATCCGTAAAgactt	0						3'	New	gp4	.((.(((((((((((((((((((((....((((((((((((((((((((.......))).)))))))))))))))))....))))))))))))))))))))).))...	104	39.8	-60.4	9	3.5	12	8.59506	3.04343	14.3096	middle
4	5	PC-3p-157750_17	CGTAAAAGGGACCAATCCGTACA	23	GWHAAZE00000002	+	99482825	99482944	ggttcgtacagatggatcccttttacgacacttttgcttcataaaaacgcaccccaagtatttttataatacaaaagtgtCGTAAAAGGGACCAATCCGTACAgactagtcattaccaga	0						3'	New	gp4	(((..((((.(((((.((((((((((((((((((((....(((((((..(.......)..)))))))....))))))))))))))))))))))).)).))))..))).............	107	39.2	-49.1	9	3.5	12	8.59506	3.04343	14.3096	middle
5	6	PC-5p-314139_6	TCCTTAGGCACTCCACTTTTACT	23	GWHAAZE00000007	+	52657743	52657849	tttcaTCCTTAGGCACTCCACTTTTACTtttagtgacataaaaagtgtctcaaatgatatatataagtgtcactaaaaatGAAAGTGGAGTGCCTAAGGATGAaagt	0						5'	New	gp4	((((((((((((((((((((((((((.((((((((((((.....(((((......)))))......)))))))))))).))))))))))))))))))))))))))..	105	32.7	-64.2	0	3	0	0	2.60865	0	low
5	7	PC-3p-161720_17	GAAAGTGGAGTGCCTAAGGATGA	23	GWHAAZE00000007	+	52657743	52657849	tttcaTCCTTAGGCACTCCACTTTTACTtttagtgacataaaaagtgtctcaaatgatatatataagtgtcactaaaaatGAAAGTGGAGTGCCTAAGGATGAaagt	0						3'	New	gp4	((((((((((((((((((((((((((.((((((((((((.....(((((......)))))......)))))))))))).))))))))))))))))))))))))))..	105	32.7	-64.2	0	3	5.5	0	2.60865	6.55856	low
6	7	PC-3p-161720_17	GAAAGTGGAGTGCCTAAGGATGA	23	GWHAAZE00000004	+	31556034	31556141	tttcatccttaggcactccacttttacttttagtgacataaaaagtgtcccaaatgatatatataagtgtcactaaaaatGAAAGTGGAGTGCCTAAGGATGAaagtg	0						3'	New	gp4	((((((((((((((((((((((((((.((((((((((((.....(((((......)))))......)))))))))))).))))))))))))))))))))))))))...	105	34.3	-63	0	3	5.5	0	2.60865	6.55856	low
7	8	PC-5p-252000_9	CAGGTCGTGTTCGGATTGACACT	23	GWHAAZE00000023	-	5366	5432	CAGGTCGTGTTCGGGTTGACACTaatactgtaatacttgtgtGTTGATACGACCCGAACACGACACg	0						5'	New	gp4	...(((((((((((((((....((((((............))))))...)))))))))))))))...	61	47.8	-30.8	9	0	0	8.59506	0	0	low
7	9	PC-3p-120320_24	GTTGATACGACCTGAACACGACAC	24	GWHAAZE00000023	-	5366	5432	CAGGTCGTGTTCGGGTTGACACTaatactgtaatacttgtgtGTTGATACGACCCGAACACGACACg	0						3'	New	gp4	...(((((((((((((((....((((((............))))))...)))))))))))))))...	61	47.8	-30.8	37	36	12	35.3352	31.3038	14.3096	middle
8	9	PC-3p-120320_24	GTTGATACGACCTGAACACGACAC	24	GWHAAZE00000007	+	72224090	72224157	ttagtcatgttcgggttgacattaatattataatacttgtgtGTTGATACGACCTGAACACGACACac	0						3'	New	gp4	...(((.(((((((((((..((((((((.((((...)))))))))))).))))))))))).)))....	61	36.8	-23.9	37	36	12	35.3352	31.3038	14.3096	middle
9	10	PC-5p-89310_31	TGTGTCATCAGTGCATTGGTTAGT	24	GWHAAZE00000008	+	23214597	23214732	ctggatctaagaaaagtgactcgaataaTGTGTCATCAGTGCATTGGTTAGTgggtgaagtatacactcctatccttccaTCCACTAACCAATGTACTGATGCCactttatgtgggtcacttttttagccccaagt	0						5'	New	gp4	.(((..((.(((((((((((((..((((.(((.(((((((((((((((((((((((((((.(((......))).))).)))))))))))))))))))))))).))).))))..)))))))))))))))..)))...	132	41.9	-70	13	13	11	12.4151	11.3042	13.1171	middle
9	11	PC-3p-62918_43	TCCACTAACCAATGTACTGATGCC	24	GWHAAZE00000008	+	23214597	23214732	ctggatctaagaaaagtgactcgaataaTGTGTCATCAGTGCATTGGTTAGTgggtgaagtatacactcctatccttccaTCCACTAACCAATGTACTGATGCCactttatgtgggtcacttttttagccccaagt	0						3'	New	gp4	.(((..((.(((((((((((((..((((.(((.(((((((((((((((((((((((((((.(((......))).))).)))))))))))))))))))))))).))).))))..)))))))))))))))..)))...	132	41.9	-70	23	27	17	21.9651	23.4779	20.2719	middle
10	10	PC-5p-89310_31	TGTGTCATCAGTGCATTGGTTAGT	24	GWHAAZE00000008	+	22891940	22892070	tactggatctaagaaaagtgactcgaataaTGTGTCATCGGTGCATTGGTTAGTgggtgaagtatacactcctatccttccatccactaaccaatgtgatgccactttatgggtcactttttagtctaatt	0						5'	New	gp4	...((((.((((((..((((((((..((((.(((.((((...((((((((((((((((((((.(((......))).))).))))))))))))))))))))).))).))))))))))))))))))))))...	125	39.7	-54.9	13	13	11	12.4151	11.3042	13.1171	middle
11	12	PC-5p-151774_18	ACGGATTAGGGCTTTTTACGACA	23	GWHAAZE00000002	+	34796446	34796558	ccataccttACGGATTAGGGCTTTTTACAACActtttgtatcgtaaaaacacttggggtgtgtttttacgacgcaaaagcGTCGTAAAAAGTCCCAATCCGTAagtttggacc	0						5'	New	gp4	(((...((((((((((.(((((((((((.((.((((((..((((((((((((.......))))))))))))..)))))).)).))))))))))).))))))))))..)))...	110	41.6	-60.4	13	17	0	12.4151	14.7824	0	middle
11	13	PC-3p-96747_29	GTCGTAAAAAGTCCCAATCCGTA	23	GWHAAZE00000002	+	34796446	34796558	ccataccttACGGATTAGGGCTTTTTACAACActtttgtatcgtaaaaacacttggggtgtgtttttacgacgcaaaagcGTCGTAAAAAGTCCCAATCCGTAagtttggacc	0						3'	New	gp4	(((...((((((((((.(((((((((((.((.((((((..((((((((((((.......))))))))))))..)))))).)).))))))))))).))))))))))..)))...	110	41.6	-60.4	3.5	6.5	4.5	3.34252	5.65208	5.3661	low
12	13	PC-3p-96747_29	GTCGTAAAAAGTCCCAATCCGTA	23	GWHAAZE00000001	+	80623865	80623977	cagaccttacggattggtcctttttacgatgcttttgcatcgtaaaaacacacccccaagtgtttttacgacacaaaagtGTCGTAAAAAGTCCCAATCCGTAaggtatggac	0						3'	New	gp4	((.((((((((((((((..((((((((((..((((((..((((((((((((........))))))))))))..))))))..))))))))))..)))))))))))))).))...	110	42.5	-67.3	3.5	6.5	4.5	3.34252	5.65208	5.3661	low
13	14	PC-5p-5299_519	TGGCGCTACACTCGCTTTAATGAC	24	GWHAAZE00000003	+	24129676	24129818	caaatatgagaaaatattgggtatttatggagtatcatgTGGCGCTACACTCGCTTTAATGACaaccctacatctgggatCATTAGAGCGGGTGTAGCGCCACGtgttactcttagagtactaaatatcttctatggtttttg	0						5'	New	gp4	.((((...((((.(((((..((((((..((((((.(((((((((((((((((((((((((((...(((.......))).))))))))))))))))))))))))))).))))))..))))))..))))).))))...))))...	139	39.9	-75.2	353	450	224	337.117	391.298	267.112	middle
13	15	PC-3p-1048_2441	CATTAGAGCGGGTGTAGCGCCACG	24	GWHAAZE00000003	+	24129676	24129818	caaatatgagaaaatattgggtatttatggagtatcatgTGGCGCTACACTCGCTTTAATGACaaccctacatctgggatCATTAGAGCGGGTGTAGCGCCACGtgttactcttagagtactaaatatcttctatggtttttg	0						3'	New	gp4	.((((...((((.(((((..((((((..((((((.(((((((((((((((((((((((((((...(((.......))).))))))))))))))))))))))))))).))))))..))))))..))))).))))...))))...	139	39.9	-75.2	1033	1156	814.5	986.522	1005.2	971.263	middle
14	15	PC-3p-1048_2441	CATTAGAGCGGGTGTAGCGCCACG	24	GWHAAZE00000003	+	24164518	24164660	caaatatgagaaaatattgggtatttctggagtatcatgtggtgctatacttgctttaatgacacccctacatctgggatCATTAGAGCGGGTGTAGCGCCACGtgttgctcttggagtactaaatatcttctatggtttttg	0						3'	New	gp4	.((((...((((.(((((..(((((((..(((((.(((((((((((((((..((((((((((...(((.......))).))))))))))..))))))))))))))).)))))..)))))))..))))).))))...))))...	139	40.6	-70.8	1033	1156	814.5	986.522	1005.2	971.263	middle
15	16	PC-5p-184075_14	GAGTAAGATTGATCTTGGATGCT	23	GWHAAZE00000002	-	84313295	84313382	caagaaatGAGTAAGATTGATCTTGGATGCTctcaggacctcttggcaaatgttggcaaggcttaagatcgatcttgcttgcttcttc	0						5'	New	gp4	.(((((..((((((((((((((((((.((((..((...((....))....))..))))...).)))))))))))))))))..))))).	86	43.2	-32.5	3.5	0	3.5	3.34252	0	4.17363	low
16	16	PC-5p-184075_14	GAGTAAGATTGATCTTGGATGCT	23	GWHAAZE00000009	+	59534344	59534431	caagaaatGAGTAAGATTGATCTTGGATGCTctcaggacctcttggcaaatgttggcaaggcccaagatcgatcttgcttgcttcttc	0						5'	New	gp4	.(((((..((((((((((((((((((.((((..((...((....))....))..))))....))))))))))))))))))..))))).	86	45.5	-38	3.5	0	3.5	3.34252	0	4.17363	low
17	17	PC-3p-151078_18	GCTATTATGGCTAATCTCTTGGA	23	GWHAAZE00000001	+	70629542	70629645	ttaatttattaagtagagagccaaagaggctagctaaatttggagagccaaatgaaactctctatttttattaGCTATTATGGCTAATCTCTTGGAgaaataat	0						3'	New	gp4	...((((..((((.(((.(((((.((..(((((.((((..(((((((..........)))))))..)))))))))..)).)))))..)))))))...))))...	98	30.8	-28.4	4	5	0	3.82003	4.34775	0	low
18	17	PC-3p-151078_18	GCTATTATGGCTAATCTCTTGGA	23	GWHAAZE00000068	+	5312	5422	attattaatttattaagtagagagccaaagaggctagctaaatttggagagccaaatgaaactctctatttttattaGCTATTATGGCTAATCTCTTGGAgaaataattta	0						3'	New	gp4	...((((.(((..((((.(((.(((((.((..(((((.((((..(((((((..........)))))))..)))))))))..)).)))))..)))))))..))).))))...	105	28.8	-29.1	4	5	0	3.82003	4.34775	0	low
19	18	PC-5p-201105_13	CAGTGTACGTCTCCTAAGAGGAAC	24	GWHAAZE00000009	+	33620260	33620381	tacgagacgcacattggtCAGTGTACGTCTCCTAAGAGGAACacttaggcaacgtacattggttaatgtacgtttcttaagtgtacccttaggagacgtacattgaccaatgtgcgtcttct	0						5'	New	gp4	...(((((((((((((((((((((((((((((((((.((.(((((((((.((((((((((....)))))))))).))))))))).)))))))))))))))))))))))))))))))))))..	117	44.3	-89.4	2.5	4	0	2.38752	3.4782	0	low
20	18	PC-5p-201105_13	CAGTGTACGTCTCCTAAGAGGAAC	24	GWHAAZE00000075	+	448278	448387	cgcacattggtCAGTGTACGTCTCCTAAGAGGAACacttaagcaacgtacattggtgaatgtacgtctcttaagtcatacccttaggaggcgtacattgactaatgtcgt	0						5'	New	gp4	((.((((((((((((((((((((((((((.((...(((((((..(((((((((....)))))))))..)))))))....)))))))))))))))))))))))))))))).	109	44.5	-65	2.5	4	0	2.38752	3.4782	0	low
21	19	PC-5p-124256_23	TCTTTGTTTGCAGGATTAAGGGA	23	GWHAAZE00000009	+	23029152	23029253	tggggtgggtgggtagggggtttTCTTTGTTTGCAGGATTAAGGGAgatacttttacctcctttaatttatttaaaaaaaatcacacaatcaacctaccata	0						5'	New	gp4	...(((((((.(((....((((((.((((..((...(((((((((((..........)))))))))))))..)))).)))))).....))).)))))))...	96	37.3	-29	5.5	11	0	5.25254	9.56506	0	low
22	19	PC-5p-124256_23	TCTTTGTTTGCAGGATTAAGGGA	23	GWHAAZE00000145	-	592107	592207	aagggtgggtgggtaggggtttTCTTTGTTTGCAGGATTAAGGGAgatacttttacctcctttaatttatttaaaaaaaatcacacaatcaacctaccata	0						5'	New	gp4	...(((((((.(((...((((((.((((..((...(((((((((((..........)))))))))))))..)))).)))))).....))).)))))))...	95	35.6	-28.6	5.5	11	0	5.25254	9.56506	0	low
23	20	PC-5p-223013_11	CAATTTGGAACTCCCATCAAAGT	23	GWHAAZE00000003	-	96551686	96551769	tacgaaaaagtgtCAATTTGGAACTCCCATCAAAGTctgttaaataacttaacggatgaagttccaaattgaaactttttcaaa	0						5'	New	gp4	...((((((((.(((((((((((((....(((...((((((((.....)))))))))))))))))))))))).))))))))...	78	31	-33.4	0	2.5	3	0	2.17388	3.5774	low
24	20	PC-5p-223013_11	CAATTTGGAACTCCCATCAAAGT	23	GWHAAZE00000004	+	72428439	72428539	gtttcaaattggaacttgaactacgaaaaagtgtCAATTTGGAACTCCCATCAAAGTttgttaattaacttaacggatgaagttccaaattgaaacttctt	0						5'	New	gp4	(((((.....))))).............((((.(((((((((((((..((((.(((((........)))))....)))).))))))))))))).))))...	70	31.7	-28.7	0	2.5	3	0	2.17388	3.5774	low
25	21	PC-5p-99936_28	CCTTTAAGGACCGAGTATGTGCAC	24	GWHAAZE00000002	-	114243358	114243451	tagttcagCCTTTAAGGACCGAGTATGTGCACattagctcggctcttaaggactgagtatatgtgcagatactcggttattaggggctgagtca	0						5'	New	gp4	...(((((((..(((..(((((((((.(((((((..((((((..(....)..))))))..))))))).)))))))))..)))..)))))))...	88	45.7	-53.4	9.5	9	7	9.07256	7.82595	8.34726	low
26	21	PC-5p-99936_28	CCTTTAAGGACCGAGTATGTGCAC	24	GWHAAZE00000003	-	38821584	38821677	tagttcggCCTTTAAGGACCGAGTATGTGCACattggctcgacccttaaggaccgaatatatgtgtacatactcggtctttaagggctgagtca	0						5'	New	gp4	...(((((((((((((((((((((((((((((((....(((..((....))..)))....)))))))))))))))))))))))))))))))...	88	46.8	-56.8	9.5	9	7	9.07256	7.82595	8.34726	low
27	22	PC-5p-6028_452	ACTATCTTGGATGCCCTTTGTTCC	24	GWHAAZE00000004	+	63600412	63600532	ttttcatggataaatccACTATCTTGGATGCCCTTTGTTCCatggaaaattccactatcttgatagtgatagtggaattttccatgtgacaaaagcccaagatagtggaattattcatggg	0						5'	New	gp4	...((((((((((.(((((((((((((..((..(((((..(((((((((((((((((((........)))))))))))))))))))..))))).))))))))))))))).)))))))))).	117	37.2	-70.9	96	115.5	72	91.6806	100.433	85.8575	middle
28	22	PC-5p-6028_452	ACTATCTTGGATGCCCTTTGTTCC	24	GWHAAZE00000004	+	64190395	64190513	ttcatggataaatccACTATCTTGGATGCCCTTTGTTCCatggaaaattccactatcttgatagtgatagtggaattttccatgtgacaaaaggcgtccaagatagtggaattattcat	0						5'	New	gp4	...((((((((.((((((((((((((((((.(((((..(((((((((((((((((((........)))))))))))))))))))..))))).)))))))))))))))))).))))))))	116	37	-79.5	96	115.5	72	91.6806	100.433	85.8575	middle
29	23	PC-3p-335904_6	GTATCCAAACACACCCTTACTGA	23	GWHAAZE00000006	+	79966482	79966619	tttagacttaggaaaaatactaagttcaaatttcagtaagggtgtgtttggatactccaattttatgatataaaattggaGTATCCAAACACACCCTTACTGAaatttgaacttagtatttttcctaagtctaaataa	0						3'	New	gp4	((((((((((((((((((((((((((((((((((((((((((((((((((((((((((((((((((...))))))))))))))))))))))))))))))))))))))))))))))))))))))))))))))))))...	135	28.3	-104.4	0	0	3	0	0	3.5774	low
30	23	PC-3p-335904_6	GTATCCAAACACACCCTTACTGA	23	GWHAAZE00000006	-	79966434	79966571	tttagacttaggaaaaatactaagttcaaatttcagtaagggtgtgtttggatactccaattttatatcataaaattggaGTATCCAAACACACCCTTACTGAaatttgaacttagtatttttcctaagtctaaataa	0						3'	New	gp4	((((((((((((((((((((((((((((((((((((((((((((((((((((((((((((((((((...))))))))))))))))))))))))))))))))))))))))))))))))))))))))))))))))))...	135	28.3	-104.4	0	0	3	0	0	3.5774	low
31	24	PC-5p-155886_18	ACGGAGTGGTCCTTTTTACGACA	23	GWHAAZE00000002	-	31304775	31304888	gatcggactttACGGATTGGTCCTTTTTACGACActtttgcgtcgtaaaaacacacccccaagtgtttttacgacacaaaagtgtcataaaaagccccaatccgtaaggtctgg	0						5'	New	gp4	..((((((((((((((((((..(((((((.((((((((((.(((((((((((((........))))))))))))).)))))))))).)))))))..))))))))))))))))))	112	43.9	-70.6	0	10.5	4	0	9.13028	4.76986	low
32	24	PC-5p-155886_18	ACGGAGTGGTCCTTTTTACGACA	23	GWHAAZE00000005	+	16313218	16313366	acatagatggttggttaagcagcatttttggtaaggatcagtccttACGGAGTGGTCCTTTTTACGACAcaaaagtgttgtaaaaatgaccaatctctaagagctgatccttaccagaaattttcccgttggttaagctgatatctact	0						5'	New	gp4	...(((((.((..(((((.((((((((((((((((((((((..((((..((.(((((.((((((((((((....)))))))))))).))))).))..))))..))))))))))))))))))......)))).)))).)..)))))))..	144	38.9	-70.1	0	10.5	4	0	9.13028	4.76986	low
33	25	PC-3p-244304_10	GTCATTGAGCGAATAACATGCA	22	GWHAAZE00000005	+	24779290	24779417	catcgctcgatgacaagcgagtgagtgcatcttactcgcttgatgacaaacgagtaaaaacttcaataccttacttgcttGTCATTGAGCGAATAACATGCActtatttgcttattattgagcgagta	0						3'	New	gp4	..(((((((((((.((((((((((((((((.(((.(((((..(((((((.(((((((.............))))))).)))))))..))))).))).)))))))))))))))).)))))))))))...	123	39.8	-68.4	0	0	5	0	0	5.96233	low
34	25	PC-3p-244304_10	GTCATTGAGCGAATAACATGCA	22	GWHAAZE00000081	+	350643	350747	aacaagcgaataaatgcatcttactcccttgatgacaagcgagtaaaaacttcaatgccttactcgcttGTCATTGAGCGAATAACATGCActtattcgcttatc	0						3'	New	gp4	...((((((((((.(((((.(((.((.((..(((((((((((((((.............)))))))))))))))..)).)).))).))))).))))))))))...	99	39	-49.7	0	0	5	0	0	5.96233	low
35	26	PC-5p-342394_6	TCCTTAAGGACCGAGTATGTGCA	23	GWHAAZE00000009	+	60746471	60746562	agctcggTCCTTAAGGACCGAGTATGTGCAcatatattcggtccttaagggccaagccaatgtgCACATACTCGATCCTTAAGGGCCgaaca	0						5'	New	gp4	...((((((((((((((.(((((((((((((((......(((((....)))))......))))))))))))))).))))))))))))))...	86	50	-59.9	5	0	6	4.77503	0	7.15479	low
35	27	PC-3p-285929_7	CACATACTCGATCCTTAAGGGCC	23	GWHAAZE00000009	+	60746471	60746562	agctcggTCCTTAAGGACCGAGTATGTGCAcatatattcggtccttaagggccaagccaatgtgCACATACTCGATCCTTAAGGGCCgaaca	0						3'	New	gp4	...((((((((((((((.(((((((((((((((......(((((....)))))......))))))))))))))).))))))))))))))...	86	50	-59.9	0	7	0	0	6.08685	0	low
36	28	PC-5p-28829_90	CCATCAGTCGACTGAGTGGGCCT	23	GWHAAZE00000001	+	6208990	6209066	tattctgggCCATCAGTCGACTGAGTGGGCCTtagtcaactgaggacaagccatcagtcgactgatggaccagactg	0						5'	New	gp4	...(((((.(((((((((((((((.(((.((((((....)))))).....)))))))))))))))))).)))))...	71	53.2	-45.8	16	20	13	15.2801	17.391	15.5021	middle
37	28	PC-5p-28829_90	CCATCAGTCGACTGAGTGGGCCT	23	GWHAAZE00000001	+	87417442	87417513	tctaggCCATCAGTCGACTGAGTGGGCCTtagtcgactaatcacaagccatcagtcgactgatggaccttgt	0						5'	New	gp4	...((((((((((((((((((.(((..(((.((.((....))))))))))))))))))))))))).)))...	66	51.4	-34.9	16	20	13	15.2801	17.391	15.5021	middle
38	29	PC-5p-292395_7	GCTTGAAGAAGATAGGAGGACTT	23	GWHAAZE00000119	+	175765	175821	gctGCTTGAAGAAGATAGGAGGACTTtgccttgacttccttctctctctaaagcttt	0						5'	New	gp4	...((((..((.(((.(((((((..((.....))..))))))).))))).))))...	51	43.9	-15.5	0	3.5	0	0	3.04343	0	low
39	29	PC-5p-292395_7	GCTTGAAGAAGATAGGAGGACTT	23	GWHAAZE00000119	+	190782	190838	tgcGCTTGAAGAAGATAGGAGGACTTtgccttgacttccttctctctctaaagcttt	0						5'	New	gp4	...((((..((.(((.(((((((..((.....))..))))))).))))).))))...	51	43.9	-15.7	0	3.5	0	0	3.04343	0	low
40	30	PC-3p-135023_21	AGGCCTAACTGAAACTGATA	20	GWHAAZE00000002	+	61188176	61188299	ggccgaaccgagatggaggagaagctatcagtttcagttaggcctatgtttaggttggttatggtaaccgacctaattgtAGGCCTAACTGAAACTGATAgcatttctcaagaaatggggcaat	0						3'	New	gp4	.(((...(((.....((((((..((((((((((((((((((((((((..((((((((((((...))))))))))))..)))))))))))))))))))))))).))))))......))))))...	120	44.4	-70.4	5.5	0	5	5.25254	0	5.96233	low
41	30	PC-3p-135023_21	AGGCCTAACTGAAACTGATA	20	GWHAAZE00000002	-	61188134	61188230	cttgagaaatgctatcagtttcagttaggcctacaattaggtcggttaccataaccaacctaaacatAGGCCTAACTGAAACTGATAgcttctcctc	0						3'	New	gp4	...(((((..(((((((((((((((((((((((...((((((.(((((...))))).))))))...))))))))))))))))))))))))))))...	91	41.2	-57.1	5.5	0	5	5.25254	0	5.96233	low
42	31	PC-5p-26115_100	GTTTGGCAACCCAATTCTGAGCT	23	GWHAAZE00000005	+	12148746	12148843	attgtgtGTTTGGCAACCCAATTCTGAGCTtcggaattggtggaggccaatttttgctccaattccaaagcctagaattgggtcgccaaacacaccct	0						5'	New	gp4	...(((((((((((.((((((((((..((((.((((((((....(((........))))))))))).))))..)))))))))).)))))))))))...	92	46.9	-54.9	36	41	27.5	34.3802	35.6516	32.7928	middle
43	31	PC-5p-26115_100	GTTTGGCAACCCAATTCTGAGCT	23	GWHAAZE00000008	+	53068937	53069034	aagggtgtGTTTGGCAACCCAATTCTGAGCTctagaattgaaattggaatttttgctccaatttcaaagcttagaattgactttccaaacacaccata	0						5'	New	gp4	...(((((((((((.((..((((((((((((......(((((((((((........)))))))))))))))))))))))..)).)))))))))))...	92	36.7	-47.2	36	41	27.5	34.3802	35.6516	32.7928	middle
44	32	PC-5p-71515_38	CGGATTGGTCCCTTTATGACGGT	23	GWHAAZE00000036	+	1721146	1721264	tgtggagcaatccataCGGATTGGTCCCTTTATGACGGTtttgtgtcataaatagcatacctcaaatgttttcatgacgaaaaactgtcgtaaaaggaccaatccttacggattggtcc	0						5'	New	gp4	...(((.((((((.((.((((((((((.((((((((((((((..(((((....(((((.......)))))...)))))..)))))))))))))).)))))))))).)).)))))).)))	116	41.2	-58.1	10.5	7.5	3.5	10.0276	6.52163	4.17363	middle
45	32	PC-5p-71515_38	CGGATTGGTCCCTTTATGACGGT	23	GWHAAZE00000115	-	459945	460060	ggtccaatctttaCGGATTGGTCCCTTTATGACGGTtttccgtcataaaaacacttggcgtgtgttttctatgacacaaaaccgtcataaaaggtaccaatccgtacagattggtc	0						5'	New	gp4	...(((((((.(((((((((((((.((((((((((((((..(((((((((((((.......))))))).))))))..)))))))))))))).)).))))))))))).)))))))..	111	42.2	-63.5	10.5	7.5	3.5	10.0276	6.52163	4.17363	middle
46	33	PC-3p-17926_146	GCTTTGCTCAGTCGACTGAGGCT	23	GWHAAZE00000002	+	87204692	87204775	agcgctgctcagtcgactgagcctttgctcatcagtcgactgatgaGCTTTGCTCAGTCGACTGAGGCTtcagaaaatagctgt	0						3'	New	gp4	...(((((((((((((((((((....(((((((((....)))))))))...)))))))))))))))...........))))...	78	51.2	-46.8	32.5	32.5	16	31.0377	28.2604	19.0795	middle
47	33	PC-3p-17926_146	GCTTTGCTCAGTCGACTGAGGCT	23	GWHAAZE00000005	+	74581980	74582068	ttgctcattcgattgatgaggcttgtttcaattgactgaggggccatcagtcgattgatgaGCTTTGCTCAGTCGACTGAGGCTttaga	0						3'	New	gp4	...((((.((((((((..((((((...((((((((((((.......)))))))))))).))))))...)))))))).))))........	78	46.1	-37.3	32.5	32.5	16	31.0377	28.2604	19.0795	middle
48	34	PC-3p-21317_122	AGTGGATGTGAATGGAATTTTAGT	24	GWHAAZE00000009	-	7739726	7739818	acctctactaaaatttcactcacctccactaacttttaccaaaaaggtaatttggtatagattAGTGGATGTGAATGGAATTTTAGTggaata	0						3'	New	gp4	...(((((((((((((((.((((.((((((((((..(((((((.......))))))).)).)))))))).)))).)))))))))))))))...	87	32.3	-42.3	21	31.5	24.5	20.0551	27.3908	29.2154	middle
49	34	PC-3p-21317_122	AGTGGATGTGAATGGAATTTTAGT	24	GWHAAZE00000113	-	372527	372615	ctctactaaaattttactcacctccactaacttttaccaaaaaggtaatttagtaaagattAGTGGATGTGAATGGAATTTTAGTgaaa	0						3'	New	gp4	...((((((((((..(.((((.((((((((((((((((.....)))).......)))).)))))))).)))).)..))))))))))...	83	29.2	-31	21	31.5	24.5	20.0551	27.3908	29.2154	middle
50	35	PC-5p-10156_261	GCCTCACCAACTACCTCCGCCACC	24	GWHAAZE00000007	-	63234282	63234416	tcaaagacctaatgggtgtaatggttgctagGCCTCACCAACTACCTCCGCCACCaccctccaaacttcacccgagctgacagtgggCGGTGGTGGTTGGTGAGGCCTAGCaacctttaaacccattgcgtcttc	0						5'	New	gp4	...(((((..(((((((.(((.((((((((((((((((((((((((.(((((..(((..((....(((.....)))..))..)))))))).)))))))))))))))))))))))).))).)))))))..))))).	131	54.8	-81.6	174	224	128	166.171	194.779	152.636	middle
50	36	PC-3p-151695_18	CGGTGGTGGTTGGTGAGGCCTAGC	24	GWHAAZE00000007	-	63234282	63234416	tcaaagacctaatgggtgtaatggttgctagGCCTCACCAACTACCTCCGCCACCaccctccaaacttcacccgagctgacagtgggCGGTGGTGGTTGGTGAGGCCTAGCaacctttaaacccattgcgtcttc	0						3'	New	gp4	...(((((..(((((((.(((.((((((((((((((((((((((((.(((((..(((..((....(((.....)))..))..)))))))).)))))))))))))))))))))))).))).)))))))..))))).	131	54.8	-81.6	14	18	10	13.3701	15.6519	11.9247	middle
51	37	PC-5p-273970_7	CTCCTATTTTGTAGCCAAGACACC	24	GWHAAZE00000002	-	64769000	64769082	tatatgcaCTCCTATTTTGTAGCCAAGACACCacataattggggtgttgaaggtgttatggctacataattagaggacatttg	0						5'	New	gp4	...(((..(((..(((.((((((((..(((((((((.......))))....)))))..)))))))).)))..)))..)))...	77	38.6	-29.5	0	3.5	0	0	3.04343	0	low
52	37	PC-5p-273970_7	CTCCTATTTTGTAGCCAAGACACC	24	GWHAAZE00000009	-	66279983	66280064	atatgcaCTCCTATTTTGTAGCCAAGACACCcacataattagggtgttgaaggtgttgtggctacataattagaggacattt	0						5'	New	gp4	..(((..(((..(((.((((((((..(((((.((((.......))))....)))))..)))))))).)))..)))..)))..	78	39	-30.1	0	3.5	0	0	3.04343	0	low
53	38	PC-5p-385576_5	GTTATTAGGTTCATGAGAGCTGA	23	GWHAAZE00000002	+	71824871	71825012	tgataagtgtatGTTATTAGGTTCATGAGAGCTGAgtataagtctacacactcgcaattttaagattgtactCGGTCCTCATGAACCGAGTAACAtgcacttactcgcttattgttgagcgaatgagaagtggagtgttact	0						5'	New	gp4	...(((((((((((((((.((((((((((..((((((((((.(((.................)))))))))))))..)))))))))).))))))))))))))).(((((((....)))))))....................	100	39.4	-59.7	0	10	0	0	8.6955	0	low
53	39	PC-3p-82119_34	CGGTCCTCATGAACCGAGTAACA	23	GWHAAZE00000002	+	71824871	71825012	tgataagtgtatGTTATTAGGTTCATGAGAGCTGAgtataagtctacacactcgcaattttaagattgtactCGGTCCTCATGAACCGAGTAACAtgcacttactcgcttattgttgagcgaatgagaagtggagtgttact	0						3'	New	gp4	...(((((((((((((((.((((((((((..((((((((((.(((.................)))))))))))))..)))))))))).))))))))))))))).(((((((....)))))))....................	100	39.4	-59.7	12	29	14	11.4601	25.217	16.6945	middle
54	40	PC-3p-31329_83	GTCTTAAGCGACTGTGAGAGTCA	23	GWHAAZE00000004	+	50910924	50911054	gcagccactcggctaatgcgactatacttaagcgactgacatttagtcgcttaagacttaagagacagataagagGTCTTAAGCGACTGTGAGAGTCAgtctcttaagatgatttttggcctagtggtaat	0						3'	New	gp4	...((((((.((((((......(((.((((((.(((((((...((((((((((((((((..............)))))))))))))))).....))))))).)))))))))....)))))).))))))...	125	42.7	-58	11.5	15	15	10.9826	13.0433	17.887	middle
55	40	PC-3p-31329_83	GTCTTAAGCGACTGTGAGAGTCA	23	GWHAAZE00000008	+	45906614	45906745	gcagcctctcggctaatgagactatacttaagcgactgacatttagtcgcttaagacttaagagacagataagagGTCTTAAGCGACTGTGAGAGTCAgtctcttaagatgatttttggcctagtgggtgaa	0						3'	New	gp4	.((.((.((.(((((..((((..((.((((((.(((((((...((((((((((((((((..............)))))))))))))))).....))))))).))))))))..))))))))).)).)).))..	129	43.2	-56.1	11.5	15	15	10.9826	13.0433	17.887	middle
56	41	PC-5p-19252_136	CCCTTAAGGACCGAGTATGTGCAC	24	GWHAAZE00000003	+	37052893	37052996	caaattggttcggCCCTTAAGGACCGAGTATGTGCACattggctcggcccttaaggaccgaatatatgtgcacatattcggaccttaagggccgagctagtgta	0						5'	New	gp4	...(((((((((((((((((((.((((((((((((((((....((((.((....)).))))....)))))))))))))))).)))))))))))))))))))...	98	50	-70.6	73	85.5	37	69.7155	74.3466	44.1212	middle
57	41	PC-5p-19252_136	CCCTTAAGGACCGAGTATGTGCAC	24	GWHAAZE00000004	+	16115721	16115845	ccaaaacactctctaacacttcaaattggttcggCCCTTAAGGACCGAGTATGTGCACattggctcggcccttagggaccgagtatatgtgcaaatactcggttattaggggccgatccagtata	0						5'	New	gp4	........................(((((.(((((((((((..(((((((((.(((((((..(((((((((...))).))))))..))))))).)))))))))..))))))))))).)))))...	98	48	-68.2	73	85.5	37	69.7155	74.3466	44.1212	middle
58	42	PC-5p-174645_15	GTTGTTGGTACCGGTATTCTT	21	GWHAAZE00000001	+	68748450	68748550	GTTGTTGGTACCGGTATTCTTaatacttttgataatctatatttgcttgaaacagttgcatcttataatgaaacattaaatgttgaatgccgtggtactaa	0						5'	New	gp4	....(((((((((((((((.....((.((((((..((((((..(((...........)))...))))..))...)))))).)).)))))))..))))))))	97	30.7	-20.4	4	3.5	2.5	3.82003	3.04343	2.98116	low
59	42	PC-5p-174645_15	GTTGTTGGTACCGGTATTCTT	21	GWHAAZE00000009	+	28762204	28762304	GTTGTTGGTACCGGTATTCTTaatacttttgataatctatatttgcttgaaacagttgcatcttataatgaaacattaaatgttgaatgccgtggtactaa	0						5'	New	gp4	....(((((((((((((((.....((.((((((..((((((..(((...........)))...))))..))...)))))).)).)))))))..))))))))	97	30.7	-20.4	4	3.5	2.5	3.82003	3.04343	2.98116	low
60	43	PC-5p-52524_51	GGAGGAAGTGAGATCGTTGGTCG	23	GWHAAZE00000002	+	41356197	41356273	GGAGGAAGTGAGATCGTTGGTCGgagctaaagttggtttattgattttagagagagagcaatgtatttgattttaga	0						5'	New	gp4	....(((((.(((((((((.((....(((((((..(....)..))))))).....)).))))).)))).)))))...	70	37.7	-20.1	7	10	8.5	6.68504	8.6955	10.136	middle
61	43	PC-5p-52524_51	GGAGGAAGTGAGATCGTTGGTCG	23	GWHAAZE00000004	+	7463069	7463145	GGAGGAAGTGAGATCGTTGGTCGgagctaaagttggtttattgattttagagagagagcaatgtatttgattttaga	0						5'	New	gp4	....(((((.(((((((((.((....(((((((..(....)..))))))).....)).))))).)))).)))))...	70	37.7	-20.1	7	10	8.5	6.68504	8.6955	10.136	middle
62	44	PC-5p-299295_6	GTATGGACTGATCCTTTTTATGAC	24	GWHAAZE00000004	-	70659006	70659101	GTATGGACTGATTCTTTTTATGACagttttgtgtcataaaaaacacaattcaaatgtttttctgacaaaaaattatcgtaaaaagatcgatccgta	0						5'	New	gp4	.((((((..((.(((((((((((.((((((.(((((..(((((((.........))))))).))))).)))))).)))))))))))))..))))))	95	28.1	-30.9	0	0	3	0	0	3.5774	low
63	44	PC-5p-299295_6	GTATGGACTGATCCTTTTTATGAC	24	GWHAAZE00000009	+	52600683	52600796	aaaccagtccGTATGGACTGATCCTTTTTATGACggttttgcgtcataaaaaacactccccaaatgtttttatgacggaaaaccgtcgtaaaaggatcagtccataaggattgg	0						5'	New	gp4	...(((((((.(((((((((((((((((.(((((((((((.(((((((((((.((.........))))))))))))).)))))))))))))))))))))))))))).)))))))	111	40.4	-68.9	0	0	3	0	0	3.5774	low
64	45	PC-5p-95275_30	GTACGGACTGGTCCTTTTTATGAC	24	GWHAAZE00000003	+	104623458	104623573	cagaccagtccGTACGGACTGGTCCTTTTTATGACagttttgcgtcataaaaaaaactcccccagatgtttttatgactgaaaaccgtcgtaaaagaccagttcgtaaagattggt	0						5'	New	gp4	...(((((((..((((((((((((..(((((((((.(((((..((((((((((....((.....))..))))))))))..))))).)))))))))))))))))))))..)))))))	113	41.4	-52	33	40	17	31.5152	34.782	20.2719	middle
65	45	PC-5p-95275_30	GTACGGACTGGTCCTTTTTATGAC	24	GWHAAZE00000075	+	645458	645563	tcagGTACGGACTGGTCCTTTTTATGACggttttgcattatagaaaacattctctcaatatttttattacagaaaactatcgtaaaacggactggtccgtaccaaa	0						5'	New	gp4	...(((((((((..((((.((((((((..(((((.....(((((((..............))))))).....)))))..)))))))).))))..)))))))))...	100	35.8	-43.3	33	40	17	31.5152	34.782	20.2719	middle
66	46	PC-3p-189553_14	CACCAAGATCTAAGGATTCCAGT	23	GWHAAZE00000001	+	12427133	12427194	ttatggaatctctagtttcttgagtgagatgtttttccCACCAAGATCTAAGGATTCCAGTa	0						3'	New	gp4	...(((((((..(((..(((((.(((.((......)).)))))))).)))..)))))))...	56	37.1	-23.8	0	3	4	0	2.60865	4.76986	low
67	46	PC-3p-189553_14	CACCAAGATCTAAGGATTCCAGT	23	GWHAAZE00000002	+	106551359	106551420	ttatggaatctctagtttcttgagtgagatgtttttccCACCAAGATCTAAGGATTCCAGTa	0						3'	New	gp4	...(((((((..(((..(((((.(((.((......)).)))))))).)))..)))))))...	56	37.1	-23.8	0	3	4	0	2.60865	4.76986	low
68	47	PC-5p-110691_26	CAGGTGTGGATTGTCTGTATACA	23	GWHAAZE00000007	+	12792392	12792501	ctaagatCAGGTGTGGATTGTCTGTATACAgacaacaccttcagcgacaaattttccttgctaaaatttttgtcacttaaggctggtttgtatatgaacagttcatacca	0						5'	New	gp4	.........((((((((((((..((((((((((....((((.((.((((((..((.........))..)))))).)).))))...))))))))))..)))))))))))).	100	37.3	-41.6	6.5	7.5	6	6.20754	6.52163	7.15479	low
69	47	PC-5p-110691_26	CAGGTGTGGATTGTCTGTATACA	23	GWHAAZE00000007	+	12855354	12855463	ctaagatCAGGTGTGGATTGTCTGTATACAgacaacaccttcagcgacaaattttccttgctaaaaattttgtcacttaaggctggtttgtatatgaacagttcatacca	0						5'	New	gp4	.........((((((((((((..((((((((((....((((.((.((((((((((........)))).)))))).)).))))...))))))))))..)))))))))))).	100	37.3	-42.1	6.5	7.5	6	6.20754	6.52163	7.15479	low
70	48	PC-5p-156244_18	GCCTTATTCGGTTGTTAAGAACC	23	GWHAAZE00000002	-	77949921	77949986	GCCTTATTCGGTTGTTAAGAACCgagtatatagacttatattcggtcctcaacaaccgaataatag	0						5'	New	gp4	...(((((((((((((.((.((((((((((......)))))))))).)).)))))))))))))...	60	37.9	-31.9	3	3.5	2.5	2.86502	3.04343	2.98116	low
71	48	PC-5p-156244_18	GCCTTATTCGGTTGTTAAGAACC	23	GWHAAZE00000004	+	13949697	13949762	GCCTTATTCGGTTGTTAAGAACCgagtatatagacttatattcggtcctcaacaaccgaataatag	0						5'	New	gp4	...(((((((((((((.((.((((((((((......)))))))))).)).)))))))))))))...	60	37.9	-31.9	3	3.5	2.5	2.86502	3.04343	2.98116	low
72	49	PC-5p-418944_5	TGGACAACACATGATGTGTCGCCC	24	GWHAAZE00000001	+	32805977	32806084	ccatTGGACAACACATGATGTGTCGCCCcagacagtggtttggatgacacgtcacgtgtcaccccaaccccaatttttacacctttgggacgacacatcatatgttgc	0						5'	New	gp4	........(((((.(((((((((((.((((((..((((((.((.(((((((...))))))).)).)))).........))...)))))).))))))))))).))))).	99	50	-46.1	0	0	7.5	0	0	8.94349	low
73	49	PC-5p-418944_5	TGGACAACACATGATGTGTCGCCC	24	GWHAAZE00000003	-	94349229	94349303	gcactTGGACAACACATGATGTGTCGCCCaaaaaacttgccccttggacgacacatgatgtgtcaccccaagcta	0						5'	New	gp4	...(((((...((((((.((((((((.((((............)))).)))))))).))))))....)))))...	69	50.7	-30.4	0	0	7.5	0	0	8.94349	low
74	50	PC-3p-147350_19	GCAAAAGCGTCGTAAAAAGGACA	23	GWHAAZE00000005	-	19985660	19985788	gtaaggtttaaactttacggattaagactttttacgatatttttgtgtcgtaaaaacacttggaaatgtgtttttacgacGCAAAAGCGTCGTAAAAAGGACAaatccgtaagatcttggccttactta	0						3'	New	gp4	(((((((......((((((((((....((((((((((..((((((((((((((((((((........))))))))))))))))))))..))))))))))....))))))))))......)))))))...	126	34.1	-62.8	4	5.5	5	3.82003	4.78253	5.96233	low
75	50	PC-3p-147350_19	GCAAAAGCGTCGTAAAAAGGACA	23	GWHAAZE00000007	-	36008996	36009130	acagagcatttctagtaaggtccataccttatggattgggacttcttacgacacttttgggtgtgtttttacaacGCAAAAGCGTCGTAAAAAGGACCaatccgtaatgtctggtccttacttgaaattttccct	0						3'	New	gp4	...((..(((((.(((((((.(((.((.(((((((((((..(((.(((((((.((((((.(((((....))).)).)))))).))))))).)))..))))))))))).)).))).))))))).)))))..))...	129	40.7	-64.3	4	5.5	5	3.82003	4.78253	5.96233	low
76	51	PC-5p-152919_18	CATTTTCTGTCAATCTCTCGATT	23	GWHAAZE00000093	+	551551	551685	caatcgtagtctagattgattatatCATTTTCTGTCAATCTCTCGATCaagcagtttttatcgaagatggtgataaagacTGCTTGATTGAGAGATTGACAGAaaatgacgtaatcaacctagactacgattgcg	0						5'	New	gp4	((((((((((((((.(((((((..(((((((((((((((((((((((((((((((((((((((.......)))))))))))))))))))))))))))))))))))))))..))))))).))))))))))))))..	133	36.3	-92.9	14	7.5	8.5	13.3701	6.52163	10.136	middle
76	52	PC-3p-119188_24	TGCTTGATTGAGAGATTGACAGA	23	GWHAAZE00000093	+	551551	551685	caatcgtagtctagattgattatatCATTTTCTGTCAATCTCTCGATCaagcagtttttatcgaagatggtgataaagacTGCTTGATTGAGAGATTGACAGAaaatgacgtaatcaacctagactacgattgcg	0						3'	New	gp4	((((((((((((((.(((((((..(((((((((((((((((((((((((((((((((((((((.......)))))))))))))))))))))))))))))))))))))))..))))))).))))))))))))))..	133	36.3	-92.9	28	26	6	26.7402	22.6083	7.15479	middle
77	53	PC-5p-23_116203	GGATTGGACTGCTTTCACACT	21	GWHAAZE00000009	-	61144546	61144661	aataggggcagcatgtGGATTGGACTGCTTTCACACTaacacgtttgattgtgttcaatcatatgcgtcagTGTGAAGGTAGTCCAATCCACgtgcagaaaaagaatgcccttctt	0						5'	New	gp4	...((((((((((((((((((((((((((((((((((.((.(((.((((((....)))))).))).)).)))))))))))))))))))))))))))..........)))))))...	110	44	-68.7	98992	103335	83484	94538	89855	99551.8	high
77	54	PC-3p-119_17928	TGTGAAGGTAGTCCAATCCAC	21	GWHAAZE00000009	-	61144546	61144661	aataggggcagcatgtGGATTGGACTGCTTTCACACTaacacgtttgattgtgttcaatcatatgcgtcagTGTGAAGGTAGTCCAATCCACgtgcagaaaaagaatgcccttctt	0						3'	New	gp4	...((((((((((((((((((((((((((((((((((.((.(((.((((((....)))))).))).)).)))))))))))))))))))))))))))..........)))))))...	110	44	-68.7	10840	11941	9556	10352.3	10383.3	11395.2	high
78	55	PC-3p-265085_8	CGCTTTAGATCTTAGGCGACACC	23	GWHAAZE00000001	+	64745453	64745517	taagttgctagatcttaggcgacattagtattattaatatgtCGCTTTAGATCTTAGGCGACACC	0						3'	New	gp4	...((((((((((((.(((((((((...((....))..))))))))).))))))..))))))...	59	36.9	-27.8	4	0	0	3.82003	0	0	low
79	55	PC-3p-265085_8	CGCTTTAGATCTTAGGCGACACC	23	GWHAAZE00000001	+	73815479	73815543	caagttgccagatcttaggcgacattagtattattaatatgtCGCTTTAGATCTTAGGCGACACC	0						3'	New	gp4	...((((((((((((.(((((((((...((....))..))))))))).))))))..))))))...	59	40	-29.5	4	0	0	3.82003	0	0	low
80	56	PC-5p-60650_45	GTACGGACCGAGACCTTTAGCGA	23	GWHAAZE00000003	+	98918084	98918195	gaccggtccGTACGGACCGAGACCTTTAGCGAcggttttccgtcgcgaatatattgggaatatgttttagcgacggaaaaccgtcgctaaaggtcccggtccgtacggaccg	0						5'	New	gp4	...((((((((((((((((.(((((((((((((((((((((((((((((((((((...)))))))))..)))))))))))))))))))))))))).))))))))))))))))	109	55.4	-91.9	12.5	17.5	4	11.9376	15.2171	4.76986	middle
81	56	PC-5p-60650_45	GTACGGACCGAGACCTTTAGCGA	23	GWHAAZE00000004	+	40736223	40736333	accggtccGTACGGACCGAGACCTTTAGCGAcggttttccgttgcgaatacattgggggtatgtttttagcgacggaaaaccgtcgctaaaggtcccggtccgtacagacc	0						5'	New	gp4	...((((.((((((((((.(((((((((((((((((((((((((((((.((((.......)))).))).)))))))))))))))))))))))))).)))))))))).))))	108	55	-80.4	12.5	17.5	4	11.9376	15.2171	4.76986	middle
82	57	PC-3p-23648_110	CACGTGCTCCGTTTCTCCAAC	21	GWHAAZE00000005	+	37349421	37349537	gagagtagttcttgctggagaagcagggcacgtgcaagttctatcaactgttcatgtgatgatgcaatgcacgagctctgCACGTGCTCCGTTTCTCCAACatgggtttctctctct	0						3'	New	gp4	(((((.((..(.((.(((((((((.((((((((((((((((...((..(((((((...)))).))).))...))))).))))))))))).))))))))).)).)..)).)))))...	114	49.6	-54	24	29	14.5	22.9202	25.217	17.2908	middle
83	57	PC-3p-23648_110	CACGTGCTCCGTTTCTCCAAC	21	GWHAAZE00000005	-	38479747	38479863	gagagtagttcttgctggagaagcagggcacgtgcaagttctatcaactgttcatgtgatgatgcaatgcacgagctctgCACGTGCTCCGTTTCTCCAACatgggtttctctctct	0						3'	New	gp4	(((((.((..(.((.(((((((((.((((((((((((((((...((..(((((((...)))).))).))...))))).))))))))))).))))))))).)).)..)).)))))...	114	49.6	-54	24	29	14.5	22.9202	25.217	17.2908	middle
84	58	PC-3p-73473_37	CCATCAGTTGACTGATGACCTCT	23	GWHAAZE00000001	+	2918114	2918203	caagtcatcagtcgactgagcaaggctccttagttgactgagtgaccatcagtcgactgagaaaagcCCATCAGTTGACTGATGACCTCT	0						3'	New	gp4	...((((((((((((((((....((((.(((((((((((((.......)))))))))))))...))))..))))))))))))))))....	83	48.9	-52.1	5	7.5	6	4.77503	6.52163	7.15479	low
85	58	PC-3p-73473_37	CCATCAGTTGACTGATGACCTCT	23	GWHAAZE00000008	+	47612801	47612892	ttcaggtcatcagtcgactgagcaaggctccttagtcgactgagtgaccatcagtcgactgagcaagcCCATCAGTTGACTGATGACCTCTg	0						3'	New	gp4	...((((((((((((((((((....((((.(((((((((((((.......)))))))))))))..))))..))))))))))))))))))...	86	52.2	-59.1	5	7.5	6	4.77503	6.52163	7.15479	low
86	59	PC-3p-323466_6	GGATTTGGATTGCAATATGAACC	23	GWHAAZE00000001	+	23862355	23862459	gttcatattgcaatgaaatattgactgcaatatgaagtttgcaccaaaaaatatggactgcaaagttcagattgcagtgaGGATTTGGATTGCAATATGAACCat	0						3'	New	gp4	((((((((((((((..((..((.((((((((.((((.(((((((((.......)))..)))))).)))).)))))))).))...))..))))))))))))))...	102	34.3	-45.2	0	0	3	0	0	3.5774	low
87	59	PC-3p-323466_6	GGATTTGGATTGCAATATGAACC	23	GWHAAZE00000001	+	95417162	95417266	agttcatattgcagtgaaatattgactgcaatatgaagttgcaccaaaaaatatggactgcaaagttcagattgcagtgaGGATTTGGATTGCAATATGAACCat	0						3'	New	gp4	.((((((((((((((..((..((.((((((((.((((.((((((((.......)))..)))))..)))).)))))))).))...))..))))))))))))))...	101	35.2	-41.8	0	0	3	0	0	3.5774	low
88	60	PC-5p-294309_7	CTTAAGATAGATACTCTAAGCCT	23	GWHAAZE00000007	+	27217513	27217611	gCTTAAGATAGATACTCTAAGCCTttttatcctgagaaacagacgcaataagcagcctctaagcatctccggcgagGCGGCGTAACTGTTTTAAGGAAA	0						5'	New	gp4	.((((((((((.(((.((..(((((.....((.((((...(((.((........)).))).....)))).)).))))))).))).))))))))))....	94	44.4	-27.4	0	7	0	0	6.08685	0	low
88	61	PC-3p-341540_6	GCGGCGTAACTGTTTTAAGGAAA	23	GWHAAZE00000007	+	27217513	27217611	gCTTAAGATAGATACTCTAAGCCTttttatcctgagaaacagacgcaataagcagcctctaagcatctccggcgagGCGGCGTAACTGTTTTAAGGAAA	0						3'	New	gp4	.((((((((((.(((.((..(((((.....((.((((...(((.((........)).))).....)))).)).))))))).))).))))))))))....	94	44.4	-27.4	0	0	6	0	0	7.15479	low
89	62	PC-5p-196915_13	CTTCATTCGGTTGAGAGCAGCCA	23	GWHAAZE00000002	+	90482334	90482444	ctcgggacCTTCATTCGGTTGAGAGCAGCCAagtgttgttatattatgctcggttgtgagcagccgagtgacattaatcacactcggttgcttcaactgaatgaaggtccc	0						5'	New	gp4	...(((((((((((((((((((.(((((((.(((((..(((......(((((((((....))))))))).....)))..))))).))))))))))))))))))))))))))	108	48.6	-68	3.5	3	0	3.34252	2.60865	0	low
90	62	PC-5p-196915_13	CTTCATTCGGTTGAGAGCAGCCA	23	GWHAAZE00000002	+	102642114	102642229	atatattttcgggatCTTCATTCGGTTGAGAGCAGCCAagtgttgttataccatgctcagctatgagtagccgacactagtttgctttcaactaaatgaagattccgagagtagac	0						5'	New	gp4	...(((((((((((((((((((..(((((((((((...(((((((........((((((....))))))..)))))))...)))))))))))..)))))))))))))))))))...	110	41.4	-56.6	3.5	3	0	3.34252	2.60865	0	low
91	63	PC-5p-60613_45	GGTAAGGGCGAACTTGAGACTGT	23	GWHAAZE00000005	+	19274300	19274368	cacggcGGTAAGGGCGAACTTGAGACTGTgtacgtagacgcacaatcttaaattcaattccccgctatg	0						5'	New	gp4	((..((((..((...(((.((((((.(((((........))))).)))))).)))..))..))))..))	69	49.3	-21.6	32	37	21.5	30.5602	32.1734	25.638	middle
92	63	PC-5p-60613_45	GGTAAGGGCGAACTTGAGACTGT	23	GWHAAZE00000008	+	8469642	8469787	gaataactaaatgagacttaacaacccaaggggttgccacagtGGTAAGGGCGAACTTGAGACTGTgtaagtaggcgcacggtctcaggttcgattccctgcttcgtgaaacctttcttgggctattgggggcgtctctaggttga	0						5'	New	gp4	...(((((....(((((....((((((((((((((..(((...(((.(((((((((((((((((((((........)))))))))))))))))...)))))))..))).)))))..))))))...))).....)))))..))))).	142	50	-61.7	32	37	21.5	30.5602	32.1734	25.638	middle
93	64	PC-3p-171508_16	CCGCAAGCGTGGATAAACTGACA	23	GWHAAZE00000002	-	86108535	86108617	aaattgtacagttaatccgcgctgataagttaatccgtattacatattaagtttatCCGCAAGCGTGGATAAACTGACAaaaa	0						3'	New	gp4	...((((.(((((.((((((((((((((((((((..(.....)..))))).))))))....))))))))).)))))))))...	77	33.7	-26.5	0	4.5	3.5	0	3.91298	4.17363	low
94	64	PC-3p-171508_16	CCGCAAGCGTGGATAAACTGACA	23	GWHAAZE00000009	+	59533863	59533945	aaattgtgtagttaatccgcgctgataagttaatccgtattacatattaagtttatCCGCAAGCGTGGATAAACTGACAaaaa	0						3'	New	gp4	...((((.(((((.((((((((((((((((((((..(.....)..))))).))))))....))))))))).)))))))))...	77	33.7	-24.3	0	4.5	3.5	0	3.91298	4.17363	low
95	65	PC-3p-93502_30	TCCTTAGAACCGAGTGACTTGCGC	24	GWHAAZE00000001	-	99437394	99437515	aaggaaccgagtaaagtacagcttactaggtcctaaggaaccgaattaggctttgggttattttttcaattccactcggtTCCTTAGAACCGAGTGACTTGTGCtttactcggttcctttcg	0						3'	New	gp4	((((((((((((((((((((..(((((.(((.((((((((((((....((..(((((.....)..))))..))..)))))))))))).))).)))))..))))))))))))))))))))...	119	43.4	-65.2	6	4.5	4.5	5.73004	3.91298	5.3661	low
96	65	PC-3p-93502_30	TCCTTAGAACCGAGTGACTTGCGC	24	GWHAAZE00000005	+	7314204	7314336	tactaggccgaaaggaactgagtaaagcacaggttactcggtcctaaagaaccgaggtcatttttacaattacacttggtTCCTTAGAACCGAGTGACTTGCGCtttactcaattcttttcggctgagtatga	0						3'	New	gp4	((((..(((((((((((.((((((((((.(((((((((((((.((((.((((((((((.(((.....))).)).)))))))).)))).))))))))))))).)))))))))).)))))))))))..))))...	130	42.9	-77.1	6	4.5	4.5	5.73004	3.91298	5.3661	low
97	66	PC-3p-257111_8	GATTGGGGCCTATTGGACCGAGA	23	GWHAAZE00000005	+	65657855	65657942	acatcggtctaataggaccaagttattgttggggaaaaaaatacacagGATTGGGGCCTATTGGACCGAGActcctatagggccgagc	0						3'	New	gp4	...(((((((((((((.((((....((((.(............)))))..))))..)))))))))))))...(((....)))......	66	47.7	-28.5	10	0	0	9.55006	0	0	low
98	66	PC-3p-257111_8	GATTGGGGCCTATTGGACCGAGA	23	GWHAAZE00000005	-	64279170	64279241	acatcggtctaataggaccaagttattgttggggaaaaaaatacacagGATCGGGGCCTATTGGACCGAGAc	0						3'	New	gp4	...(((((((((((((.((..(((..(((.............)))...)))..)).)))))))))))))...	66	45.8	-25.5	10	0	0	9.55006	0	0	low
99	67	PC-3p-174756_15	TGGATAATGATGAATTGAGAAGA	23	GWHAAZE00000001	+	49325612	49325721	taaggtatctttctaagaaaattattgcaatttttcaatacttgttggattctattttgatgcaacaaagtttgttttatTGGATAATGATGAATTGAGAAGAtcttaca	0						3'	New	gp4	..(((.(((((..(((....(((((((((((....(((.((((((((.(((.......))).)))).)))))))....))))..)))))))...)))..))))))))...	105	25.5	-20.4	3.5	4	0	3.34252	3.4782	0	low
100	67	PC-3p-174756_15	TGGATAATGATGAATTGAGAAGA	23	GWHAAZE00000003	+	79417656	79417765	taaggtatcttttcaagaaaataattgcaatttttcaatatatgttggattctattttgatgcaacaaagtttgttttatTGGATAATGATGAATTGAGAAGAtcttgca	0						3'	New	gp4	..(((.((((((((((....((.((((((((....(((....(((((.(((.......))).)))))....)))....))))..)))).))...)))))))))))))...	105	25.5	-20.2	3.5	4	0	3.34252	3.4782	0	low
101	68	PC-3p-154440_18	AGCGACTGGAGAATGACATCA	21	GWHAAZE00000003	+	61843069	61843152	ttaatgtcttctccaagctgtgcatattgaagttcataacgaaaccatcatatgactcaggcAGCGACTGGAGAATGACATCAg	0						3'	New	gp4	...((((((((((((.(((((.....((((.((.((((..((.....)).)))))))))))))))...))))))).)))))...	78	41.7	-24	3.5	3	2.5	3.34252	2.60865	2.98116	low
102	68	PC-3p-154440_18	AGCGACTGGAGAATGACATCA	21	GWHAAZE00000007	+	19891927	19892010	ttaatgtcttctccaagctgtgcatattgaagttcataatgaaaccatcatatgactcaggcAGCGACTGGAGAATGACATCAg	0						3'	New	gp4	...((((((((((((.(((((.....((((.((.((((.(((.....))))))))))))))))))...))))))).)))))...	78	40.5	-26.4	3.5	3	2.5	3.34252	2.60865	2.98116	low
103	69	PC-3p-159083_17	GACGGTCGATAACGCCTCCAAGA	23	GWHAAZE00000003	+	56994547	56994616	cgctatcctaaagacgttattgcctccctacgcgcaagtattGACGGTCGATAACGCCTCCAAGAtaaaa	0						3'	New	gp4	...((((....((.((((((((((((..(((......)))..)).)).)))))))).))....))))...	64	47.1	-16.7	3	0	5.5	2.86502	0	6.55856	low
104	69	PC-3p-159083_17	GACGGTCGATAACGCCTCCAAGA	23	GWHAAZE00000005	+	7924061	7924130	cgttgtcttaaagacgttattgcctccctatgtgtaggtattGACGGTCGATAACGCCTCCAAGAtaaaa	0						3'	New	gp4	..(((((((..((.((((((((((((((((....))))....)).)).)))))))).))..)))))))..	66	42.9	-20.7	3	0	5.5	2.86502	0	6.55856	low
105	70	PC-3p-48052_55	GCAAAAGCGTCGTAAAAGGGACC	23	GWHAAZE00000005	+	34944692	34944822	tgataagattcaggccttacggatggggccttttacaatacttttgtgtcataaaaacacttagggtgtgtttttacgacGCAAAAGCGTCGTAAAAGGGACCaacccgtaaagactgatccttaccaaaa	0						3'	New	gp4	((.((((..((((...((((((.(((..((((((((.(..((((((((((.(((((((((.......))))))))).))))))))))..).))))))))..)))..))))))...))))..)))).))...	128	41.2	-56.1	18	21	13	17.1901	18.2606	15.5021	middle
106	70	PC-3p-48052_55	GCAAAAGCGTCGTAAAAGGGACC	23	GWHAAZE00000006	+	50913924	50914062	agcatttttggtaaggactagtccgtcccttttacgatacttttgtgtcataaaaacattttgggggtgttttttatgacGCAAAAGCGTCGTAAAAGGGACCgatccatacggattggtcattacccaaaatgttccc	0						3'	New	gp4	((((((((.(((((.((((((((((((((((((((((..((((((((((((((((((((.......))).)))))))))))))))))..)))))))))))))..........))))))))).))))).))))))))...	136	41	-69.5	18	21	13	17.1901	18.2606	15.5021	middle
107	71	PC-5p-158044_17	TCTACTTCCTGTTTGGTTTCGATC	24	GWHAAZE00000001	+	64249482	64249591	aaaatagtaaTCTACTTCCTGTTTGGTTTCGATCtagtacaatatgggggttatttccatgcaaatttatgtactagatcaaaatcgaacaagaagtagattactatatt	0						5'	New	gp4	...(((((((((((((((.((((((((((.(((((((((((.(((((..(...)..)))))........))))))))))).)))))))))).)))))))))))))))...	104	30	-53.7	0	5.5	3	0	4.78253	3.5774	low
108	71	PC-5p-158044_17	TCTACTTCCTGTTTGGTTTCGATC	24	GWHAAZE00000002	+	87296299	87296419	tttttcaaaaatagcaaTCTACTTCCTGTTTGGTTTCGATCtagtacaatatgggagttatttccatgcaaatttatgtactagatcgaaaccaaacaggaagtagattgctatatttgaa	0						5'	New	gp4	...((((((.((((((((((((((((((((((((((((((((((((((.((((((.......))))))........)))))))))))))))))))))))))))))))))))))).))))))	118	31.4	-74.3	0	5.5	3	0	4.78253	3.5774	low
109	72	PC-3p-201764_13	CTCGGTGTATCTCGATTCCT	20	GWHAAZE00000003	+	90777985	90778057	aactcctttgtgataatcccaaagtaccccgagatcggtCTCGGTGTATCTCGATTCCTaatacaaaggatgc	0						3'	New	gp4	...(((((((((..((((.....((((.((((((....)))))).))))...)))).....)))))))))...	67	45.2	-22.5	3	0	3.5	2.86502	0	4.17363	low
110	72	PC-3p-201764_13	CTCGGTGTATCTCGATTCCT	20	GWHAAZE00000009	+	59501397	59501468	aactcctttgtgataatcccaaagtacccgagatcggtCTCGGTGTATCTCGATTCCTaatacaaaggatgc	0						3'	New	gp4	...(((((((((..((((.....((((((((((....)))))).))))...)))).....)))))))))...	66	44.4	-22.5	3	0	3.5	2.86502	0	4.17363	low
111	73	PC-3p-274256_7	AGGACTTATTGCCATGATTCA	21	GWHAAZE00000003	-	16415833	16415911	cacacaaatgcaaaggtgatgcatggaagatattactcattttaagAGGACTTATTGCCATGATTCAtgtatttgtttc	0						3'	New	gp4	...(((((((((....(((..(((((..((((...(((.......)))....)))).)))))..))))))))))))...	73	34.2	-19.6	0	3.5	0	0	3.04343	0	low
112	73	PC-3p-274256_7	AGGACTTATTGCCATGATTCA	21	GWHAAZE00000079	-	139161	139239	cacacaaatgcagtgtgatgcatggaagatattactcatttttaagAGGACTTATTGCCATGATTCAtgtatttgtttc	0						3'	New	gp4	...(((((((((...(((..(((((..((((...(((........)))....)))).)))))..))))))))))))...	73	34.2	-20.3	0	3.5	0	0	3.04343	0	low
113	74	PC-5p-115311_25	GGCGGACTCAGGAATCTTTTGAA	23	GWHAAZE00000009	+	9088094	9088203	caggagcGGCGGACTCAGGAATCTTTTGAAgggtgtgttaaaacttagcaaattttttttctacatgtgatagtgtatttttaaaaattttcctctgagctgaagctcac	0						5'	New	gp4	...((((..(((.((((((((..((((.((..(((..(((..((.(((.(((....))).)))...))..)))..)))..)).))))..)))))..))))))..))))..	105	37.3	-28.2	8	4	3	7.64005	3.4782	3.5774	low
114	74	PC-5p-115311_25	GGCGGACTCAGGAATCTTTTGAA	23	GWHAAZE00000011	+	183774	183883	caggagcGGCGGACTCAGGAATCTTTTGAAgggtgtgttaaaacttagcaaattttttttctacatgtgatagtgtatttttaaaaattttcctctgagctgaagctcac	0						5'	New	gp4	...((((..(((.((((((((..((((.((..(((..(((..((.(((.(((....))).)))...))..)))..)))..)).))))..)))))..))))))..))))..	105	37.3	-28.2	8	4	3	7.64005	3.4782	3.5774	low
115	75	PC-3p-165510_16	CTATCGAGCGAGTAACATGCACT	23	GWHAAZE00000001	-	83003146	83003272	atcgctcgatgacaagcgagtaaatgcatcttactcacttaatgacaagcaagtaaaaacttcaatgtcttgttcgtttgCCATCGAGCGAGTAACATGCACTtactcgtttgtcattgagcgagta	0						3'	New	gp4	.((((((((((((((((((((((.(((((.((((((.((..(((.(((((.....((.((......)).))....))))).)))..)).)))))).))))).))))))))))))))))))))))...	123	40.9	-62.5	9	0	5	8.59506	0	5.96233	low
116	75	PC-3p-165510_16	CTATCGAGCGAGTAACATGCACT	23	GWHAAZE00000002	-	46183625	46183749	atcgctcaatgacaaatgagtaagtgcatcttactcgcctgataacaagcgagtaaaaacttcaatgccttactcacttcCTATCGAGCGAGTAACATGCACTtactcgcatgtaattgagcaag	0						3'	New	gp4	...(((((((.(((..(((((((((((((.((((((((..((((..(((.((((((.............)))))).)))..))))..)))))))).)))))))))))))..))).)))))))...	119	41.6	-58.3	9	0	5	8.59506	0	5.96233	low
117	76	PC-5p-287007_7	CACATTACTCGGTGCAATAGGGC	23	GWHAAZE00000002	+	20549241	20549327	aCACATTACTCGGTGCAATAGGGCtaaatcggagtattttttttgctcccaacaataatttggctctattgcatcgagtaaatgatc	0						5'	New	gp4	...((((((((((((((((((((((((((.((((((.......))))))........)))))))))))))))))))))))).))...	81	37.9	-41.1	0	3.5	0	0	3.04343	0	low
118	76	PC-5p-287007_7	CACATTACTCGGTGCAATAGGGC	23	GWHAAZE00000006	+	50534303	50534426	tgcaatagggccaagtatgtgCACATTACTCGGTGCAATAGGGCcgagtcagtttattttttttgtttccaacattaattcggccctattgcactgagtaaatgagcatatactcagccctatt	0						5'	New	gp4	...((((((((..(((((((((.((((((((((((((((((((((((((.(((....................))).)))))))))))))))))))))))).)).)))))))))..))))))))	121	41.1	-68.2	0	3.5	0	0	3.04343	0	low
119	77	PC-3p-134942_21	TGAATGCATTCAGCCCCTTCTGA	23	GWHAAZE00000003	-	21194937	21195015	ctccaaaaggtgctaaatgcatttaacaccacctggacagcaaccagaaggtgtTGAATGCATTTAGCCCCTTCTGAta	0						3'	New	gp4	...((.((((.(((((((((((((((((((..((((.......))))..))))))))))))))))))).)))).))...	73	44.3	-41.6	3	4	3.5	2.86502	3.4782	4.17363	low
120	77	PC-3p-134942_21	TGAATGCATTCAGCCCCTTCTGA	23	GWHAAZE00000003	-	66634119	66634203	caatcagaaggtgctaaatgcatttagcacccctggacagtacctcaaccagaaggtgcTGAATGCATTCAGCACCTTCTGAaca	0						3'	New	gp4	...((((((((((((.(((((((((((((((.((((............))))..))))))))))))))).))))))))))))...	79	47.1	-50.3	3	4	3.5	2.86502	3.4782	4.17363	low
121	78	PC-5p-168680_16	AGCTTAAGCGACTGACAAGGCTT	23	GWHAAZE00000001	+	37265312	37265437	tttctagtctcttaaactaggccAGCTTAAGCGACTGACAAGGCTTtcttagtctctgaagctatgtcacttaacatactgacaaagccttgtaagttacttaagctggccgctaagccacatagg	0						5'	New	gp4	...(((((..((((.....((((((((((((..(((.((((((((((.(((((.....(((........))).....))))).)))))))))).)))..))))))))))))..))))..)).))).	122	42.9	-51.2	4	0	4	3.82003	0	4.76986	low
122	78	PC-5p-168680_16	AGCTTAAGCGACTGACAAGGCTT	23	GWHAAZE00000008	-	67173529	67173651	tatcagtggcttaagtggctAGCTTAAGCGACTGACAAGGCTTtgccagtctcttaagtgaccaagcttaagagactgacaaggcattgtcagtcgcttgagctggactagcttaagagactg	0						5'	New	gp4	...((((..(((((((((((((((((((((((((((((.((((((.(((((((((((((......))))))))))))).)))))).)))))))))))))))))))).))).))))))..))))	120	47.2	-79.1	4	0	4	3.82003	0	4.76986	low
123	79	PC-5p-329719_6	CTGGTCCATCAGTCGACTAAGGA	23	GWHAAZE00000002	+	71579104	71579215	atgggcagtCTGGTCCATCAGTCGACTAAGGAgctttgctcagtcgactaaggctcactcaatcgactaaggagttttgctcagtcgactgatggcctagaatatagccatt	0						5'	New	gp4	...(((..(((((.(((((((((((((...((((...((((((((((...((.....))...))))))...))))...))))))))))))))))).))))).....)))...	106	48.2	-52.3	3	5	6	2.86502	4.34775	7.15479	low
124	79	PC-5p-329719_6	CTGGTCCATCAGTCGACTAAGGA	23	GWHAAZE00000004	+	32898874	32898986	agtgggcagtCTGGTCCATCAGTCGACTAAGGAgctgtgctccgtcgactaaggcccactcagtcgactaaggagctttgctcagtcaactgatggcccagaatataaccgtt	0						5'	New	gp4	...((....(((((.((((((((.((((...((((...((((((((((((.((.....)).)))))))...)))))...)))))))).)))))))).)))))......))...	107	53.1	-55.9	3	5	6	2.86502	4.34775	7.15479	low
125	80	PC-5p-125183_23	TGGATAAGAGGTCTTAAGCGACT	23	GWHAAZE00000006	-	38871615	38871673	gaCGGATAAGAGGTCTTAAGCGACTgtgagagtcagtctcttaagaggtcttaacctga	0						5'	New	gp4	...((.(((((..(((((((.((((((....).))))).)))))))..))))).))...	53	45.8	-23.8	3.5	5.5	2.5	3.34252	4.78253	2.98116	low
126	80	PC-5p-125183_23	TGGATAAGAGGTCTTAAGCGACT	23	GWHAAZE00000008	+	32063662	32063718	aTGGATAAGATGTCTTAAGCGACTacgagagtcagtctcttaaaatcttttgtcaaa	0						5'	New	gp4	...(((((((..(.(((((.((((((....)).)))).))))).)..)))))))...	51	35.1	-16.8	3.5	5.5	2.5	3.34252	4.78253	2.98116	low
127	81	PC-3p-199476_13	CGGTTCTTGACAACTGAATAAGGC	24	GWHAAZE00000004	+	45479737	45479802	ctattattcggttgttgaggaccgaatataagtctatatactCGGTTCTTGACAACTGAATAAGGC	0						3'	New	gp4	...((((((((((((..((((((((.((((......)))).))))))))..))))))))))))...	60	37.9	-32.8	3.5	3	0	3.34252	2.60865	0	low
128	81	PC-3p-199476_13	CGGTTCTTGACAACTGAATAAGGC	24	GWHAAZE00000007	+	66397059	66397140	gtaaagtgtctattattcggttgttgaggatcgaatataagtctatatactCGGTTCTTGACAACTGAATAAGGCattttca	0						3'	New	gp4	..(((((((((..(((((((((((..((((((((.((((......)))).))))))))..))))))))))))))))))))..	78	34.1	-37.2	3.5	3	0	3.34252	2.60865	0	low
129	82	PC-5p-132510_21	GCAACTTGTTGGAGCTGATCTCT	23	GWHAAZE00000006	+	47759438	47759529	aaacggatgaatttttctatGCAACTTGTTGGAGCTGATCTCTttattgaatagatcgtctccacaaatttcattaagaaattaaaccggaa	0						5'	New	gp4	...(((...(((((((..(((.((.((((.((((..(((((.(((...))).)))))..)))))))).)).)))..)))))))...)))...	86	32.6	-23.8	3.5	4	3	3.34252	3.4782	3.5774	low
130	82	PC-5p-132510_21	GCAACTTGTTGGAGCTGATCTCT	23	GWHAAZE00000006	+	48766088	48766179	aaacggatgaatttttctatGCAACTTGTTGGAGCTGATCTCTttattgaatagatcgtctccacaaatttcattaagaaattaaaccggaa	0						5'	New	gp4	...(((...(((((((..(((.((.((((.((((..(((((.(((...))).)))))..)))))))).)).)))..)))))))...)))...	86	32.6	-23.8	3.5	4	3	3.34252	3.4782	3.5774	low
131	83	PC-3p-171067_16	CGGACAATGTGCGTCTCCTAAGA	23	GWHAAZE00000003	+	46622302	46622380	gtcgcccgactcttaggagacgcacatacttagcttaggagaCGGACAATGTGCGTCTCCTAAGAgcttgtttggccta	0						3'	New	gp4	((((..(((((((((((((((((((((..((..((....))...))..)))))))))))))))))).)))..))))...	76	51.9	-37.7	4.5	3.5	0	4.29753	3.04343	0	low
132	83	PC-3p-171067_16	CGGACAATGTGCGTCTCCTAAGA	23	GWHAAZE00000008	+	71545984	71546116	caagagacggctcttaggagacggcttgctcgtcgcccgactcttaggagacgcacatacttagcttaggagaCGGACAATGTGCGTCTCCTAAGAgcttgtttggcctactgtaaactaagaatatctccaa	0						3'	New	gp4	...((((....((((((...((((.......((((..(((((((((((((((((((((..((..((....))...))..)))))))))))))))))).)))..))))...))))...))))))...))))...	127	49.6	-50.2	4.5	3.5	0	4.29753	3.04343	0	low
133	84	PC-5p-114040_25	ACGGATCGGGACTTTTTACGACA	23	GWHAAZE00000001	-	80623932	80624046	ggtccataccttACGGATTGGGACTTTTTACGACActtttgtgtcgtaaaaacacttgggggtgtgtttttacgatgcaaaagcatcgtaaaaaggaccaatccgtaaggtctgg	0						5'	New	gp4	...(((.((((((((((((((..((((((((((..((((((..((((((((((((........))))))))))))..))))))..))))))))))..)))))))))))))).)))	112	43.5	-71.5	6	5	4	5.73004	4.34775	4.76986	low
134	84	PC-5p-114040_25	ACGGATCGGGACTTTTTACGACA	23	GWHAAZE00000007	-	55863577	55863689	tccagaccttACGGATCGGGACTTTTTACGACActtttatgtcgtaaaaacacttgggggtgcgtttttacgacgcaaaagcatcgtaaaaagtcccaatccgtaaggtctag	0						5'	New	gp4	...(((((((((((((.((((((((((((((..(((((..((((((((((((((....)))..)))))))))))..)))))..)))))))))))))).)))))))))))))..	108	44.2	-64.8	6	5	4	5.73004	4.34775	4.76986	low
135	85	PC-5p-273529_7	CCCATCAGTCGACTAAGTAGAGA	23	GWHAAZE00000001	+	83821806	83821899	acagagCCCATCAGTCGACTAAGTAGAGAggctcagtcgactgaggctcactcagtcgactaaggagccctgcttagtcgactgatggctcaga	0						5'	New	gp4	...(((.(((((((((((((((((((...((((((((((((((((.....)))))))))))...)))))))))))))))))))))))))))...	88	54.3	-66	0	3.5	0	0	3.04343	0	low
136	85	PC-5p-273529_7	CCCATCAGTCGACTAAGTAGAGA	23	GWHAAZE00000009	+	64341473	64341540	aaCCCATCAGTCGACTAAGTAGAGAggctcagtcaattaaagagctttgctcagtcgactgatggccc	0						5'	New	gp4	...(((((((((((((.(((...(((((((...........)))))))))).)))))))))))))...	62	48.5	-33	0	3.5	0	0	3.04343	0	low
137	86	PC-5p-127554_22	GGTACGGACCAATCTTTACGGAT	23	GWHAAZE00000009	+	45370032	45370159	atatatataaagagagtttattttaGGTACGGACCAATCTTTACGGATtagttcttttatgacgcaaaaccgtcataaaaggaaccaaTCCATACGGATTGGTCCGCACCTaatcattcccgtatata	0						5'	New	gp4	...((((((....((((.....((((((.((((((((((..((.(((((.((((((((((((((......))))))))))).))).))))).))..)))))))))).))))))..))))...))))))	125	35.9	-52.5	6	13	8	5.73004	11.3042	9.53973	middle
137	87	PC-3p-167345_16	TCCATACGGATTGGTCCGCACCT	23	GWHAAZE00000009	+	45370032	45370159	atatatataaagagagtttattttaGGTACGGACCAATCTTTACGGATtagttcttttatgacgcaaaaccgtcataaaaggaaccaaTCCATACGGATTGGTCCGCACCTaatcattcccgtatata	0						3'	New	gp4	...((((((....((((.....((((((.((((((((((..((.(((((.((((((((((((((......))))))))))).))).))))).))..)))))))))).))))))..))))...))))))	125	35.9	-52.5	0	6	10	0	5.2173	11.9247	middle
138	88	PC-5p-99629_28	GTTTAGGTGATAAGACTGTACCT	23	GWHAAZE00000004	+	66375884	66376010	tgagatcaaggttctcttctaagaatgggagttGTTTAGGTGATAAGACTGTACCTacgttaaaaatgggtgcttgttatagaaaacataatgctatcattttttagaaactaatcgtaaggtcaac	0						5'	New	gp4	...((((..((((...(((((((((((..((((((((..(((((((....(((((((.........))))))))))))))...)))))....)))..)).)))))))))...))))....))))...	121	33.9	-27.4	11.5	14	11.5	10.9826	12.1737	13.7134	middle
139	88	PC-5p-99629_28	GTTTAGGTGATAAGACTGTACCT	23	GWHAAZE00000004	+	67391362	67391488	tgagatcaaggttctcttctaagaatgggagttGTTTAGGTGATAAGACTGTACCTacgttaaaaatgggtgcttgttatagaaaacataatgctatcattttttagaaactaatcgtaaggtcaac	0						5'	New	gp4	...((((..((((...(((((((((((..((((((((..(((((((....(((((((.........))))))))))))))...)))))....)))..)).)))))))))...))))....))))...	121	33.9	-27.4	11.5	14	11.5	10.9826	12.1737	13.7134	middle
140	89	PC-5p-239185_10	CGGATTGGTCCTTTTATGACAGT	23	GWHAAZE00000006	-	17006834	17006936	ttaCGGATTGGTCCTTTTATGACAGTttttcatcataaaaacatttaggggctggatgttttttatgatgcaaaacgGTCATAAAAAGGACCGATCCGCAcct	0						5'	New	gp4	...((((((((((((((((((((.(((((.((((((((((((((..((...))..))).))))))))))).))))).))))).))))))))))))))).....	95	37.9	-51	5	5	0	4.77503	4.34775	0	low
140	90	PC-3p-261557_8	GTCATAAAAAGGACTGATCCGCA	23	GWHAAZE00000006	-	17006834	17006936	ttaCGGATTGGTCCTTTTATGACAGTttttcatcataaaaacatttaggggctggatgttttttatgatgcaaaacgGTCATAAAAAGGACCGATCCGCAcct	0						3'	New	gp4	...((((((((((((((((((((.(((((.((((((((((((((..((...))..))).))))))))))).))))).))))).))))))))))))))).....	95	37.9	-51	6	14	0	5.73004	12.1737	0	middle
141	91	PC-5p-189794_14	GATGGATTTTCAACCCTTGGACT	23	GWHAAZE00000003	-	59688551	59688615	agcttGATGGATTTTCAACCCTTGGACTacttaatgtagcaagaacgttggaattttgtcgaaag	0						5'	New	gp4	...((((..((.(((((((.((((..((((.....))))))))...))))))).))..))))...	59	38.5	-18.7	3	0	4	2.86502	0	4.76986	low
142	91	PC-5p-189794_14	GATGGATTTTCAACCCTTGGACT	23	GWHAAZE00000093	+	560972	561035	agcttGATGGATTTTCAACCCTTGGACTacgaatgtagcaagaacgttggaattttgtcgaaag	0						5'	New	gp4	...((((..((.(((((((.((((..((((....))))))))...))))))).))..))))...	58	40.6	-17.8	3	0	4	2.86502	0	4.76986	low
143	92	PC-5p-86073_32	CTGGTTGTTGTCTAGATGGTGCT	23	GWHAAZE00000002	+	5862351	5862472	tgttcagaaggtgctaaatgcatttagcaccttCTGGTTGTTGTCTAGATGGTGCTaaatgcatgtagcaccctttggttactgtccagaggatgctaaatgcatttagcaccttctggttg	0						5'	New	gp4	...((((((((((((((((((((((((((.(((((((..((...(((((.(((((((........))))))).)))))..))...))))))).))))))))))))))))))))))))))...	116	43.4	-72.3	4	6.5	5.5	3.82003	5.65208	6.55856	low
144	92	PC-5p-86073_32	CTGGTTGTTGTCTAGATGGTGCT	23	GWHAAZE00000002	+	43598797	43598933	atggttattgttcagaaggtgctaaatgcatttagcaccttCTGGTTGTTGTCTAGATGGTGCTaaatgcatgtagcaccctttggttactgtccagagggtgctaaatgcatttagcaccttctggttgtgatgct	0						5'	New	gp4	...(((((...((((((((((((((((((((((((((((((((((..((...(((((.(((((((........))))))).)))))..))...))))))))))))))))))))))))))))))))))..)))))...	131	43.1	-81.7	4	6.5	5.5	3.82003	5.65208	6.55856	low
145	93	PC-3p-128030_22	GCTATCAGTCGACTGATGGACCA	23	GWHAAZE00000003	+	66254805	66254917	aacggctatattctgggccatcagtcaactgagtaaggcttatcagttgattgagtgggccttagtcgattgatcacaaGCTATCAGTCGACTGATGGACCAgactgtccatc	0						3'	New	gp4	...((..(((.(((((.(((((((((.(((((....(((((((((((((((((((.....))))))))))))))...))))).))))).))))))))).))))).)))))...	107	46.9	-51.4	2.5	6	7.5	2.38752	5.2173	8.94349	low
146	93	PC-3p-128030_22	GCTATCAGTCGACTGATGGACCA	23	GWHAAZE00000009	-	12494259	12494369	aacggttatattctggagcatcagtcgactaagcaaaaccatcagtcgactgatggggccttagtcgactgaggacaaGCTATCAGTCGACTGATGGACCAgactgcctat	0						3'	New	gp4	...(((.....(((((..((((((((((((.(((....((.((((((((((((.......))))))))))))))....)))...))))))))))))..)))))..)))...	105	48.6	-52.8	2.5	6	7.5	2.38752	5.2173	8.94349	low
147	94	PC-5p-15032_175	ACGGATTGGTCCCTTTTACGACA	23	GWHAAZE00000002	-	99482893	99482999	ctagtctgtACGGATTGGTCCCTTTTACGACActtttgtattataaaaatacttggggtgcgtttttatgaagcaaaagtgtcgtaaaagggatccatctgtacgaa	0						5'	New	gp4	......(((((((((.((((((((((((((((((((((..((((((((((((.....))..))))))))))..)))))))))))))))))))))).)))))))))..	99	38.3	-56.2	101.5	94	67.5	96.9332	81.7377	80.4914	middle
148	94	PC-5p-15032_175	ACGGATTGGTCCCTTTTACGACA	23	GWHAAZE00000004	+	49821253	49821362	agtccttACGGATTGGTCCCTTTTACGACActtttgtaagcgtcgtaaaaacacacccccaagtgtttttacgatacaaaagtgtcataaaaagatccaatccgtaaggt	0						5'	New	gp4	...(((((((((((((((..(((((.(((((((((((....(((((((((((((........)))))))))))))))))))))))).))))).)).))))))))))))).	106	40	-56.3	101.5	94	67.5	96.9332	81.7377	80.4914	middle
149	95	PC-5p-120482_24	TGGACTGGACTTTTTGCGACGGT	23	GWHAAZE00000001	-	58793793	58793908	aaaacggtctgtaTGGACTGGACTTTTTGCGACGGTtttttatcactaaaaatatatctccaatgttttagcgacgaaaaactattgctaaaaagtccagtccagaccgggtccgt	0						5'	New	gp4	...((((((((..(((((((((((((((((((..((((((..((.((((((.(((.......))))))))).))..))))))..)))).)))))))))))))))...)))).))))	113	39.7	-51.9	3.5	6	2.5	3.34252	5.2173	2.98116	low
150	95	PC-5p-120482_24	TGGACTGGACTTTTTGCGACGGT	23	GWHAAZE00000003	+	64432091	64432190	tccgtaTGGACTGGACTTTTTGCGACGGTttttggtcactgaaacatctccccaatgttttggcgatgaaaaactgttgctaaggtctggtccgtaccag	0						5'	New	gp4	...((((((((..((((((..((((((((((((..((.(..((((((.......))))))..).))..)))))))))))).))))))..))))))))...	94	47	-50.4	3.5	6	2.5	3.34252	5.2173	2.98116	low
151	96	PC-5p-118548_24	TGACTAGAACTCTATTGTATGGT	23	GWHAAZE00000036	-	3173051	3173145	TGACTAGAACTCTATTGTATGGTttatttttaaattttttttctaatgttttatacatagtttttttgtacCCCCTTACTAGTAGAGCTCTatga	0						5'	New	gp4	....((((.((((((((((.((..(((....(((((.........((((.....)))))))))....)))..))..))).))))))).))))...	88	26.3	-16.3	9	6	9	8.59506	5.2173	10.7322	middle
151	97	PC-3p-16688_157	CCCCTTACTAGCAGAGCTCT	20	GWHAAZE00000036	-	3173051	3173145	TGACTAGAACTCTATTGTATGGTttatttttaaattttttttctaatgttttatacatagtttttttgtacCCCCTTACTAGTAGAGCTCTatga	0						3'	New	gp4	....((((.((((((((((.((..(((....(((((.........((((.....)))))))))....)))..))..))).))))))).))))...	88	26.3	-16.3	77	41	58	73.5355	35.6516	69.163	middle
152	98	PC-3p-211666_12	TGGAATTGAAGGCCATGTAGA	21	GWHAAZE00000001	+	111647487	111647560	aagtgcgttacaaggatttcatttccagcaatgtgagaaagggttatTGGAATTGAAGGCCATGTAGAtcaaag	0						3'	New	gp4	...((..(((((.((..((((.(((((..(((..........)))..))))).))))..)).)))))..))...	68	39.2	-15.7	5	0	6	4.77503	0	7.15479	low
153	98	PC-3p-211666_12	TGGAATTGAAGGCCATGTAGA	21	GWHAAZE00000001	+	112001790	112001863	aagtgcgttacaaggatttcatttccagcaatgtgagaaagggttatTGGAATTGAAGGCCATGTAGAtcaaaa	0						3'	New	gp4	...((..(((((.((..((((.(((((..(((..........)))..))))).))))..)).)))))..))...	68	37.8	-15.7	5	0	6	4.77503	0	7.15479	low
154	99	PC-5p-154192_18	CTCTGATTGTATCGCCGAGAGGA	23	GWHAAZE00000004	+	34734128	34734192	CTCTGATTGTATCGCCGAGAGGAgcaccattatcatattttttttctctgcagatgcgatcgtaa	0						5'	New	gp4	...((((((((((((.((((..((................))..)))).)).))))))))))...	59	41.5	-18.7	3.5	2.5	3	3.34252	2.17388	3.5774	low
155	99	PC-5p-154192_18	CTCTGATTGTATCGCCGAGAGGA	23	GWHAAZE00000004	+	36014595	36014657	CTCTGATTGTATCGCCGAGAGGAgcgccattctcatattgttttctctgcaggtgcgatccta	0						5'	New	gp4	....(((((((((((.(((((.((((............))))))))).)).)))))))))...	56	49.2	-18	3.5	2.5	3	3.34252	2.17388	3.5774	low
156	100	PC-5p-110974_26	CATGTGTTTGGCGTAAGGGTGGA	23	GWHAAZE00000009	+	69034070	69034166	taagataaataaatcctgtCATGTGTTTGGCGTAAGGGTGGAtaacatattttaatcatatccggttggcacaacacatgattggattgcattcggg	0						5'	New	gp4	...((......(((((..(((((((((((.((...((((((((...........))).)))))...)).)).)))))))))..)))))....))...	91	38.1	-27.9	4	5.5	3.5	3.82003	4.78253	4.17363	low
157	100	PC-5p-110974_26	CATGTGTTTGGCGTAAGGGTGGA	23	GWHAAZE00000009	+	73626125	73626221	taagataaataaatcctgtCATGTGTTTGGCGTAAGGGTGGAtaacatattttaatcatatccggttggcacaacacatgattggattgcattcggg	0						5'	New	gp4	...((......(((((..(((((((((((.((...((((((((...........))).)))))...)).)).)))))))))..)))))....))...	91	38.1	-27.9	4	5.5	3.5	3.82003	4.78253	4.17363	low
158	101	PC-5p-120325_24	ACTCTAGCACTCCAAAATCATCT	23	GWHAAZE00000007	+	34358723	34358838	actccacaaaagtACTCTAGCACTCCAAAATCATCTatagtgacattttatatggatcttttggaacacatttgtcactaaagATGATTTTGGAGTGCTAGAGTACTttttgtggg	0						5'	New	gp4	...(((((((((((((((((((((((((((((((((.((((((((.......((..((....))..))....)))))))).))))))))))))))))))))))))))))).)))).	112	35.3	-67	17	5	7.5	16.2351	4.34775	8.94349	middle
158	102	PC-3p-298541_6	ATGATTTTGGAGTGCTAGAGTACT	24	GWHAAZE00000007	+	34358723	34358838	actccacaaaagtACTCTAGCACTCCAAAATCATCTatagtgacattttatatggatcttttggaacacatttgtcactaaagATGATTTTGGAGTGCTAGAGTACTttttgtggg	0						3'	New	gp4	...(((((((((((((((((((((((((((((((((.((((((((.......((..((....))..))....)))))))).))))))))))))))))))))))))))))).)))).	112	35.3	-67	0	0	6	0	0	7.15479	low
159	103	PC-5p-438201_5	GTTTGGTTTCGATCTAGTATA	21	GWHAAZE00000003	+	24129086	24129209	tattttgaaaatagcaatctacttcctGTTTGGTTTCGATCTAGTATAatatgggagttatttccatgcaaatttatgtaTTAGATCGAAACCAAACAGGAAATagattgctatattcaaatat	0						5'	New	gp4	...((((((.(((((((((((.((((((((((((((((((((((((((.((((((.......))))))........)))))))))))))))))))))))))).))))))))))).))))))...	118	28.2	-64.7	0	5	0	0	4.34775	0	low
159	104	PC-3p-304627_6	TTAGATCGAAACCAAACAGGAAAT	24	GWHAAZE00000003	+	24129086	24129209	tattttgaaaatagcaatctacttcctGTTTGGTTTCGATCTAGTATAatatgggagttatttccatgcaaatttatgtaTTAGATCGAAACCAAACAGGAAATagattgctatattcaaatat	0						3'	New	gp4	...((((((.(((((((((((.((((((((((((((((((((((((((.((((((.......))))))........)))))))))))))))))))))))))).))))))))))).))))))...	118	28.2	-64.7	0	6	0	0	5.2173	0	low
160	105	PC-3p-20164_130	CCATGTATACGTTGTGAGACT	21	GWHAAZE00000001	+	103867687	103867799	aaagaaaagtgttaagttgaattagtgcttttgcttggttccatgtgaagcacatgtatctctgtgctttttgattggctCCATGTATACGTTGTGAGACTtgcctttttgtt	0						3'	New	gp4	...((((((.(.((((((..((..(((....(((.(((..(((...((((((((........)))))))).....)))..))).))))))...))..)))))))))))))...	107	37.2	-28.5	53	48.5	44	50.6153	42.1732	52.4685	middle
161	105	PC-3p-20164_130	CCATGTATACGTTGTGAGACT	21	GWHAAZE00000009	+	33348792	33348908	aaaaagaaaagtgttaagttgaattagtgcttttgcttggttccatgtgaagcatgtatctatgtgctttttgattggctCCATGTATACGTTGTGAGACTtgcctttttgtttaaa	0						3'	New	gp4	.(((..(((((.(.((((((..((..(((....(((.(((..(((...((((((..(....)..)))))).....)))..))).))))))...))..))))))))))))..)))...	113	34.2	-26.8	53	48.5	44	50.6153	42.1732	52.4685	middle
162	106	PC-5p-292315_7	TGGTCGGACATATCCTGAAACT	22	GWHAAZE00000002	+	122285415	122285489	ttTGGTCGGACATATCCTGAAACTttaggtcaaatccatttttggatcacttttttcggggttaatccgaccttc	0						5'	New	gp4	...(((((((...(((((((((....((((...(((((....))))).)))).)))))))))...)))))))...	69	40	-28.9	0	3.5	0	0	3.04343	0	low
163	106	PC-5p-292315_7	TGGTCGGACATATCCTGAAACT	22	GWHAAZE00000002	+	123142360	123142434	ttTGGTCGGACATATCCTGAAACTttaggtcaaatccatttttggatcacttttttcggggttaatccgaccttc	0						5'	New	gp4	...(((((((...(((((((((....((((...(((((....))))).)))).)))))))))...)))))))...	69	40	-28.9	0	3.5	0	0	3.04343	0	low
164	107	PC-5p-45453_58	AGCTTTACGTTGGCTGTC	18	GWHAAZE00000009	-	37851411	37851476	AGCTTTACATTGGCTGTCtataaatattggaccatggaggatccaaatggaaagccaagtaaataa	0						5'	New	gp4	...(((((.((((((.(((((.....(((((((.....)).)))))))))).)))))))))))...	60	36.4	-21.9	19	10	14	18.1451	8.6955	16.6945	middle
165	107	PC-5p-45453_58	AGCTTTACGTTGGCTGTC	18	GWHAAZE00000009	-	37853752	37853817	AGCTTTACATTGGCTGTCtataaatattggaccatggaggatccaaatggaaagccaagtaaataa	0						5'	New	gp4	...(((((.((((((.(((((.....(((((((.....)).)))))))))).)))))))))))...	60	36.4	-21.9	19	10	14	18.1451	8.6955	16.6945	middle
166	108	PC-3p-270113_7	GCCCATCAGTCGACTGATGACCTC	24	GWHAAZE00000004	+	7333176	7333267	ttcaggtcatcagtcgactgagcaaggctccttagtcgactgagtgaccatcagtcgactgagcaaGCCCATCAGTCGACTGATGACCTCtg	0						3'	New	gp4	...((((((((((((((((((....((((.(((((((((((((.......)))))))))))))..))))..))))))))))))))))))...	86	53.3	-61.2	0	3.5	0	0	3.04343	0	low
167	108	PC-3p-270113_7	GCCCATCAGTCGACTGATGACCTC	24	GWHAAZE00000006	+	39388357	39388448	ttcaggtcatcagtcgaatgagcaaggctccttagttgactgagtgaccataagtcgactgagcaaGCCCATCAGTCGACTGATGACCTCtg	0						3'	New	gp4	...((((((((((((((.(((....((((.(((((((((((...........)))))))))))..))))..))).))))))))))))))...	86	50	-48.2	0	3.5	0	0	3.04343	0	low
168	109	PC-3p-94126_30	GGGACAAAATTGCTTTAAGGAGA	23	GWHAAZE00000001	+	9148222	9148292	ctatcctgggaagcaattgttcatcgcaatctttagcaccaaagaaaGGGACAAAATTGCTTTAAGGAGAc	0						3'	New	gp4	...((((..(((((((((((((.......(((((......)))))...)))))..)))))))).))))...	65	40.8	-18.4	4	5	6	3.82003	4.34775	7.15479	low
169	109	PC-3p-94126_30	GGGACAAAATTGCTTTAAGGAGA	23	GWHAAZE00000094	+	5382687	5382766	ctatcctgggaagcaattgttcatcgaaatcttagcaccgaagagaGGGACAAAATTGCTTTAAGGAGActgtatttaca	0						3'	New	gp4	...((((..(((((((((((((.((....((((.......)))))).)))))..)))))))).)))).............	64	40	-18.6	4	5	6	3.82003	4.34775	7.15479	low
170	110	PC-5p-319868_6	CTGTCCAGACGATACTCGGC	20	GWHAAZE00000002	+	162169	162289	aagtaccttttataatCTGTCCAGACGATACTCGGCtcacatatagaggataaatagtcatttactctgacagattatgtGAGCCGAGTATCGTCTGGACAGAttataaaaggtactttgt	0						5'	New	gp4	((((((((((((((((((((((((((((((((((((((((((((((((..(((((....))))))))))......)))))))))))))))))))))))))))))))))))))))))))...	118	37.2	-79.5	3	0	0	2.86502	0	0	low
170	111	PC-3p-46856_57	GAGCCGAGTATCGTCTGGACAGA	23	GWHAAZE00000002	+	162169	162289	aagtaccttttataatCTGTCCAGACGATACTCGGCtcacatatagaggataaatagtcatttactctgacagattatgtGAGCCGAGTATCGTCTGGACAGAttataaaaggtactttgt	0						3'	New	gp4	((((((((((((((((((((((((((((((((((((((((((((((((..(((((....))))))))))......)))))))))))))))))))))))))))))))))))))))))))...	118	37.2	-79.5	43	34	32	41.0653	29.5647	38.1589	middle
171	112	PC-5p-28845_90	CCTAGTAAAGGCTGTACTGCGC	22	GWHAAZE00000001	+	10283162	10283252	CCTAGTAAAGGCTGTACTGCGCtcattgtttctcttgaacaaaaggtacaagagttacaatcacgagtgacagcgttagaggctttgcaat	0						5'	New	gp4	....((((((.((.(((((((((((((((..((((((.((.....)).))))))..)))))...))))).)))...)).)).))))))...	84	42.9	-32.3	14	17.5	13.5	13.3701	15.2171	16.0983	middle
172	112	PC-5p-28845_90	CCTAGTAAAGGCTGTACTGCGC	22	GWHAAZE00000003	+	9187411	9187501	CCTAGTAAAGGCTGTACTGCGCtcattgtttctcttgaacaaaaggtacaagagttacaatcacgagtgacagcgttagaggctttgcaat	0						5'	New	gp4	....((((((.((.(((((((((((((((..((((((.((.....)).))))))..)))))...))))).)))...)).)).))))))...	84	42.9	-32.3	14	17.5	13.5	13.3701	15.2171	16.0983	middle
173	113	PC-5p-258943_8	GCCATCAGTCGACTGAGTGGGCCT	24	GWHAAZE00000006	+	20486552	20486623	tctggGCCATCAGTCGACTGAGTGGGCCTtagtcaattgatcacaaGCCATTAGTCGACTGATGGACCCtac	0						5'	New	gp4	...((((((((((((((((((...(((....(((....))).....))).))))))))))))))).)))...	66	51.4	-36.2	0	4	0	0	3.4782	0	low
173	114	PC-3p-319100_6	GCCATTAGTCGACTGATGGACCC	23	GWHAAZE00000006	+	20486552	20486623	tctggGCCATCAGTCGACTGAGTGGGCCTtagtcaattgatcacaaGCCATTAGTCGACTGATGGACCCtac	0						3'	New	gp4	...((((((((((((((((((...(((....(((....))).....))).))))))))))))))).)))...	66	51.4	-36.2	0	6	0	0	5.2173	0	low
174	115	PC-3p-296304_6	CTAAGACTGAGATAATGTACACA	23	GWHAAZE00000002	-	58398121	58398230	tagtatgtatacatacattatctcggtcttatagggccgagcaagtgtattttttttgttcttaataataacttggtcttCTAAGACTGAGATAATGTACACAtactcgg	0						3'	New	gp4	.(((((((.....((((((((((((((((((.(((((((((......((((............))))....))))))))).)))))))))))))))))).)))))))...	106	33.6	-42.3	0	0	3	0	0	3.5774	low
175	115	PC-3p-296304_6	CTAAGACTGAGATAATGTACACA	23	GWHAAZE00000005	+	25910310	25910425	gtatcgagtatgtgtacattatctcgatcttataagaccaaattactattggaaataaaaaaatatagtgatttggtctcATAAGACTGAGATAATGTACACAtatccaatactat	0						3'	New	gp4	((((...((((((((((((((((((..((((((.(((((((((((((((...............))))))))))))))).))))))..))))))))))))))))))...))))...	113	28.4	-55.1	0	0	3	0	0	3.5774	low
176	116	PC-5p-161170_17	ATGGTTTATCTGGGAACATGCACC	24	GWHAAZE00000003	+	98750197	98750272	acttATGGTTTATCTGGGAACATGCACCattagccgagaacacgttaaatgtatgtttctttggtttcccatacaa	0						5'	New	gp4	...(((((...(((.(((((((((((...(((((.........))))).)))))))))))..)))...)))))...	70	38.2	-19.4	12	6	6.5	11.4601	5.2173	7.75103	middle
177	116	PC-5p-161170_17	ATGGTTTATCTGGGAACATGCACC	24	GWHAAZE00000009	+	37909641	37909728	tcacttacttATGGTTTATCTGGGAACATGCACCattagccgagaacacgttaaatgtatgtttctttggtttcccatacaaaagcaa	0						5'	New	gp4	...(((...(((((...(((.(((((((((((...(((((.........))))).)))))))))))..)))...)))))...)))...	82	37.5	-19.9	12	6	6.5	11.4601	5.2173	7.75103	middle
178	117	PC-3p-196070_13	TGTCATTAGGCGAGTAACATGCAC	24	GWHAAZE00000003	+	88228496	88228590	gcaagtaagtgcatgttattcgttcgataataagcgagtaaagcattaaagattttactcactTGTCATTAGGCGAGTAACATGCACttactcac	0						3'	New	gp4	...((((((((((((((((((((..(((.(((((.((((((((.........)))))))).))))).)))..))))))))))))))))))))...	89	36.8	-46.1	0	3	3.5	0	2.60865	4.17363	low
179	117	PC-3p-196070_13	TGTCATTAGGCGAGTAACATGCAC	24	GWHAAZE00000005	+	13264217	13264328	agcgagtaagtgcatgttattcgtccaatgataaacaaataaaagcttgaaaatgccttatttgctTGTCATTAGGCGAGTAACATGCACttactcacccgatgaagaggca	0						3'	New	gp4	...((((((((((((((((((((((.((((((((.(((((((..((........)).))))))).)))))))).))))))))))))))))))))))..((........))..	93	39.3	-53	0	3	3.5	0	2.60865	4.17363	low
180	118	PC-5p-127054_22	ACGGATTGGTCCTTTTTACAACG	23	GWHAAZE00000006	-	27926814	27926928	ggaccaacccttACGGATTGGTCCTTTTTACAACGcttttgcgttgtaaaaaaacaccctcaagtgtttttacgacacaaaagtgttgtaaaaagccacaatccgtaaggtctgg	0						5'	New	gp4	...(((..((((((((((((...((((((((((((((((((.(((((((((..((((......))))))))))))).))))))))))))))))))...))))))))))))..)))	112	41.7	-61.3	5.5	5.5	0	5.25254	4.78253	0	low
181	118	PC-5p-127054_22	ACGGATTGGTCCTTTTTACAACG	23	GWHAAZE00000008	+	15030709	15030818	cagaccttACGGATTGGTCCTTTTTACAACGcttttgcatcgtaaaaacacagccctaagtgtttttacgacacaaaaatgtcgtaaaaaggtccaatccgtaaggtata	0						5'	New	gp4	...((((((((((((((.(((((((((.((..(((((..((((((((((((........))))))))))))..)))))..)).))))))))).))))))))))))))...	104	39.1	-59.2	5.5	5.5	0	5.25254	4.78253	0	low
182	119	PC-3p-142775_20	CGCTCTAGCTGTAGGAACATT	21	GWHAAZE00000006	+	8381796	8381878	gctaaaggagaagtggacctacgtgttggaaatcgagcaaaagttacCGCTCTAGCTGTAGGAACATTtgggattcctttacc	0						3'	New	gp4	..(((((((((((((..((((((.((((((.....(((....))).....))))))))))))..)))))....))))))))..	79	45.8	-26	4	0	6	3.82003	0	7.15479	low
183	119	PC-3p-142775_20	CGCTCTAGCTGTAGGAACATT	21	GWHAAZE00000006	+	27608677	27608766	gctggctaaaggagaagtggacctacgtgttggaaatcgagcaaaagttgtCGCTCTAGCTGTAGGAACATTtgaaattcctttgccttc	0						3'	New	gp4	...(((.((((((((((((..((((((.((((((...(((.(((...)))))).))))))))))))..)))))....))))))))))...	84	45.6	-31.1	4	0	6	3.82003	0	7.15479	low
184	120	PC-5p-178591_15	CTATTGTATCGAGGTAATGTGCAC	24	GWHAAZE00000009	-	2227658	2227761	agtattggcttggttCTATTGTATCGAGGTAATGTGCACatatttagtactatttcctagagtatgtgcatattacatcgatgcaataggatcaagccagtgta	0						5'	New	gp4	..(((((((((((((((((((((((((.(((((((((((((((((((.........)).))))))))))))))))).)))))))))))))))))))))))))..	100	36.5	-60.3	4.5	0	3	4.29753	0	3.5774	low
185	120	PC-5p-178591_15	CTATTGTATCGAGGTAATGTGCAC	24	GWHAAZE00000009	-	20104623	20104727	ctaacattggctcgacgCTATTGTATCGAGGTAATGTGCGCatggttggcgcaataacatcgagtatgtgcacattacatcgcaataaagtcgagacagtgtatt	0						5'	New	gp4	...((((((.((((((..(((((...(((.(((((((((((((..((((..........))))..))))))))))))).))))))))..)))))).))))))...	99	43.8	-43.7	4.5	0	3	4.29753	0	3.5774	low
186	121	PC-3p-205401_12	TGTGTGTTGGTTCCCTGAACCGT	23	GWHAAZE00000003	+	58469688	58469807	atcggttgattgtggtgtgtgtgcatggtttataaccgattccacaccttacttaagttatcggcttttgtaaggTGTGTGTTGGTTCCCTGAACCGTgtgtgtgtttacgttaaccagt	0						3'	New	gp4	...((((((.(((...(..(..((((((((((.(((((((..((((((((((..((((.....))))..)))))))))).)))))))...))))))))))..)..)..)))))))))...	114	43.3	-49.6	3	5.5	0	2.86502	4.78253	0	low
187	121	PC-3p-205401_12	TGTGTGTTGGTTCCCTGAACCGT	23	GWHAAZE00000003	+	94572996	94573116	gaaggtgattgtggtgtgtgtgcgtggtttataaccgattccacaccttacttaagttaccggcttttgtaaggTGTGTGTTGGTTCCCTGAACCGTgtgtgtgtgtttacgttaaccagt	0						3'	New	gp4	...(((...((((..(..(..((..((((((.(((((((..((((((((((..((((.....))))..)))))))))).)))))))...))))))..))..)..)..).)))...)))...	115	45.5	-43.8	3	5.5	0	2.86502	4.78253	0	low
188	122	PC-5p-169557_16	GCGCTTCGACTCCGCCTTCG	20	GWHAAZE00000005	+	4571315	4571400	atactccactgtcGCGCTTCGACTCCGCCTTCGaccaccacagcaacggaggtcgaaggcggagtcaaagcgcgacggtgcagaag	0						5'	New	gp4	...((.(((((((((((((.((((((((((((((((.((........)).)))))))))))))))).))))))))))))).))...	80	61.6	-64	0	5	3	0	4.34775	3.5774	low
189	122	PC-5p-169557_16	GCGCTTCGACTCCGCCTTCG	20	GWHAAZE00000005	-	4571358	4571437	ctgcaccgtcGCGCTTTGACTCCGCCTTCGacctccgttgctgtggtggtcgaaggcggagtcgaagcgcgacagtggag	0						5'	New	gp4	((.(((.((((((((((((((((((((((((((.(((......))).)))))))))))))))))))))))))).))).))	80	65	-66.1	0	5	3	0	4.34775	3.5774	low
190	123	PC-5p-188634_14	CACCTTTGCATTTGATTGGTAGA	23	GWHAAZE00000009	-	61398179	61398278	tCACCTTTGCATTTGATTGGTAGAtgcaataaaaagagtggggctcaccaaactgttttattattattttattgcatccaccaatcaaatgtaagggtca	0						5'	New	gp4	..(((((((((((((((((((.((((((((((((..((((..((..........))..))))....)))))))))))).)))))))))))))))))))..	96	35	-47	4.5	0	2.5	4.29753	0	2.98116	low
191	123	PC-5p-188634_14	CACCTTTGCATTTGATTGGTAGA	23	GWHAAZE00000009	-	61611313	61611412	tCACCTTTGCATTTGATTGGTAGAtgcaataaaaagagtggggctcaccaaactgttttattattattttattgcatccaccaatcaaatgtaagggtca	0						5'	New	gp4	..(((((((((((((((((((.((((((((((((..((((..((..........))..))))....)))))))))))).)))))))))))))))))))..	96	35	-47	4.5	0	2.5	4.29753	0	2.98116	low
192	124	PC-5p-292458_7	CAGGTGTAACTTGAACCATGCCT	23	GWHAAZE00000001	+	33838942	33839073	atatgattatgttcataaaatttatttgttttacacCAGGTGTAACTTGAACAATGCCTtatatatatatatagggaatgttcaacttacacagagtgtcaaacaaagaagttttatgtacacctatcaata	0						5'	New	gp4	...((((..(((.((((((((((.(((((((.((((...((((((.(((((((...((((((((....))))))))..))))))).))))))...)))).))))))).)))))))))).)))...))))...	126	27.3	-47.7	0	3.5	0	0	3.04343	0	low
193	124	PC-5p-292458_7	CAGGTGTAACTTGAACCATGCCT	23	GWHAAZE00000001	-	34002272	34002376	tcataaaatttatttgtttcacacCAGGTGTAACTTGAACCATGCCTtatatatatataggcaatgttcaacttacatagagtgtaaaacaaagaagttttacgt	0						5'	New	gp4	...((((((((.(((((((.((((...((((((.((((((..(((((.(((....))))))))..)))))).))))))...)))).))))))).))))))))...	99	29.5	-33.9	0	3.5	0	0	3.04343	0	low
194	125	PC-5p-277666_7	AGGTACGGACCAACCTTTAGTAAC	24	GWHAAZE00000004	-	69278253	69278355	ttAGGTACGGACCAACCTTTAGTAACaaatttttgttgctggaaaaatattttcttatatttgagcgatgaaaatttatCGTTAAAGGCTGGTCCGTACCAga	0						5'	New	gp4	...(((((((((((.(((((((....(((((((..(((((....((((((......)))))).)))))..)))))))....))))))).)))))))))))...	97	34	-43	0	7	7	0	6.08685	8.34726	low
194	126	PC-3p-229222_11	CGTTAAAGGCTGGTCCGTACCA	22	GWHAAZE00000004	-	69278253	69278355	ttAGGTACGGACCAACCTTTAGTAACaaatttttgttgctggaaaaatattttcttatatttgagcgatgaaaatttatCGTTAAAGGCTGGTCCGTACCAga	0						3'	New	gp4	...(((((((((((.(((((((....(((((((..(((((....((((((......)))))).)))))..)))))))....))))))).)))))))))))...	97	34	-43	5	6	0	4.77503	5.2173	0	low
195	127	PC-5p-200947_13	GCCATGTCATATAGGGAATTTCT	23	GWHAAZE00000003	+	64729619	64729709	ttagaatgtGCCATGTCATATAGGGAATTTCTatcaccatttctacatgtagaaatggtgattgaaattaccaatgtgactcaccttccac	0						5'	New	gp4	...(((.(((....(((((((.((.((((((.(((((((((((((....))))))))))))).)))))).)).))))))).))).)))...	85	36.3	-38.4	4	5	0	3.82003	4.34775	0	low
196	127	PC-5p-200947_13	GCCATGTCATATAGGGAATTTCT	23	GWHAAZE00000009	+	71850936	71851028	atgagaatgtGCCATGTCATATAGGGAATTTCTatcactatttttatgtgtaaaaatggtgatagaaattaccaatgtgactcaccttctata	0						5'	New	gp4	...((((.(((....(((((((.((.((((((((((((((((((((....)))))))))))))))))))).)).))))))).))).))))...	87	31.2	-38.7	4	5	0	3.82003	4.34775	0	low
197	128	PC-3p-269734_7	CCGTGAAGATGAGGATTGGTGAGC	24	GWHAAZE00000002	+	110326054	110326132	tcgcggcttagcatccttctttgtgaataagtatttaagagccgtatggtCCGTGAAGATGAGGATTGGTGAGCtggtg	0						3'	New	gp4	...(((((((.((((((((((..((.....((((.........))))....))..))))..)))).)).)))))))...	73	46.8	-21.7	3.5	0	0	3.34252	0	0	low
198	128	PC-3p-269734_7	CCGTGAAGATGAGGATTGGTGAGC	24	GWHAAZE00000003	-	31611822	31611907	gagtcacggcttagcgtccttctttgtgaacaagtatttaagagctgcatggtCCGTGAAGATTAGGATTGGTGAGCcgatgagat	0						3'	New	gp4	...((((((((((.((((((((((..((.((..(((.........)))...)).))..))))..)))).)).))))))).)))...	80	46.5	-27.3	3.5	0	0	3.34252	0	0	low
199	129	PC-5p-46666_57	GCGGATTCGGAGGCCTAAATGAA	23	GWHAAZE00000006	+	38791380	38791477	GCGGATTCGGAGGCCTAAATGAAggattttggccaaaaacggacgtgcatcaccgccagaggccgtgaCTTGATTTCTCTGGGCCGTTTCGggtcaaa	0						5'	New	gp4	...((..(((((((((((((.(((.....(((((.....(((..........))).....)))))...))).)))....))))))..))))..))...	92	54.1	-30	16	18	23	15.2801	15.6519	27.4267	middle
199	130	PC-3p-107705_26	CTTGATTTCTCTGGGCCGTTTCG	23	GWHAAZE00000006	+	38791380	38791477	GCGGATTCGGAGGCCTAAATGAAggattttggccaaaaacggacgtgcatcaccgccagaggccgtgaCTTGATTTCTCTGGGCCGTTTCGggtcaaa	0						3'	New	gp4	...((..(((((((((((((.(((.....(((((.....(((..........))).....)))))...))).)))....))))))..))))..))...	92	54.1	-30	16	16	13	15.2801	13.9128	15.5021	middle
200	131	PC-5p-192908_13	CGTGTGGCCGTAGTATTGAAGGT	23	GWHAAZE00000009	+	3857380	3857530	tagagaaagaaaatccctatatattatatccctccatatactagttgtCGTGTGGCCGTAGTATTGAAGGTgaagaagtgaacatcataaagttatgcggtacacgccaattccagtatcataaatagggacactttatagttttcttttt	0						5'	New	gp4	...((((((((((...(((((.......(((((....((((((((((.((((((.(((((...((...((((..........))))...))....))))))))))).)))))..))))).......))))).....)))))))))))))))	148	35.1	-36.4	0	4	2.5	0	3.4782	2.98116	low
201	131	PC-5p-192908_13	CGTGTGGCCGTAGTATTGAAGGT	23	GWHAAZE00000009	-	1656560	1656710	tagagaaagaaaatccctatatattatatccctccatatactagttgtCGTGTGGCCGTAGTATTGAAGGTgaagaagtgaacatcataaagttatgcggtacacgccaattccagtatcataaatagggacactttatagttttcttttt	0						5'	New	gp4	...((((((((((...(((((.......(((((....((((((((((.((((((.(((((...((...((((..........))))...))....))))))))))).)))))..))))).......))))).....)))))))))))))))	148	35.1	-36.4	0	4	2.5	0	3.4782	2.98116	low
202	132	PC-3p-314391_6	TGATTCGGTTCTGTTGCATCGAA	23	GWHAAZE00000001	-	67159257	67159396	cttggtgcaataagaccgagtatgtgcacgttactcagcacaataaggccgagtcagtgtattttttttattttcaacatTGATTTGGTTCTGTTGCATCGAAtaaatgatcatatactcggccctattgtaccgagtca	0						3'	New	gp4	((((((((((((...(((((((((((..((((..((....(((((..(((((((((((((................)))))))))))))..)))))....))...))))..)))))))))))...))))))))))))...	137	39.3	-55	0	0	3	0	0	3.5774	low
203	132	PC-3p-314391_6	TGATTCGGTTCTGTTGCATCGAA	23	GWHAAZE00000001	-	67417958	67418097	ctcagtacaatagggccgagtatgtacacgttactcggcacaataaggccgagttagggtattttttttactttcaacatTGATTCGGTTCTGTTGCATCGAAtaaatgatcatatactcggccctatcgtaccgagtca	0						3'	New	gp4	(((.((((.((((((((((((((((...((((..((((..(((((..((((((((((((((.......)))).......))))))))))..)))))..))))...))))...)))))))))))))))).)))).)))...	137	42.1	-59.3	0	0	3	0	0	3.5774	low
204	133	PC-3p-128702_22	ACTGACCAATGCAGTTTCTGACAC	24	GWHAAZE00000002	+	34132356	34132501	atgcacaaaatcaaatgactaaattaataatctaaatgatgtgttaaaaagtgctttgctttgtgggatctatttaaagcACTGACCAATGCAGTTTCTGACACttcatgtagtctattaactcggtcacttgagtttgggcacgt	0						3'	New	gp4	.(((.((((.((((.(((((...((((((..(((.((((.((((((.(((.(((.(((.(..(((..............)))..).))).))).))).)))))).)))).)))..))))))...))))).)))).)))).)))...	142	34.9	-41.4	14	12.5	0	13.3701	10.8694	0	middle
205	133	PC-3p-128702_22	ACTGACCAATGCAGTTTCTGACAC	24	GWHAAZE00000002	-	33607338	33607425	ccaaatgactgtgtcaaaaagtacattggtcactatgtggggtccatttaaaatACTGACCAATGCACTTTCTGACACagtcatttaa	0						3'	New	gp4	..((((((((((((((.(((((.(((((((((.(((((((...)))).....))).))))))))).))))).))))))))))))))..	84	37.5	-41.4	14	12.5	0	13.3701	10.8694	0	middle
206	134	PC-5p-432602_5	CCCAATGAACATGTGATTGAGAA	23	GWHAAZE00000005	+	39196247	39196371	gacgtttatagagaaagacgtggagaaggatcaCCCAATGAACATGTGATTGAGAAtgccggagaatcttggaggtagcattcagcatacttattggggaggaaatttttgtgcctataaactag	0						5'	New	gp4	...((((((((.......((..((((....((.((((((((...((((.(((((..((((.............))))...))))))))).)))))))))).....))))..)).))))))))...	119	41.6	-29.1	0	5	0	0	4.34775	0	low
207	134	PC-5p-432602_5	CCCAATGAACATGTGATTGAGAA	23	GWHAAZE00000005	+	39696613	39696702	ggagaaggatcaCCCAATGAACATGTGATTGAGAAtgccggagaatcttggaggtagcattcagcatacttatcgggaggaaattttgtg	0						5'	New	gp4	...((((..((.(((.((((...((((.(((((..((((.............))))...))))))))).)))).)))..))..))))...	84	44.4	-16.1	0	5	0	0	4.34775	0	low
208	135	PC-5p-80891_34	GAAGAACCGGTTTAAGAACCGAAC	24	GWHAAZE00000004	+	10734369	10734432	aagtGAAGAACCGGTTTAAGAACCGAACcggttctaacggttcggttctcccggtttatcggtt	0						5'	New	gp4	...(((..((((((....((((((((((((.......)))))))))))).))))))..)))...	58	48.4	-32.2	5.5	9	2.5	5.25254	7.82595	2.98116	low
209	135	PC-5p-80891_34	GAAGAACCGGTTTAAGAACCGAAC	24	GWHAAZE00000007	+	72944476	72944539	aaatGAAGAACCGGTTTAAGAACCGAACcggttctaacggttcggttcttccggtttatcggtt	0						5'	New	gp4	...(((..((((((...(((((((((((((.......)))))))))))))))))))..)))...	58	45.3	-33.4	5.5	9	2.5	5.25254	7.82595	2.98116	low
210	136	PC-3p-147771_19	CCTTAGTCGACTGATGGACCAGAC	24	GWHAAZE00000002	+	104417208	104417327	acggctatattctgggacatcagtcgactgagaaaagttccttagtcgattgagtgggccttagttgactaagcatagctCCTTAGTCGACTGATGGACCAGACtacctatcaggccata	0						3'	New	gp4	..(((((((.(((((..(((((((((((((((...((((.((((((((((((((.....))))))))))))))...)))).)))))))))))))))..))))).....)))..))))...	115	46.7	-58	3	6.5	0	2.86502	5.65208	0	low
211	136	PC-3p-147771_19	CCTTAGTCGACTGATGGACCAGAC	24	GWHAAZE00000009	+	61113215	61113313	tattctggaccatcagtcgactgagcaaagctccttagtcaactaagtgagccttagtcgactgagcaaagctCCTTAGTCGACTGATGGACCAGACta	0						3'	New	gp4	...(((((.((((((((((((((((...((((.(((((((.((((((.....)))))).)))))))...)))).)))))))))))))))).)))))...	93	47.5	-55.3	3	6.5	0	2.86502	5.65208	0	low
212	137	PC-5p-71060_39	CTCGGAACATTAATGTGTAAAGT	23	GWHAAZE00000006	+	33118801	33118874	attttgtggagCTCGGAACATTAATGTGTAAAGTtcgctagactttgatcattagtcttagagcttcagaacat	0						5'	New	gp4	...((.((((((((..((.(((((((..(((((((.....)))))))..))))))).)).)))))))).))...	68	36.5	-23.1	5.5	5.5	8.5	5.25254	4.78253	10.136	middle
213	137	PC-5p-71060_39	CTCGGAACATTAATGTGTAAAGT	23	GWHAAZE00000025	+	96236	96307	gtttttggagCTCGGAACATTAATGTGTAAAGTtagctagattttgatcattaatcttagagtttcagaaca	0						5'	New	gp4	..(((((((((((..((.(((((((..(((((((.....)))))))..))))))).)).)))))))))))..	68	31.9	-20.2	5.5	5.5	8.5	5.25254	4.78253	10.136	middle
214	138	PC-5p-51442_52	GTACGGATTGGTCCCTTTTATGAC	24	GWHAAZE00000004	+	82025627	82025739	aaccaatccGTACGGATTGGTCCCTTTTATGACggttttgcgtcataaaaaatacatcccaagtgtttttatgatggaaaaccgtcataaaagaaccaatccgtaaagattga	0						5'	New	gp4	...(((((..(((((((((((..((((((((((((((((.(((((((((((.(((.......)))))))))))))).)))))))))))))))).)))))))))))..))))).	109	37.2	-61.2	12.5	12	6.5	11.9376	10.4346	7.75103	middle
215	138	PC-5p-51442_52	GTACGGATTGGTCCCTTTTATGAC	24	GWHAAZE00000006	+	69226339	69226468	gagaaagatcaggtgtggaccaatctGTACGGATTGGTCCCTTTTATGACagttttgcgtcataaaaaacatatatcaagtgtttttatgattgaaaatcatcataaaaggatcaatccgtaagaattgg	0						5'	New	gp4	...................(((((((.(((((((((((((.((((((((..(((((..((((((((((.(((.......)))))))))))))..)))))..)))))))))))))))))))))))).))))	111	34.6	-45.6	12.5	12	6.5	11.9376	10.4346	7.75103	middle
216	139	PC-5p-40933_64	GTACGGACCGAGACCTTTAGCGAC	24	GWHAAZE00000001	+	48757604	48757720	tacggaccggtccGTACGGACCGAGACCTTTAGCGACggttttccgtcgcgaatacattgggagtatgtttttagcggcggaaaagcgtcattaaaggtcgtccgtacggaccggcc	0						5'	New	gp4	...((.(((((((((((((((...((((((((..((((.((((((((((((((.((((.......)))).))).))))))))))).))))..)))))))))))))))))))))))))	114	55.6	-74.7	13	21	15	12.4151	18.2606	17.887	middle
217	139	PC-5p-40933_64	GTACGGACCGAGACCTTTAGCGAC	24	GWHAAZE00000005	+	77944861	77944992	tgagagcgtttcacatacggaccggtccGTACGGACCGAGACCTTTAGCGACggttttccgtcgcgaatacattggggatatgtttctagcgacggaaaaccgtcgctaaaggtcccggtccgtacggaccg	0						5'	New	gp4	......(((.......)))...((((((((((((((((.((((((((((((((((((((((((((....((((.......)))).....)))))))))))))))))))))))))).))))))))))))))))	110	56.1	-91.8	13	21	15	12.4151	18.2606	17.887	middle
218	140	PC-3p-243359_10	CTCCTTAGTCGACTGATGGACCA	23	GWHAAZE00000009	+	26156825	26156923	tattctgggccatcagtcgacggagcaaagctcctcagtcgactgagtggaactcagtcgactaagcacagCTCCTTAGTCGACTGATGGACCAgactg	0						3'	New	gp4	...(((((.(((((((((((((((((...(((....(((((((((((.....))))))))))).)))...)))))...)))))))))))).)))))...	93	53.5	-59.9	0	4	5	0	3.4782	5.96233	low
219	140	PC-3p-243359_10	CTCCTTAGTCGACTGATGGACCA	23	GWHAAZE00000014	+	209848	209959	aacggctatattctgggccatcagtcgactgagaaaagttccttatttgactgagtgggccttagtcgactgagcacaaCTCCTTAGTCGACTGATGGACCAgactgcccat	0						3'	New	gp4	...(((.....(((((.((((((((((((((((...((((.((((.(((((((((.....))))))))).))))...)))).)))))))))))))))).)))))..)))...	106	49.1	-55.1	0	4	5	0	3.4782	5.96233	low
220	141	PC-3p-192947_13	TGAGGCAATTGCAGAGCTGGACT	23	GWHAAZE00000001	+	80754708	80754777	cattccagaattgtagggttgtcttttggataagcaagttttttgtTGAGGCAATTGCAGAGCTGGACTc	0						3'	New	gp4	...(((((..(((((..((((((((...((((((.......)))))))))))))))))))..)))))...	64	41.4	-18.9	3.5	3	2.5	3.34252	2.60865	2.98116	low
221	141	PC-3p-192947_13	TGAGGCAATTGCAGAGCTGGACT	23	GWHAAZE00000087	+	45062	45131	cattccagaattgcagggttgtcttttggataagcaagttttttgtTGAGGCAATTGCAGAGCTGGACTc	0						3'	New	gp4	...(((((..(((((..((((((((...((((((.......)))))))))))))))))))..)))))...	64	42.9	-20.9	3.5	3	2.5	3.34252	2.60865	2.98116	low
222	142	PC-3p-23557_111	CCGCGAGTGTGGATGAACTGACA	23	GWHAAZE00000002	+	99537825	99537905	atcttgcagttaatccacattgttaagttaatccgcattacatattaagttaatCCGCGAGTGTGGATGAACTGACAaaaa	0						3'	New	gp4	...((((((((.((((((((((((((.(((((...........))))).))))).....))))))))).))))).)))...	75	34.6	-21.4	16.5	26.5	17.5	15.7576	23.0431	20.8682	middle
223	142	PC-3p-23557_111	CCGCGAGTGTGGATGAACTGACA	23	GWHAAZE00000007	+	62816854	62816934	atcttgcagttaatccacattgttaagttaatccgcattacatattaagttaatCCGCGAGTGTGGATGAACTGACAaaaa	0						3'	New	gp4	...((((((((.((((((((((((((.(((((...........))))).))))).....))))))))).))))).)))...	75	34.6	-21.4	16.5	26.5	17.5	15.7576	23.0431	20.8682	middle
224	143	PC-3p-28158_92	TGCTTAGTCGACTGATGAGCACT	23	GWHAAZE00000004	+	30139691	30139809	aatggctatattctgggccatcagtcgactaagcaaggctcctttttcgactgagtgagcctcagtcgactgagcatcttTGCTTAGTCGACTGATGAGCACTgtccatcaggccaaaa	0						3'	New	gp4	..(((((......(((((((((((((((((((((((((...(((..(((((((((.....)))))))))..)))...))))))))))))))))))))......)))))...)))))...	114	48.7	-61.1	15.5	17.5	13	14.8026	15.2171	15.5021	middle
225	143	PC-3p-28158_92	TGCTTAGTCGACTGATGAGCACT	23	GWHAAZE00000005	+	37597745	37597844	tctgtgccatcagtcgactgagtaaggctccttagtcgactgagtgagcctcagtcgactgagccttttTGCTTAGTCGACTGATGAGCACTgtccatca	0						3'	New	gp4	...(((((((((((((((((((((((((((...(((((((((((.....)))))))))))))))))...))))))))))))))))).)))).........	88	51	-63	15.5	17.5	13	14.8026	15.2171	15.5021	middle
226	144	PC-5p-232446_11	GTATAAGACTGAGGTAATGTGCAC	24	GWHAAZE00000009	-	56944372	56944470	cattgactcggtcGTATAAGACTGAGGTAATGTCCACatgtttggtcctataacaccgagtatgtgcaCGTTACCTCGGTCCTATAAGGCTtagccaac	0						5'	New	gp4	..(((.((..(((.((((.((((((((((((((.(((((..(((((........)))))..))))).)))))))))))))).)))).)))..)).))).	96	46.5	-44.9	5	24	13	4.77503	20.8692	15.5021	middle
226	145	PC-3p-264189_8	CGTTACCTCGGTCCTATAAGGCT	23	GWHAAZE00000009	-	56944372	56944470	cattgactcggtcGTATAAGACTGAGGTAATGTCCACatgtttggtcctataacaccgagtatgtgcaCGTTACCTCGGTCCTATAAGGCTtagccaac	0						3'	New	gp4	..(((.((..(((.((((.((((((((((((((.(((((..(((((........)))))..))))).)))))))))))))).)))).)))..)).))).	96	46.5	-44.9	7	0	13	6.68504	0	15.5021	middle
227	146	PC-5p-191171_14	ACGGATTGCTCCCTTTTATGACA	23	GWHAAZE00000006	+	40576893	40577009	gcggatcaatccgtACGGATTGCTCCCTTTTATGACAgttttgtatcataaaaaacacaccccaagtgtttttatgatggaaaaccgtcataaaaaaacaatccgtaaggattggtc	0						5'	New	gp4	...(((((((((.(((((((((.....(((((((((.(((((..((((((((((.(((.......)))))))))))))..))))).)))))))))...))))))))).)))))))))	114	38.5	-50.3	3.5	3.5	0	3.34252	3.04343	0	low
228	146	PC-5p-191171_14	ACGGATTGCTCCCTTTTATGACA	23	GWHAAZE00000108	-	1364337	1364450	gattagtccttACGGATTGGTCCCTTTTATGACActtttgtgtcgtaaaagcacaccccaagtgtttttacgacacaaaagtgtcgtaaaatgaaccacttcgtaaggactggt	0						5'	New	gp4	...(((((((((((((.((((...((((((((((((((((((((((((((((((.......))))))))))))))))))))))))))))))...)))).)))))))))))))..	109	41.2	-68.6	3.5	3.5	0	3.34252	3.04343	0	low
229	147	PC-5p-98622_29	CCATCAGTCGACTAAGGCTCACT	23	GWHAAZE00000005	+	29337567	29337637	cagagcCCATCAGTCGACTAAGGCTCACTtagtcgactaaggagctttgctcagtcgactgatggcctaga	0						5'	New	gp4	...((.((((((((((((((((((((.(((((....))))))))))))....))))))))))))).))...	65	52.1	-38.2	5.5	4.5	4.5	5.25254	3.91298	5.3661	low
230	147	PC-5p-98622_29	CCATCAGTCGACTAAGGCTCACT	23	GWHAAZE00000108	+	726821	726920	cctgttggacagttaggtCCATCAGTCGACTAAGGCTCACTtagtcgactaaggagctttctcagtcgactgatggcccagaatatagccgttggatttc	0						5'	New	gp4	((...(((....(..((.((((((((((((((((((((.(((((....))))))))))))...))))))))))))).))..)......)))..)).....	95	49	-44.5	5.5	4.5	4.5	5.25254	3.91298	5.3661	low
231	148	PC-5p-184148_14	CCTCAAGGGTTGGTCAAGTGACA	23	GWHAAZE00000003	-	42422552	42422663	ccatgtactCCTCAAGGGTTGGTCAAGTGACAagtttgaactatgataagttcctcaagaagcatagatcatgagttcaagtcccCATGAGATGCAAACTTTGAGGGTcaag	0						5'	New	gp4	...((.((.((((((((.((((((..(((.....(((((((((((((..(((........)))....))))).))))))))....)))..))).))).))))))))))))..	107	42.9	-29	10.5	28.5	7	10.0276	24.7822	8.34726	middle
231	149	PC-3p-271953_7	CATGAGATGCAAACTTTGAGGGT	23	GWHAAZE00000003	-	42422552	42422663	ccatgtactCCTCAAGGGTTGGTCAAGTGACAagtttgaactatgataagttcctcaagaagcatagatcatgagttcaagtcccCATGAGATGCAAACTTTGAGGGTcaag	0						3'	New	gp4	...((.((.((((((((.((((((..(((.....(((((((((((((..(((........)))....))))).))))))))....)))..))).))).))))))))))))..	107	42.9	-29	0	0	3.5	0	0	4.17363	low
232	150	PC-5p-375596_5	CGGTCAGTCGGTTAAAATTGAACC	24	GWHAAZE00000056	+	283262	283338	tagtCGGTCAGTCGGTTAAAATTGAACCaagcaatatcaaaccactactgctGTTAAGTTTGTTCGGTGACCGAGCg	0						5'	New	gp4	...(((((((.((((...(((((.(((..((((...............))))))).)))))..)))))))))))...	71	44.2	-19.3	0	5	0	0	4.34775	0	low
232	151	PC-3p-443627_5	GTTAAGTTTGTTCGGTGACCGAGC	24	GWHAAZE00000056	+	283262	283338	tagtCGGTCAGTCGGTTAAAATTGAACCaagcaatatcaaaccactactgctGTTAAGTTTGTTCGGTGACCGAGCg	0						3'	New	gp4	...(((((((.((((...(((((.(((..((((...............))))))).)))))..)))))))))))...	71	44.2	-19.3	0	5	0	0	4.34775	0	low
233	152	PC-5p-91858_31	GAGGATCAGAAGACGAACTAGCT	23	GWHAAZE00000002	-	21910005	21910073	ttcGAGGATCAGAAGACGAACTAGCTtctttcactaactgatGAGCGGCTTGGTTCTCTGATCTTttaa	0						5'	New	gp4	...((((((((((....((((((((..((((((.....))).)))..)).))))))))))))))))...	63	42	-22.6	9	11	11	8.59506	9.56506	13.1171	middle
233	153	PC-3p-100787_28	GAGCGGCTTGGTTCTCTGATCTT	23	GWHAAZE00000002	-	21910005	21910073	ttcGAGGATCAGAAGACGAACTAGCTtctttcactaactgatGAGCGGCTTGGTTCTCTGATCTTttaa	0						3'	New	gp4	...((((((((((....((((((((..((((((.....))).)))..)).))))))))))))))))...	63	42	-22.6	20	19	20	19.1001	16.5215	23.8493	middle
234	154	PC-5p-43884_60	GGGCGAAATTAGACTTAGGTACTC	24	GWHAAZE00000002	+	93025785	93025855	atgatGGGCGAAATTAGACTTAGGTACTCttttgtttcaaaattagactttggtgcaattccgtccatatt	0						5'	New	gp4	...(((((((.((((..((..((((.((..(((......)))..))))))..))..)))).)))))))...	65	35.2	-17.1	11.5	12.5	6	10.9826	10.8694	7.15479	middle
235	154	PC-5p-43884_60	GGGCGAAATTAGACTTAGGTACTC	24	GWHAAZE00000005	+	44071152	44071222	ataatGGGCGAAATTAGACTTAGGTACTCttttgtttcaaaattagactttggtacaattccgtccatctc	0						5'	New	gp4	...(((((((.((((..((..((((.((..(((......)))..))))))..))..)))).)))))))...	65	35.2	-17.1	11.5	12.5	6	10.9826	10.8694	7.15479	middle
236	155	PC-5p-66586_41	AGTCTTTCAGACCTTCGTTCGAAC	24	GWHAAZE00000005	+	81111452	81111524	agcgtAGTCTTTCAGACCTTCGTTCGAACtttgtttgattgtgaagaggtgggtggaggtcttagactgcttt	0						5'	New	gp4	...(((((((...(((((((((..((..(((..(......)..)))...))..))))))))).)))))))...	67	45.2	-29.4	7	9	4.5	6.68504	7.82595	5.3661	low
237	155	PC-5p-66586_41	AGTCTTTCAGACCTTCGTTCGAAC	24	GWHAAZE00000108	+	3282197	3282269	agcgtAGTCTTTCAGACCTTCGTTCGAACtttgtttgattgtgaagaggtgggtggaggtcttagactgcttt	0						5'	New	gp4	...(((((((...(((((((((..((..(((..(......)..)))...))..))))))))).)))))))...	67	45.2	-29.4	7	9	4.5	6.68504	7.82595	5.3661	low
238	156	PC-3p-145746_19	GTTGACACGACACGCGAACCCGA	23	GWHAAZE00000007	+	31853304	31853373	aaacgggtcgtgttcgggttgacactaatactgtaatacttgtgtGTTGACACGACACGCGAACCCGAat	0						3'	New	gp4	...(((((((((((((.((..((((..................))))..)).))).)))))).))))...	64	47.1	-27.4	3	3	3.5	2.86502	2.60865	4.17363	low
239	156	PC-3p-145746_19	GTTGACACGACACGCGAACCCGA	23	GWHAAZE00000007	+	33097239	33097308	aaacgggtcgtgttcgggttgacactaatactgtaatacttgtgtGTTGACACGACACGCGAACCCGAat	0						3'	New	gp4	...(((((((((((((.((..((((..................))))..)).))).)))))).))))...	64	47.1	-27.4	3	3	3.5	2.86502	2.60865	4.17363	low
240	157	PC-5p-216520_12	ACGGATTGGCCCCTTTTACGACG	23	GWHAAZE00000004	-	22729271	22729382	ccagaccttACGGATTGGCCCTTTTTACGACGcttttgcgtcgtaaaaacacacccccaagtgtttttacgacacaaaagtgtcgtaaaaaaccccaatccgtaaggtctaa	0						5'	New	gp4	..((((((((((((((((...(((((((((((((((((.(((((((((((((........))))))))))))).)))))))))))))))))...))))))))))))))))..	108	44.6	-71.4	3	5.5	0	2.86502	4.78253	0	low
241	157	PC-5p-216520_12	ACGGATTGGCCCCTTTTACGACG	23	GWHAAZE00000008	-	58778656	58778764	caaaccttACGGATTGGCCCTTTTTACGACGcttttgcgtcgtaaaaacacaccccaagtgtttttataacacaaaagtgtcgtaaaaagccccaatccgtaaggtcta	0						5'	New	gp4	...((((((((((((((..((((((((((((((((((.((..(((((((((.......)))))))))..)).))))))))))))))))))..))))))))))))))...	103	42.2	-63.4	3	5.5	0	2.86502	4.78253	0	low
242	158	PC-5p-140910_20	TCAGATTTTGACATGTAGTTTCT	23	GWHAAZE00000007	+	6996328	6996440	ttagtttataattagacagcTCAGATTTTGACATGTAGTTTCTgtctaaattatagtcctcaccaaaggcgaacaccatatgtcaaaatctaagtcatccaattttaaaccga	0						5'	New	gp4	...(((((.((((.((..(((.((((((((((((((.(((((.((((...................))))))).)).)))))))))))))).)))..)).)))).)))))...	107	32.7	-29.9	3	4.5	2.5	2.86502	3.91298	2.98116	low
243	158	PC-5p-140910_20	TCAGATTTTGACATGTAGTTTCT	23	GWHAAZE00000007	-	50739436	50739552	actgttagtttaaaataagatggtTCAGATTTTGACATGTAGTTTCTgtttaaaaatgccccggcagagcaaacactaaatgtcaaaatcttagccatccaattttagactaacctt	0						5'	New	gp4	...(((((((((((((..(((((((.((((((((((((.((((...(((((.....(((....))))))))...)))).)))))))))))).)))))))..)))))))))))))...	111	33.3	-47.9	3	4.5	2.5	2.86502	3.91298	2.98116	low
244	159	PC-5p-190156_14	CATTTACTCGGTGCAATAGAACA	23	GWHAAZE00000004	-	77278181	77278307	gtataatatggtcgggtatttgatCATTTACTCGGTGCAATAGAACAgaattattattgggaactaaaaaaatatgccgactcgacCTTATTGCACCGAGTAATGTGCAaatacttggccatgttgc	0						5'	New	gp4	...((((((((((..(((((((..((.((((((((((((((((....((.((..((((............))))....)).))....))))))))))))))))))..)))))))..)))))))))).	123	37.8	-47.2	8	6	0	7.64005	5.2173	0	low
244	160	PC-3p-399867_5	CTTATTGCACCGAGTAATGTGGA	23	GWHAAZE00000004	-	77278181	77278307	gtataatatggtcgggtatttgatCATTTACTCGGTGCAATAGAACAgaattattattgggaactaaaaaaatatgccgactcgacCTTATTGCACCGAGTAATGTGCAaatacttggccatgttgc	0						3'	New	gp4	...((((((((((..(((((((..((.((((((((((((((((....((.((..((((............))))....)).))....))))))))))))))))))..)))))))..)))))))))).	123	37.8	-47.2	0	5	0	0	4.34775	0	low
245	161	PC-5p-147480_19	TGATGTGACATTAATGCATTGGT	23	GWHAAZE00000004	+	30835425	30835549	ctccaaaattaagttagtcataTGATGTGACATTAATGCATTGGTtggtaagcaaagtccatactcttatcactatagacactaaCCAATGCACTGATGTCACATCATttgagttacttttttga	0						5'	New	gp4	...(((((..((((...(((.((((((((((((((.(((((((((((((.......(((.(((..........))).)))))))))))))))).)))))))))))))).)))...))))))))).	121	33.6	-47.4	5	9	5	4.77503	7.82595	5.96233	low
245	162	PC-3p-347148_6	CCAATGCACTGATGTCACATCAT	23	GWHAAZE00000004	+	30835425	30835549	ctccaaaattaagttagtcataTGATGTGACATTAATGCATTGGTtggtaagcaaagtccatactcttatcactatagacactaaCCAATGCACTGATGTCACATCATttgagttacttttttga	0						3'	New	gp4	...(((((..((((...(((.((((((((((((((.(((((((((((((.......(((.(((..........))).)))))))))))))))).)))))))))))))).)))...))))))))).	121	33.6	-47.4	6	0	0	5.73004	0	0	low
246	163	PC-5p-285124_7	CGGATGCATTGATGGGTTGTACA	23	GWHAAZE00000002	+	32003947	32004004	atCGGATGCATTGATGGGTTGTACAtatcggaatgttcaactcattaatgtgcccata	0						5'	New	gp4	...((..((((((((((((((.((((......)))).))))))))))))))..))...	52	39.7	-25	0	0	3.5	0	0	4.17363	low
247	163	PC-5p-285124_7	CGGATGCATTGATGGGTTGTACA	23	GWHAAZE00000009	+	32746795	32746888	tcatcaactggttattcatatCGGATGCATTGATGGGTTGTACAtttcgagtgtacaacgcatcaatgcatctagttgatagaaccagtgagaa	0						5'	New	gp4	((.((.(((((((..(((.((..((((((((((((.(((((((((.....))))))))).))))))))))))..)))))...))))))))))).	93	39.4	-48.6	0	0	3.5	0	0	4.17363	low
248	164	PC-5p-67189_41	TGACAAATGACAAGAGCCTCGAGC	24	GWHAAZE00000007	-	42327741	42327832	ccatatTGACAAATGACAAGAGCCTCGAGCactggactgacttcttccaattgaatctagtgcacGAGGCACTTGTCATTTGAGCAGTgcta	0						5'	New	gp4	...(((((.(((((((((((.((((((.((((((((.....(((........))))))))))).)))))).)))))))))))..)))))...	86	45.7	-43.2	66	87	53	63.0304	75.6509	63.2007	middle
248	165	PC-3p-174895_15	GAGGCACTTGTCATTTGAGCAGT	23	GWHAAZE00000007	-	42327741	42327832	ccatatTGACAAATGACAAGAGCCTCGAGCactggactgacttcttccaattgaatctagtgcacGAGGCACTTGTCATTTGAGCAGTgcta	0						3'	New	gp4	...(((((.(((((((((((.((((((.((((((((.....(((........))))))))))).)))))).)))))))))))..)))))...	86	45.7	-43.2	13	20	14	12.4151	17.391	16.6945	middle
249	166	PC-3p-19879_132	TCCAAGGAAGTATCGTAGATCACC	24	GWHAAZE00000002	+	85159686	85159754	gttgtgatactacaataccactttttgaacgggccacctccatTCCAAGGAAGTATCGTAGATCACCaa	0						3'	New	gp4	...(((((.((((.((((..((((..(((.(((.....))).))).))))..)))).)))))))))...	63	43.5	-19.4	37	37	39	35.3352	32.1734	46.5062	middle
250	166	PC-3p-19879_132	TCCAAGGAAGTATCGTAGATCACC	24	GWHAAZE00000002	+	87329647	87329716	gttgtgatactacaataccactttttgaagcgggccacctccatTCCAAGGAAGTATCGTAGATCACCaa	0						3'	New	gp4	...(((((.((((.((((..((((..(((..(((.....))).))).))))..)))).)))))))))...	64	44.3	-19.1	37	37	39	35.3352	32.1734	46.5062	middle
251	167	PC-5p-229627_11	GATTAGGTGAGAGAGCTCCAGAGC	24	GWHAAZE00000004	-	20775097	20775163	atagtGATTAGGCGAGAGAGCTCCAGAGCtcgttaaaagagctctggtgctcgagctctatcatcct	0						5'	New	gp4	...(((((..(((....((((.(((((((((.......))))))))).))))..)))..)))))...	61	49.3	-34.8	8	0	0	7.64005	0	0	low
252	167	PC-5p-229627_11	GATTAGGTGAGAGAGCTCCAGAGC	24	GWHAAZE00000007	-	68956704	68956792	ctattctgacagagtGATTAGGCGAGAGAGCTCCAGAGCttgtcgaaagagctctggctctcaagctttgtcatcctctgcgtgagatc	0						5'	New	gp4	...(((((.((((((((..((((..((((((..((((((((.......))))))))))))))..))))..)))..))))))).)))...	83	50.6	-37	8	0	0	7.64005	0	0	low
253	168	PC-5p-5715_479	CTGCCAGGATTCGAACCTGAGACC	24	GWHAAZE00000001	-	113230735	113230874	ggcattaaatgtcggctcgttctccatgagtgatggctgaccccaagatgttggtgCTGCCAGGATTCGAACCTGAGACCggtcgttaagagcctttagCCTCAGGTCGAAGCCAGTAGACCaaccccttgaggttactt	0						5'	New	gp4	(((((...))))).((((((.....))))))...((.(((((.((((..((((((.((((..((.((((.(((((((...((((.....)).))......))))))))))).)).))))))))))..)))).))))))).	105	52.9	-49.5	430	493	290	410.653	428.688	345.815	middle
253	169	PC-3p-167229_16	CCTCAGGTCGAAGCCAGTAGACA	23	GWHAAZE00000001	-	113230735	113230874	ggcattaaatgtcggctcgttctccatgagtgatggctgaccccaagatgttggtgCTGCCAGGATTCGAACCTGAGACCggtcgttaagagcctttagCCTCAGGTCGAAGCCAGTAGACCaaccccttgaggttactt	0						3'	New	gp4	(((((...))))).((((((.....))))))...((.(((((.((((..((((((.((((..((.((((.(((((((...((((.....)).))......))))))))))).)).))))))))))..)))).))))))).	105	52.9	-49.5	5	32	23	4.77503	27.8256	27.4267	middle
254	170	PC-3p-98977_29	CGCAAAACTGTTATAAAAGGGAC	23	GWHAAZE00000006	-	69226298	69226435	tacggaccaattcttacggattgatccttttatgatgattttcaatcataaaaacacttgatatatgttttttatgaCGCAAAACTGTCATAAAAGGGACcaatccgtacagattggtccacacctgatctttctcgc	0						3'	New	gp4	...(((((((((..(((((((((.((((((((((((..((((...(((((((((.((.........)))))))))))...))))..))))))))))))..)))))))))..)))))))))..................	117	36.2	-50.6	17	7	23	16.2351	6.08685	27.4267	middle
255	170	PC-3p-98977_29	CGCAAAACTGTTATAAAAGGGAC	23	GWHAAZE00000007	-	61830491	61830622	caggtacggaccaatctttacggattggtcattttatgacggtttttcgtcataaaaatacttaaggtgtgtttttatgaCGCAAAACTGTTATAAAAGGGACcaatctgtacagattggttcgcacctaat	0						3'	New	gp4	.((((.(((((((((((.((((((((((((.(((((((((((((((.((((((((((((((.......)))))))))))))).)))))))))))))))..)))))))))))).))))))))))).))))...	128	37.1	-77.3	17	7	23	16.2351	6.08685	27.4267	middle
256	171	PC-3p-197332_13	GACGGAAGTTCCAAATTGACACT	23	GWHAAZE00000009	+	18627096	18627181	ttttgaagaagtttcaatttggaacgtcatccgttaagttatttaacggatcttGACGGAAGTTCCAAATTGACACTttttcatag	0						3'	New	gp4	...(((((((((.(((((((((((((((((((((((((...)))))))))...))))....)))))))))))).)))))))))...	80	33.7	-37	7	4	2.5	6.68504	3.4782	2.98116	low
257	171	PC-3p-197332_13	GACGGAAGTTCCAAATTGACACT	23	GWHAAZE00000076	+	82658	82743	ttttgaagaagtttcaatttggaacctcattcgttaagttatttaacggatcttGACGGAAGTTCCAAATTGACACTttttcatag	0						3'	New	gp4	...(((((((((.((((((((((((....(((((((((.............))))))))).)))))))))))).)))))))))...	80	32.6	-33.7	7	4	2.5	6.68504	3.4782	2.98116	low
258	172	PC-3p-140742_20	GAGAGTTTGTTGGTAAGAATTCGC	24	GWHAAZE00000003	+	37055978	37056065	ctcgcctaatgaaaggtgagtacaatcacaaacacttggctcacacgggGAGAGTTTGTTGGTAAGAATTCGCctagcattaggcaac	0						3'	New	gp4	...((((((((..((((((((...(((((((((.(((..(((....)))))).))))).))))....))))))))..))))))))...	82	46.6	-33.5	4.5	15	9	4.29753	13.0433	10.7322	middle
259	172	PC-3p-140742_20	GAGAGTTTGTTGGTAAGAATTCGC	24	GWHAAZE00000003	+	37152764	37152851	ctcgcctaatgaaaggtgagtacaatcacaaacacttggctcacacgggGAGAGTTTGTTGGTAAGAATTCGCctagcattaggcaac	0						3'	New	gp4	...((((((((..((((((((...(((((((((.(((..(((....)))))).))))).))))....))))))))..))))))))...	82	46.6	-33.5	4.5	15	9	4.29753	13.0433	10.7322	middle
260	173	PC-3p-266461_8	AGACTATTAGGCTTGATTGTGCA	23	GWHAAZE00000099	+	795622	795703	ggacacaattaaagtttaactacagtgatatatcgttgatctattatttagcgagggcAGACTATTAGGCTTGATTGTGCAa	0						3'	New	gp4	...(((((((((.(..(((....(((......(((((((........)))))))......))).)))..))))))))))...	76	35.4	-18	0	4	0	0	3.4782	0	low
261	173	PC-3p-266461_8	AGACTATTAGGCTTGATTGTGCA	23	GWHAAZE00000108	-	4135393	4135474	ggacacaattaaagtttaactacagtgacatatcgttgatctattatttagcgagggcAGACTATTAGGCTTGATTGTGCAa	0						3'	New	gp4	...(((((((((.(..(((....(((......(((((((........)))))))......))).)))..))))))))))...	76	36.6	-18	0	4	0	0	3.4782	0	low
262	174	PC-5p-377887_5	TGATTCACAAACACATTTGGCAT	23	GWHAAZE00000007	-	33739841	33739963	caaaatactagtaaaagtTGATTCACAAACACATTTGGCATtgtcttgggaaaagtgatgtccacaccaacacatcagtgCCAAGTGTGTTTGTGGATCAACTttatacgaaatattttgtgt	0						5'	New	gp4	(((((((...(((((((((((((((((((((((((((((((((..((((.....(((.....))).)))).....)))))))))))))))))))))))))))))).)))....)))))))...	120	35.8	-55	5	0	0	4.77503	0	0	low
262	175	PC-3p-219166_11	CCAAGTGTGTTTGTGGATCAACT	23	GWHAAZE00000007	-	33739841	33739963	caaaatactagtaaaagtTGATTCACAAACACATTTGGCATtgtcttgggaaaagtgatgtccacaccaacacatcagtgCCAAGTGTGTTTGTGGATCAACTttatacgaaatattttgtgt	0						3'	New	gp4	(((((((...(((((((((((((((((((((((((((((((((..((((.....(((.....))).)))).....)))))))))))))))))))))))))))))).)))....)))))))...	120	35.8	-55	11	8	5	10.5051	6.9564	5.96233	middle
263	176	PC-3p-126478_22	GAGGAGTAGGCTTAACACA	19	GWHAAZE00000002	-	122246459	122246566	atgcttaacactgtgtccacttctcatataatgaattaggaaaatgcatattgagtggatgagataagatgtttattGAGGAGTAGGCTTAACACAgcagaggagaaa	0						3'	New	gp4	...(((....((((((((((((((((...(((...(((.....((.(((.....))).))....)))...)))...)))))))).))....)))))).....)))...	102	36.1	-22.7	5	9	16	4.77503	7.82595	19.0795	middle
264	176	PC-3p-126478_22	GAGGAGTAGGCTTAACACA	19	GWHAAZE00000002	-	123103361	123103468	atgcttaacactgtgtccacttctcatataatgaattaggaaaatgcatattgagtggatgagataagatgtttattGAGGAGTAGGCTTAACACAgcagaggagaaa	0						3'	New	gp4	...(((....((((((((((((((((...(((...(((.....((.(((.....))).))....)))...)))...)))))))).))....)))))).....)))...	102	36.1	-22.7	5	9	16	4.77503	7.82595	19.0795	middle
265	177	PC-3p-261143_8	GCGAGAGAGGACTGCAGTAGGTA	23	GWHAAZE00000004	+	55304596	55304674	tcggaccgacaagattatagtttcttttttgcaactaaagagttatattGCGAGAGAGGACTGCAATAGGTAagtcagt	0						3'	New	gp4	...(((..((...(((..((.(((((((((((((((....))).....))))))))))))))..)))..))..)))...	73	38	-19.3	0	4	0	0	3.4782	0	low
266	177	PC-3p-261143_8	GCGAGAGAGGACTGCAGTAGGTA	23	GWHAAZE00000004	-	52529131	52529209	tcggaccgacaagattatagtttcttttttgcaactaaagagttatattGCGAGAGAGGACTGCAGTAGGTAagtcagt	0						3'	New	gp4	...(((..((...(((..((.(((((((((((((((....))).....))))))))))))))..)))..))..)))...	73	39.2	-19.3	0	4	0	0	3.4782	0	low
267	178	PC-5p-218044_11	GTGCATTACGTGGACTGTACCTT	23	GWHAAZE00000004	-	86798684	86798831	taatgttatatttatcaattattgttatcacctatttttatttgcGTGCATTACGTGGACTGTACCTTtacaaaatgcaataaaagtacaactcatttaatgtatttgataaaaataagtggtaaaaatagtaggtgaaaaatacatt	0						5'	New	gp4	.(((((....((((((.((((((.(((((((.((((((((((...((((((((..(((..(((((.((((..........)))).)))))..)))..))))))))..)))))))))).))))))).)))))).))))))....)))))	147	24.3	-40.4	0	5.5	0	0	4.78253	0	low
268	178	PC-5p-218044_11	GTGCATTACGTGGACTGTACCTT	23	GWHAAZE00000004	-	92594776	92594923	taatgttatatttatcaagtattcttatcacctatttttatttgcGTGCATTACGTGGACTGTACCTTtacaaaatgcaataaaagtacaactcatttagtgtatttgataaaaataagtggtaaaaatagtaggtgaaaattacatt	0						5'	New	gp4	.(((((.((.((((((...((((.(((((((.((((((((((...((((((((..(((..(((((.((((..........)))).)))))..)))..))))))))..)))))))))).))))))).))))...)))))).)).)))))	147	25.7	-37.4	0	5.5	0	0	4.78253	0	low
269	179	PC-3p-265659_8	CCTTAAGTGTGGACAAACTAACA	23	GWHAAZE00000006	+	65948406	65948486	atcttgtagttaatctacatttttaagttaattagtattgtttcctaaattaatCCTTAAGTGTGGACAAACTAACAaaaa	0						3'	New	gp4	...((((((((..(((((((((....(((((((((.........)).)))))))....)))))))))..))))).)))...	75	23.5	-16.3	0	0	4	0	0	4.76986	low
270	179	PC-3p-265659_8	CCTTAAGTGTGGACAAACTAACA	23	GWHAAZE00000008	+	3145376	3145460	atattttgtagttaatctacatttttaagttaattagtattgtttcctaaattaatCCTTAAGTGTGGACAAACTAACAaaaaat	0						3'	New	gp4	...((((((((((..(((((((((....(((((((((.........)).)))))))....)))))))))..))))).)))))...	79	21.2	-17.9	0	0	4	0	0	4.76986	low
271	180	PC-5p-215126_12	CCGAAGAACCGGTAGAACCGAACC	24	GWHAAZE00000002	+	5082339	5082398	CCGAAGAACCGGTAGAACCGAACCgttagaaccggttcggttccactttcggttcttgaa	0						5'	New	gp4	...((((((((((.(((((((((((.......))))))))))).))...))))))))...	54	51.7	-30.3	2.5	3.5	0	2.38752	3.04343	0	low
272	180	PC-5p-215126_12	CCGAAGAACCGGTAGAACCGAACC	24	GWHAAZE00000003	+	87927273	87927334	ccCCGAAGAACCGGTAGAACCGAACCgctagaaccggtttggttccactttcggttcttgaa	0						5'	New	gp4	.....((((((((((.(((((((((((.......))))))))))).))...))))))))...	54	53.2	-27.9	2.5	3.5	0	2.38752	3.04343	0	low
273	181	PC-5p-75539_37	ACGGATTGATACTTTTTACGACA	23	GWHAAZE00000009	-	48100798	48100965	gaaaaaagcaacagcagcagcagctatatgtacatacagagcatttctggtaaggtctagaccttACGGATTGATACTTTTTACGACActtttgtgtcgtaaaaacacttgggggtgtgtttttacgacgcaaaagtgtggtaaaaagaaccgatccgtaaggtctgg	0						5'	New	gp4	..........(((..(((....)))...))).....(((((...))))).......(((((((((((((((((...((((((((.(((((((((((((((((((((((........))))))))))))))))))))))).))))))))...)))))))))))))))))	112	41.7	-80.3	14.5	16.5	16.5	13.8476	14.3476	19.6757	middle
274	181	PC-5p-75539_37	ACGGATTGATACTTTTTACGACA	23	GWHAAZE00000036	-	1395917	1396026	aagaccttACGGATTGATCCTTTTTACGACActtttgcgtcgtaaaaacacacccccaagtatttttacgacacaaaagtgtcgtaaaaaggcccaattcgtaaggtata	0						5'	New	gp4	...(((((((((((((..(((((((((((((((((((.((((((((((.((........)).)))))))))).)))))))))))))))))))..)))))))))))))...	104	39.1	-62.5	14.5	16.5	16.5	13.8476	14.3476	19.6757	middle
275	182	PC-3p-127855_22	CGCAAAAACGTCGTAAAAGGGACC	24	GWHAAZE00000005	+	18349287	18349417	cggtaaggtccagtccttacgaatttggcctttttacgacacttttgtatcgtaaaaacacttggggtgtgtttttacaaCGCAAAAACGTCGTAAAAGGGACCaatccataaggattagtccttaccaga	0						3'	New	gp4	.(((((((...((((((((.....((((((((((((((((..((((((...((((((((((.......))))))))))...))))))..)))))))))))).))))....))))))))...)))))))...	127	41.2	-58.4	8.5	7	3	8.11755	6.08685	3.5774	low
276	182	PC-3p-127855_22	CGCAAAAACGTCGTAAAAGGGACC	24	GWHAAZE00000009	+	49127422	49127533	tcagtccttacagattgggcatttttacgacacttttgtgtcgtaaaaacacttgggggtgtgtttttacaaCGCAAAAACGTCGTAAAAGGGACCaatccataaggacccg	0						3'	New	gp4	...(((((((..((((((...((((((((((..((((((((.((((((((((........)))))))))).))))))))..))))))))))...))))))..)))))))...	106	42.9	-52.2	8.5	7	3	8.11755	6.08685	3.5774	low
277	183	PC-3p-97221_29	GGATGGAAGTGCAACTCAGTTCA	23	GWHAAZE00000006	+	19324159	19324265	ttgagccgatttgcacttttgtacaaaataggatgccttgtccgttttctggacgaaaaattgacggtgtatcaaattttGGATGGAAGTGCAACTCAGTTCAaatt	0						3'	New	gp4	((((((.((.(((((((((..(.((((((..(((((..((((..(((((.....)))))...))))..)))))..)))))).)..))))))))).)).))))))...	104	38.3	-40.8	2.5	6.5	5.5	2.38752	5.65208	6.55856	low
278	183	PC-3p-97221_29	GGATGGAAGTGCAACTCAGTTCA	23	GWHAAZE00000006	-	19979988	19980094	ttgagccgatttgcacttttgtacaaaataggatgccttgtccgttttctggacggaaaatttacggtgtatcaaattttGGATGGAAGTGCAACTCAGTTCAaatt	0						3'	New	gp4	((((((.((.(((((((((..(.((((((..(((((..(((..(((((((....)))))))..)))..)))))..)))))).)..))))))))).)).))))))...	104	38.3	-41.1	2.5	6.5	5.5	2.38752	5.65208	6.55856	low
279	184	PC-5p-164597_16	TGTAGACACCCTATTTCGCGACC	23	GWHAAZE00000001	-	74887038	74887138	tatTGTAGACACCCTATTTCGCGACCtccaagagatctagctcagcactttctccgatgttttaggcctccaatttaaggttgggactggggactacattc	0						5'	New	gp4	...(((((...(((((.(((.((((((....(((..((((..((.............))..))))..))).......))))))))).))))).)))))...	95	46.5	-26.8	0	5.5	5	0	4.78253	5.96233	low
280	184	PC-5p-164597_16	TGTAGACACCCTATTTCGCGACC	23	GWHAAZE00000001	-	75096841	75096941	tatTGTAGACACCCTATTTCGCGACCtccaagagatctagctcagcactttctccgatgttttaggcctccaatttaaggttgggactggggactacattc	0						5'	New	gp4	...(((((...(((((.(((.((((((....(((..((((..((.............))..))))..))).......))))))))).))))).)))))...	95	46.5	-26.8	0	5.5	5	0	4.78253	5.96233	low
281	185	PC-3p-271951_7	GAGTGATGAAAGAGCTCTTCAAAC	24	GWHAAZE00000001	+	21291752	21291809	atatgaagagcctttctcactcttcaaatatgaaGAGTGATGAAAGAGCTCTTCAAAC	0						3'	New	gp4	...(((((((((((((((((((((((....)))))))))).))))).))))))))...	52	36.2	-33.2	3.5	0	0	3.34252	0	0	low
282	185	PC-3p-271951_7	GAGTGATGAAAGAGCTCTTCAAAC	24	GWHAAZE00000141	+	375533	375594	caatttgaatggtctttctcactcttcaaatatgaaGAGTGATGAAAGAGCTCTTCAAACat	0						3'	New	gp4	...((((((..(((((((((((((((((....)))))))))).)))))).)..))))))...	56	33.9	-26.1	3.5	0	0	3.34252	0	0	low
283	186	PC-5p-76498_36	CACATTACTCGGTGTAATAGGGC	23	GWHAAZE00000004	+	66955742	66955863	caatagaatcgagtatttgCACATTACTCGGTGTAATAGGGCcgagtcagtgtattttttttttgttccaacaataatttggttctattgcaccaagtaaatgataatatactcggccctac	0						5'	New	gp4	...(((..((((((((.....(((((((.((((((((((..((((((...(((.................)))...))))))..)))))))))).))))).)).....))))))))..))).	118	36.1	-41.6	3.5	12.5	4.5	3.34252	10.8694	5.3661	middle
284	186	PC-5p-76498_36	CACATTACTCGGTGTAATAGGGC	23	GWHAAZE00000004	-	9373704	9373784	CACATTACTCGGTGTAATAGGGCcgaatgagtatattttttgctctcaacaataattcagctctgttgtaccgagtaaatg	0						5'	New	gp4	....(((((((((..((((((((.(((((((((.......))))).........)))).))))))))..)))))))))...	74	38.3	-31.7	3.5	12.5	4.5	3.34252	10.8694	5.3661	middle
285	187	PC-5p-80741_34	CACACATAGTGTCCTACTTGAGA	23	GWHAAZE00000007	+	64071316	64071393	tCACACATAGTGTCCTACTTGAGAtgaaaaatagaataaaaaatgttgagtCTCATATGGGAACTTTGTGGGAAaact	0						5'	New	gp4	((.((((.(((.(((((..((((((....((((..........))))..))))))..)))))))).)))).)).....	73	33.3	-22.1	12	8	20	11.4601	6.9564	23.8493	middle
285	188	PC-3p-172481_15	CTCATATGGGAACTTTGTGGGAA	23	GWHAAZE00000007	+	64071316	64071393	tCACACATAGTGTCCTACTTGAGAtgaaaaatagaataaaaaatgttgagtCTCATATGGGAACTTTGTGGGAAaact	0						3'	New	gp4	((.((((.(((.(((((..((((((....((((..........))))..))))))..)))))))).)))).)).....	73	33.3	-22.1	12	0	8	11.4601	0	9.53973	middle
286	189	PC-3p-272266_7	CAAAAGCGTCGTAAAAGGGACCA	23	GWHAAZE00000001	+	91315197	91315324	gtaaggtccagtccttacggattgggtctttttacaacacttttgtgtcataaaaacacttggggcgtgtttttacgacaCAAAAGCGTCGTAAAAGGGACCAatctgtaaggaccggtccttaccag	0						3'	New	gp4	((((((.((.(((((((((((((((..((((((((.((.((((((((((.(((((((((.......))))))))).)))))))))).)).))))))))..))))))))))))))).)).))))))...	125	44.5	-75.4	0	0	3.5	0	0	4.17363	low
287	189	PC-3p-272266_7	CAAAAGCGTCGTAAAAGGGACCA	23	GWHAAZE00000009	+	32795804	32795931	gtaaggtccagtccttacggattgggccttttacgacacttttatgtcgtaaaaatatttgggagtgtgtttttacgacgCAAAAGCGTCGTAAAAGGGACCActccgtaaagactagtccttaccag	0						3'	New	gp4	((((((...((((.(((((((.(((.(((((((((((.(((((..(((((((((((((........)))))))))))))..))))).)))))))))))..))).))))))).))))...))))))...	125	43.8	-65.7	0	0	3.5	0	0	4.17363	low
288	190	PC-3p-166806_16	CCACTCAGTCGACTGATGGCCC	22	GWHAAZE00000006	+	24486986	24487050	acaccatcagtcgactgatgggctttgctcagtcgactgatggCCACTCAGTCGACTGATGGCCC	0						3'	New	gp4	...(((((((((((((((..((((....((((....)))).))))..)))))))))))))))...	59	56.9	-37.7	5	3	0	4.77503	2.60865	0	low
289	190	PC-3p-166806_16	CCACTCAGTCGACTGATGGCCC	22	GWHAAZE00000009	+	9593800	9593864	cctccatcagtcgactgatgggctttgctcagtcgactgatggCCACTCAGTCGACTGATGGCCC	0						3'	New	gp4	...(((((((((((((((..((((....((((....)))).))))..)))))))))))))))...	59	58.5	-37.1	5	3	0	4.77503	2.60865	0	low
290	191	PC-5p-264599_8	CGGAAAGTGGGTTAACTATAGGAT	24	GWHAAZE00000001	+	11269004	11269117	aaaattcaacCGGAAAGTGGGTTAACTATAGGATtgaaaaaatatttgattttatatatctatctttgtaccaatatttttcaatcttgtaattaacccacttcctagttgaat	0						5'	New	gp4	...(((((((..(.(((((((((((.(((((((((((((((....(((....((((..........)))).)))..))))))))))))))).))))))))))).)..)))))))	111	26.3	-39.8	0	4	0	0	3.4782	0	low
291	191	PC-5p-264599_8	CGGAAAGTGGGTTAACTATAGGAT	24	GWHAAZE00000001	+	24790697	24790804	caacCGGAAAGTGGGTTAACTATAGGATtgaaaaatactggacatatatatatatatatatatatttggaccaatatttttcaatcatttatttaactcacttcccgg	0						5'	New	gp4	...((((.(((((((((((.((...((((((((((((.(((.((.((((((((....)))))))).))..))).))))))))))))...)).))))))))))).))))	105	28.7	-44.7	0	4	0	0	3.4782	0	low
292	192	PC-3p-129733_22	CTAGTAGGTAAAGTAGAGCTAGA	23	GWHAAZE00000003	+	31216957	31217037	ggttctaactcttttacttttcttaggttcaattgatgtatcatggtacacagtaCTAGTAGGTAAAGTAGAGCTAGAagg	0						3'	New	gp4	..(((((.((((...(((((.(((((((...((((.(((((....))))))))))))..)))).))))))))).)))))..	77	35.8	-19.2	4.5	3.5	3	4.29753	3.04343	3.5774	low
293	192	PC-3p-129733_22	CTAGTAGGTAAAGTAGAGCTAGA	23	GWHAAZE00000003	+	72274180	72274260	ggttctaactcttttacttttcctaggtttaattgatgtaccatgttgcacagtaCTAGTAGGTAAAGTAGAGCTAGAagg	0						3'	New	gp4	..(((((.((((...(((((.(((((((...((((.((((......)))))))))))..)))).))))))))).)))))..	77	37	-19.2	4.5	3.5	3	4.29753	3.04343	3.5774	low
294	193	PC-3p-220644_11	TGAAAATTCGTTGCTAAAGACTT	23	GWHAAZE00000006	+	54606668	54606791	acatatggccaaatcatgtatggaccggtttttagtgacaaattttcaatactaaaaaatatTGAAAATTCGTTGCTAAAGACTGcaaggacaagtgcataccaaatcgatttcctccataaat	0						3'	New	gp4	...(((((..((((((((((((.((((((((((((..((.(((((((((((........))))))))))).))..)))))))))).........)).)))))...)).)))))...)))))...	118	33.1	-36	0	2.5	3	0	2.17388	3.5774	low
295	193	PC-3p-220644_11	TGAAAATTCGTTGCTAAAGACTT	23	GWHAAZE00000008	+	30332619	30332698	ccggtctttagcgatggattttcatcgtgaaaacacaggaagatgttttttggtgaTGAAAATTCGTTGCTAAAGACTTg	0						3'	New	gp4	..(((((((((((((((((((((((((..((((.(((......))).))))..)))))))))))))))))))))))))..	76	38.8	-39.3	0	2.5	3	0	2.17388	3.5774	low
296	194	PC-5p-177277_15	GAGTCGAATGTATGTAACTGCACC	24	GWHAAZE00000007	+	21849650	21849759	tcaacaaattctccctaagtGAGTCGAATGTATGTAACTGCACCtctcattaggtaagccttaaggagatgttagttataataaattcaccttaagggggtgtttgtgac	0						5'	New	gp4	((.(((((..((((((...((((..((((...((((((((.((.((((...(((....)))....)))).))))))))))....))))..))))))))))..))))))).	109	38.2	-35.5	0	6.5	4.5	0	5.65208	5.3661	low
297	194	PC-5p-177277_15	GAGTCGAATGTATGTAACTGCACC	24	GWHAAZE00000042	-	40187	40296	tcaacaaattctccctaagtGAGTCGAATGTATGTAACTGCACCtctcattaggtaagccttaaggagatgttagttataataaattcaccttaagggggtgtttgtgac	0						5'	New	gp4	((.(((((..((((((...((((..((((...((((((((.((.((((...(((....)))....)))).))))))))))....))))..))))))))))..))))))).	109	38.2	-35.5	0	6.5	4.5	0	5.65208	5.3661	low
298	195	PC-3p-56973_47	TCAGTCGACTGAGCCTCTCTGCT	23	GWHAAZE00000008	+	72935871	72935961	cttgtccatcaatcgactgagtggggctccttagtcgactgagtgagtcTCAGTCGACTGAGCCTCTCTGCTtagtcgactgatgagctct	0						3'	New	gp4	...(..(((((.(((((((((..(((...((((((((((((((.....))))))))))))))...)))..))))))))).)))))..)...	85	52.7	-53.8	7	7.5	9	6.68504	6.52163	10.7322	middle
299	195	PC-3p-56973_47	TCAGTCGACTGAGCCTCTCTGCT	23	GWHAAZE00000136	+	357397	357490	tctgggccatcagtcgactgtgtagggctccttagtcgactgagtgaaccTCAGTCGACTGAGCCTCTCTGCTtagtcgactgatgagctctgt	0						3'	New	gp4	...((((((((((((((((..((((((...((((((((((((((.....))))))))))))))...))))))..)))))))))))).))))...	88	54.3	-59.1	7	7.5	9	6.68504	6.52163	10.7322	middle
300	196	PC-3p-87146_32	GGTAGATGGTGTTGGATCACTGT	23	GWHAAZE00000003	+	80463000	80463107	tgtggaaatgtgtgtgtgttagatatatttgattcccatctcccttaaggttactggccttttGGTAGATGGTGTTGGATCACTGTctagcgtgtgtgtgtttcctta	0						3'	New	gp4	...(((((..(..(..(((((((((.(((..((..((((((.((..(((((.....)))))..)).)))))).))..)))...)))))))))..)..)..)))))...	102	41.7	-42.7	9.5	23	11.5	9.07256	19.9997	13.7134	middle
301	196	PC-3p-87146_32	GGTAGATGGTGTTGGATCACTGT	23	GWHAAZE00000004	-	91117069	91117207	tcccacatcggtttgtggaagtgtgtgtgtgttagatatatctgattcccatctcccttaaggttaccggtcttttGGTAGATGGTGTTGGATCACTGTctagtgtgtgcgtgtttcctcaaagaaggacattgtgcaa	0						3'	New	gp4	...((((...(((((.(((((..(((..(..(((((((.(((..((..((((((.((..((((.......))))..)).)))))).))..)))...)))))))..)..)))..))))).))......)))..))))...	133	44.6	-44.5	9.5	23	11.5	9.07256	19.9997	13.7134	middle
302	197	PC-3p-112394_25	GTCGTAAAAGGGATCAGTCGGTA	23	GWHAAZE00000009	-	3165236	3165348	tagtccgtatgaactggtccattttatgacgcttttgcatcctaaaaacacttgggggtgtgtttttatgacacaaaagcGTCGTAAAAGGGATCAGTCGGTAgggactggtc	0						3'	New	gp4	((((((.(((..((((((((.((((((((((((((((..((.(((((((((........))))))))).))..)))))))))))))))).))))))))..))).))))))...	110	44.2	-58.8	7	5.5	2.5	6.68504	4.78253	2.98116	low
303	197	PC-3p-112394_25	GTCGTAAAAGGGATCAGTCGGTA	23	GWHAAZE00000009	-	56774820	56774932	caatccatacggaccggtcccttttaccacacttttatgttataaaaacacttgagagtatatttttatgacacaaaagcGTCGTAAAAGGGATCAGTCCGTAcggactgatc	0						3'	New	gp4	((.(((.(((((((.((((((((((((.((.(((((.(((((((((((.(((....)))...))))))))))).))))).)).)))))))))))).))))))).))).))...	110	39.8	-52	7	5.5	2.5	6.68504	4.78253	2.98116	low
304	198	PC-5p-342256_6	CCCACAGCTTTCTTGAGCA	19	GWHAAZE00000005	-	7444782	7444882	ttCCCACAGCTTTCTTGAGCTtctgcatagttatgccagaataataaatgacacatatataattaaattggggattaattagaagttcaagaaagctgtgg	0						5'	New	gp4	...((((((((((((((((((((((..(((((...(((((((.(((.(((...))).))).)))...)))).)))))..))))))))))))))))))))))	98	33.7	-39.3	0	0	3	0	0	3.5774	low
305	198	PC-5p-342256_6	CCCACAGCTTTCTTGAGCA	19	GWHAAZE00000009	+	49844028	49844124	gtCCCACAGCTTTCTTGAGCTtcttaattgtgtgtattttagccaaatcaagattgatttagaagtaattaaaagaagttcaagaaagctgtggaaa	0						5'	New	gp4	...((((((((((((((((((((((..(((....((((((....((((((....)))))).))))))..)))))))))))))))))))))))))...	91	33	-40.4	0	0	3	0	0	3.5774	low
306	199	PC-5p-197637_13	GCCAAAAGTGGGAGTTTGACTGCC	24	GWHAAZE00000002	+	23548418	23548485	cagtGCCAAAAGTGGGAGTTTGACTGCCaggaaaattttggtaatcaaacagcacaaaagtggcaatt	0						5'	New	gp4	...(((((...(((...((((((.(((((..(...)..))))).))))))..))).....)))))...	62	41.2	-21.3	3	3.5	5	2.86502	3.04343	5.96233	low
307	199	PC-5p-197637_13	GCCAAAAGTGGGAGTTTGACTGCC	24	GWHAAZE00000008	+	43710607	43710674	tagtGCCAAAAGTGGGAGTTTGACTGCCaggaaaattttggcaatcaaacagcacaaaagtggcaact	0						5'	New	gp4	...(((((...(((...((((((.(((((..(...)..))))).))))))..))).....)))))...	62	42.6	-23.3	3	3.5	5	2.86502	3.04343	5.96233	low
308	200	PC-5p-87537_32	TAGTCACTCGGTCCTAAGGAACC	23	GWHAAZE00000002	+	2940104	2940228	cgaaaggaaccgagtaaagcacTAGTCACTCGGTCCTAAGGAACCgagtgaaattgaaaaaataacccaaagcctaactcggttccttaggaccgagtaagctgtacattactcggttccttagg	0						5'	New	gp4	...((((((((((((((...((.(((.((((((((((((((((((((((....(((...........)))......))))))))))))))))))))))..)))))...))))))))))))))...	119	45.6	-66.8	10	9	0	9.55006	7.82595	0	low
309	200	PC-5p-87537_32	TAGTCACTCGGTCCTAAGGAACC	23	GWHAAZE00000002	+	8075248	8075372	cgaaaggaaccgagtaaagcacTAGTCACTCGGTCCTAAGGAACCaagtggaattgaaaaaataatccaaagcctaactcggttccttaggaccgagtaagctgtactttactcggttccttaga	0						5'	New	gp4	...((((((((((((((((.((.(((.((((((((((((((((((.(((((..(((...........)))..))..))).))))))))))))))))))..))))).))))))))))))))))...	119	44	-69.3	10	9	0	9.55006	7.82595	0	low
310	201	PC-3p-158630_17	TCCAAAATACCAAACCCGCTCCGC	24	GWHAAZE00000004	+	60567338	60567425	ggtcggagcgggttttttattggcaaaatccgaacctgcctcgaatcctgtccggattttttTCCAAAATACCAAACCCGCTCCGCct	0						3'	New	gp4	((.((((((((((((..((((((.((((((((.((..............)).))))))))...)))..)))..)))))))))))))).	87	50	-35.7	0	5	3.5	0	4.34775	4.17363	low
311	201	PC-3p-158630_17	TCCAAAATACCAAACCCGCTCCGC	24	GWHAAZE00000005	+	22728098	22728204	atacggggcggggcggggcggttttttttttggcgaaacccgaacccggtccgggttttttTCCAAAATACCAAACCCGCTCCGCcttcaaaaaacccgccccgaac	0						3'	New	gp4	...((((((((((((((((((.(((..((((((.((((((((.((...)).))))))))...))))))....))).))))))))))..........))))))))...	101	57	-54.1	0	5	3.5	0	4.34775	4.17363	low
312	202	PC-5p-28273_92	CGGCAACATGCTACCGACTTAGA	23	GWHAAZE00000001	+	12266287	12266398	gaccttgaagtCGGCAACATGCTACCGACTTAGAtgttttgtatttgggcaaccaaccccgtatggtgacaccccaaatttaagcatcgagtcagtgtcttgttaccgaatt	0						5'	New	gp4	..........((((.((((...(((.(((((.(((((((...(((((((..((((........)))).....)))))))..)))))))))))).)))...)))).))))...	99	45.5	-36.1	36.5	31.5	20	34.8577	27.3908	23.8493	middle
313	202	PC-5p-28273_92	CGGCAACATGCTACCGACTTAGA	23	GWHAAZE00000003	+	99631776	99631889	gaccttgaagtCGGCAACATGCTACCGACTTAGAtgttttgtatttgggcaaccaaccccgtatggtgacaccccaaatttaagcaccgagtcggtgtcttgttaccgaatttc	0						5'	New	gp4	......((((((((.((((...(((((((((...(((((...(((((((..((((........)))).....)))))))..)))))..)))))))))...)))).)))).))))	108	47.4	-38.6	36.5	31.5	20	34.8577	27.3908	23.8493	middle
314	203	PC-3p-121173_23	GAAAGTGGAGTGCCTTAGGACA	22	GWHAAZE00000003	+	13111853	13111966	gcactccacttttatcctaaggcactccactttcatttttagtgacataatcttttgggacacttttatgtcactaaaatGAAAGTGGAGTGCCTTAGGACAaaagagtgctaa	0						3'	New	gp4	((((((...((((.(((((((((((((((((((((((((.(((((((((((((....))).....))))))))))))))))))))))))))))))))))).))))))))))...	111	37.7	-66.5	5	3	3.5	4.77503	2.60865	4.17363	low
315	203	PC-3p-121173_23	GAAAGTGGAGTGCCTTAGGACA	22	GWHAAZE00000053	+	102368	102475	ttttgtcttaaagcactccactttcatttttagtgacataaaaaatgtcccaaaagatatatataagtgtcactaaaaatGAAAGTGGAGTGCCTTAGGACAaaagtg	0						3'	New	gp4	(((((((((((.(((((((((((((((((((((((((((.....(((((......)))))......))))))))))))))))))))))))))).)))))))))))...	105	31.5	-59.2	5	3	3.5	4.77503	2.60865	4.17363	low
316	204	PC-5p-222724_11	GTAAGTGCATGTTACTCGCTCGA	23	GWHAAZE00000001	+	29954113	29954198	GTAAGTGCATGTTACTCGCTCGAtgacaagcgagtaaggcattgaagtttttactcgcttgtcatcaggcgagcaacatgcatctg	0						5'	New	gp4	....(((((((((.(((((..((((((((((((((((..(......)..).)))))))))))))))..))))).)))))))))...	79	46.5	-50.6	0	2.5	9	0	2.17388	10.7322	middle
317	204	PC-5p-222724_11	GTAAGTGCATGTTACTCGCTCGA	23	GWHAAZE00000005	+	2258437	2258558	tttgcccgatgacaagcgaGTAAGTGCATGTTACTCGCTCGAtgacaagcaagaaatgtattgaagtttttactcgtttgttatcagaaaagtaacgtgcacttactcgtttgtcttcgagc	0						5'	New	gp4	...((.(((.(((((((((((((((((((((((((..((.((((((((((.((((((........))))))....))))))))))))...))))))))))))))))))))))))).))).))	119	41	-61.1	0	2.5	9	0	2.17388	10.7322	middle
318	205	PC-3p-20853_125	CTCTATGTGCTCTGTATACTTGT	23	GWHAAZE00000004	+	23697408	23697539	ccacatcgctatgcttggttaaaacgcataagtatataaccatattcggtgactccaaaggttggatccttttggagttaCTCTATGTGCTCTGTATACTTGTgtatgccatttaactgcttgtgatgtatg	0						3'	New	gp4	..(((((((...((..(((((((..(((((((((((((..(((((..((((((((((((((.......))))))))))))))..)))))...)))))))))))))......)))))))))..)))))))...	127	39.4	-51.1	99	86	61	94.5456	74.7813	72.7404	middle
319	205	PC-3p-20853_125	CTCTATGTGCTCTGTATACTTGT	23	GWHAAZE00000006	+	4066449	4066594	ccacatcgctatgcttggttaaaacgcataagtatataaccatattcggtgactccaaaggttggatccttttggagttaCTCTATGTGCTCTGTATACTTGTgtatgccatttaactgcttgtgatgtatggattgtttgttgct	0						3'	New	gp4	(((((((((...((..(((((((..(((((((((((((..(((((..((((((((((((((.......))))))))))))))..)))))...)))))))))))))......)))))))))..)))))))..)).............	133	39	-51.9	99	86	61	94.5456	74.7813	72.7404	middle
320	206	PC-5p-380757_5	ACGGATTGGGCCTTTTTACGACA	23	GWHAAZE00000005	+	79662746	79662857	ccagaccttACGGATTGGGCCTTTTTACGACActtttgtatcgtaaaaacacttagaggtgtgtttttacgacgcaaaagCGTCGTAAAAAGGACCAATCCGTaagttcctg	0						5'	New	gp4	...((.((((((((((((.((((((((((((.((((((..((((((((((((........))))))))))))..)))))).)))))))))))).)))))))))))).))...	106	42.9	-66.8	0	5	0	0	4.34775	0	low
320	207	PC-3p-202348_13	CGTCGTAAAAAGGACCAATCCGT	23	GWHAAZE00000005	+	79662746	79662857	ccagaccttACGGATTGGGCCTTTTTACGACActtttgtatcgtaaaaacacttagaggtgtgtttttacgacgcaaaagCGTCGTAAAAAGGACCAATCCGTaagttcctg	0						3'	New	gp4	...((.((((((((((((.((((((((((((.((((((..((((((((((((........))))))))))))..)))))).)))))))))))).)))))))))))).))...	106	42.9	-66.8	3.5	3	0	3.34252	2.60865	0	low
321	208	PC-3p-192722_13	ACATACACGGTACTTAGGGGTCT	23	GWHAAZE00000145	+	225550	225671	aaaaatatacattggctcagcccctaagcaccgagtatgtgcaaatttactcgatacttaaagatcgagtaaatgtgcACATACACGGTACTTAGGGGTCGggtcttttagtgtgtgttaat	0						3'	New	gp4	...(((((((((((((((..((((((((.((((.(((((((((.(((((((((((........))))))))))).))))))))).)))).))))))))..)))))....))))))))))...	116	40.2	-66	0	2.5	4	0	2.17388	4.76986	low
322	208	PC-3p-192722_13	ACATACACGGTACTTAGGGGTCT	23	GWHAAZE00000145	+	446361	446482	aaaaatatacattggctcagcctctaagcaccgagtatgtacacatttagttgatgcttaaagaccgagtaaatgtgcACATACACGGTACTTAGGGGTCGagtcttttagtgtgtgttaat	0						3'	New	gp4	...(((((((((((((((..((((((((.((((.((((((.((((((((.(((...(.....)..))).)))))))).)))))).)))).))))))))..)))))....))))))))))...	116	39.3	-53.7	0	2.5	4	0	2.17388	4.76986	low
323	209	PC-5p-63763_43	AGACCCTAGAACCTGATTGGT	21	GWHAAZE00000003	+	89383492	89383623	tataacctgattggtggatataataaaattttAGACCCTAGAACCTGATTGGTggacgtaataattttttattacgtccaccaatcaggttctagggtctaaatttttattatgtcttccaatcaggtttta	0						5'	New	gp4	...(((((((((((..((((((((((((.(((((((((((((((((((((((((((((((((((....))))))))))))))))))))))))))))))))))).))))))))))))..)))))))))))...	126	31.8	-95.9	33	38	24	31.5152	33.0429	28.6192	middle
324	209	PC-5p-63763_43	AGACCCTAGAACCTGATTGGT	21	GWHAAZE00000003	-	89383539	89383670	taaaacctgattggaagacataataaaaatttAGACCCTAGAACCTGATTGGTggacgtaataaaaaattattacgtccaccaatcaggttctagggtctaaaattttattatatccaccaatcaggttata	0						5'	New	gp4	...(((((((((((..((.(((((((((.(((((((((((((((((((((((((((((((((((....))))))))))))))))))))))))))))))))))).))))))))).))..)))))))))))...	126	31.8	-88.7	33	38	24	31.5152	33.0429	28.6192	middle
325	210	PC-3p-249308_9	TGAATATGTGAGACAGGACACCA	23	GWHAAZE00000003	-	52346491	52346559	gcaggttcttgtctcaatttatgtaattaaatgcttaactttgtTGAATATGTGAGACAGGACACCTaa	0						3'	New	gp4	..((((((((((((((...(((.....((((........))))....)))..)))))))))).))))..	65	33.3	-18.9	0	0	4.5	0	0	5.3661	low
326	210	PC-3p-249308_9	TGAATATGTGAGACAGGACACCA	23	GWHAAZE00000003	-	62660505	62660573	gcaggttcttgtctcaatttatgtaattaaatgcttaactttgtTGAATATGTGAGACAGGACACCTaa	0						3'	New	gp4	..((((((((((((((...(((.....((((........))))....)))..)))))))))).))))..	65	33.3	-18.9	0	0	4.5	0	0	5.3661	low
327	211	PC-5p-307162_6	CATACGGACCGGGACCTTTAGCG	23	GWHAAZE00000002	+	1768400	1768526	gtcCATACGGACCGGGACCTTTAGCGacagttttccgtcgctaaaaacatacccccaatgtattcgcgacggaaaaccgtCGCTAAAGGTCTCGGTCCGTACGgaccggtccgtatgtgaaacgctc	0						5'	New	gp4	((((.(((((((((((((((((((((((.((((((((((((.....((((.......))))....)))))))))))).))))))))))))))))))))))).)))).....................	106	54.3	-75.7	0	6	0	0	5.2173	0	low
327	212	PC-3p-87098_32	CGCTAAAGGTCTCGGTCCGTACG	23	GWHAAZE00000002	+	1768400	1768526	gtcCATACGGACCGGGACCTTTAGCGacagttttccgtcgctaaaaacatacccccaatgtattcgcgacggaaaaccgtCGCTAAAGGTCTCGGTCCGTACGgaccggtccgtatgtgaaacgctc	0						3'	New	gp4	((((.(((((((((((((((((((((((.((((((((((((.....((((.......))))....)))))))))))).))))))))))))))))))))))).)))).....................	106	54.3	-75.7	12.5	15	3.5	11.9376	13.0433	4.17363	middle
328	213	PC-5p-90203_31	GCGGTCCCTAGCAGATACTGCCT	23	GWHAAZE00000008	-	55359772	55359897	tctcaactttcttttttaaaagatGCGGTCCCTAGCAGATACTGCCTtataatatctgtctctcacctggtaatctcttaagtatatgtatttgcaagggaccacatcttttaaaaattgttgcgg	0						5'	New	gp4	.(.((((.....(((((((((((((.(((((((.((((((((...((((...((((.((.....))..))))......)))).....)))))))).))))))).)))))))))))))..)))).).	124	36.5	-43.4	4.5	6.5	4.5	4.29753	5.65208	5.3661	low
329	213	PC-5p-90203_31	GCGGTCCCTAGCAGATACTGCCT	23	GWHAAZE00000008	-	55557274	55557356	tGCGGTCCCTAGCAGATACTGCCTtataatacctgtctctcacctggtaatctcttaagtatatgtatctgcaagggaccaca	0						5'	New	gp4	.(.(((((((.((((((((...((((...((((.((.....))..))))......)))).....)))))))).))))))).).	81	44.6	-31.5	4.5	6.5	4.5	4.29753	5.65208	5.3661	low
330	214	PC-5p-102439_28	CCAGTAAAGGCTGTACTGCGCTC	23	GWHAAZE00000003	+	50075302	50075391	CCAGTAAAGGCTGTACTGCGCTCattgtttctcttgaacagaaggtacaagagttacaatcacaagtgacagcgttagaggctttgcaat	0						5'	New	gp4	...((((((.((.(((((((((.(((((..((((((.((.....)).))))))..)))))....)))).)))...)).)).))))))...	84	43.3	-28.9	5.5	5	3.5	5.25254	4.34775	4.17363	low
331	214	PC-5p-102439_28	CCAGTAAAGGCTGTACTGCGCTC	23	GWHAAZE00000005	+	42811807	42811896	CCAGTAAAGGCTGTACTGCGCTCattgtttctcttgaacagaaagtacaagagttacaatcacaagtgacagcgttagaggctttgcaat	0						5'	New	gp4	...((((((.((.(((((((((.(((((..((((((.((.....)).))))))..)))))....)))).)))...)).)).))))))...	84	42.2	-29	5.5	5	3.5	5.25254	4.34775	4.17363	low
332	215	PC-5p-49700_54	GACCCAAAAGTCGGACCACGGTA	23	GWHAAZE00000003	+	98809446	98809515	taatcgtGACCCAAAAGTCGGACCACGGTActagtaaaaggaggccaaggcaatttttgggttatgaaag	0						5'	New	gp4	...(((((((((((((((....((..(((.((.......))..)))..))..)))))))))))))))...	64	44.3	-21.5	4.5	10	12.5	4.29753	8.6955	14.9058	middle
333	215	PC-5p-49700_54	GACCCAAAAGTCGGACCACGGTA	23	GWHAAZE00000094	+	4018366	4018435	taatcatGACCCAAAAGTCGGACCACGGTActagtaaaaggaggcaaaggctatttttgggttgtgaaag	0						5'	New	gp4	...(((..((((((((((.((.((...((.((.......))..))...))))))))))))))..)))...	64	42.9	-21	4.5	10	12.5	4.29753	8.6955	14.9058	middle
334	216	PC-5p-170535_16	CACAGCGGTAAGAGCGAACTTGG	23	GWHAAZE00000006	-	50840191	50840261	cCACAGCGGTAAGAGCGAACTTGGgactatgtgggtaggtgtacggtctcaggttcgattcaccgctgcgt	0						5'	New	gp4	...(((((((..((((((((((((((((..(((........)))))))))))))))).))))))))))...	65	56.3	-32.6	2.5	19.5	0	2.38752	16.9562	0	middle
335	216	PC-5p-170535_16	CACAGCGGTAAGAGCGAACTTGG	23	GWHAAZE00000008	-	5520234	5520327	gaacccaaggggttgcCACAGCGGTAAGGGCGAACTTGGgactgcacacggtctcaagttcgattccccgctgcgtaaaacctttcttgggcca	0						5'	New	gp4	...(((((((((((....((((((..((..((((((((((((((....)))))))))))))).))..)))))).....)))))..))))))...	88	57.4	-48	2.5	19.5	0	2.38752	16.9562	0	middle
336	217	PC-3p-249126_9	GTCTATATAGTTGGGCCGGCTCT	23	GWHAAZE00000004	+	70655936	70656015	aatgagtcccccaactatcatgagaccctagacaattgcctagattGTCTATATAGTTGGGCCGGCTCTgtatctgtcct	0						3'	New	gp4	...(((((.(((((((((....((((.((((........))))...))))..)))))))))..)))))............	65	46.2	-25.6	0	4.5	3	0	3.91298	3.5774	low
337	217	PC-3p-249126_9	GTCTATATAGTTGGGCCGGCTCT	23	GWHAAZE00000004	+	70727974	70728063	ttagcatgtaaatgagtcccccaactatcatgagaccctagacaattgcctagattGTCTATATAGTTGGGTCGGCTCTgtatctgtcct	0						3'	New	gp4	...(((..((...(((((.(((((((((....((((.((((........))))...))))..)))))))))..)))))..))..)))...	84	43.3	-28.9	0	4.5	3	0	3.91298	3.5774	low
338	218	PC-3p-77639_36	GAGTAGGTGATAACTGTTGATCA	23	GWHAAZE00000002	+	62999173	62999236	gttggtggttaacagttcctgtctcaaaatcactttGAGTAGGTGATAACTGTTGATCAtcttc	0						3'	New	gp4	...((((((((((((((((((.((((((.....))))))))))....))))))))))))))...	58	39.1	-26.1	4.5	12	5	4.29753	10.4346	5.96233	middle
339	218	PC-3p-77639_36	GAGTAGGTGATAACTGTTGATCA	23	GWHAAZE00000094	+	5147670	5147732	gttggtggttaacagcctcgcctcaaaatcactttGAGTAGGTGATAACTGTTGATCAtcttc	0						3'	New	gp4	...((((((((((((..((((((((((.....)))))...)))))...))))))))))))...	57	42.9	-22.8	4.5	12	5	4.29753	10.4346	5.96233	middle
340	219	PC-5p-50737_53	TGGCCAAAGCCCGTGGATTGTA	22	GWHAAZE00000007	+	759219	759339	agctttcaaccttattgtaTGGCCAAAGCCCGTGGATTGTAacatttcagattatccgacaaaaccaagttggtttcgcattttactatccacgtctttagccatataatatggttagaaa	0						5'	New	gp4	...((((((((.(((((((((((.((((..(((((((.((((.((....((....(((((........)))))..))..)).)))).))))))).)))).))))))))))).)))).))))	118	37.2	-42.7	25.5	20	12	24.3527	17.391	14.3096	middle
341	219	PC-5p-50737_53	TGGCCAAAGCCCGTGGATTGTA	22	GWHAAZE00000056	+	210931	211053	aaagctttcaaccttattgtaTGGCCAAAGCCCGTGGATTGTAacatttcagattatccgacaaaaccaagttggtatcgcattttactatccacgtctttagccatataatatggttagcaa	0						5'	New	gp4	...(((...((((.(((((((((((.((((..(((((((.((((.((....(((...(((((........))))).)))..)).)))).))))))).)))).))))))))))).)))))))..	118	37.4	-43.6	25.5	20	12	24.3527	17.391	14.3096	middle
342	220	PC-5p-122872_23	CCCTTTGTCGAGTAGCTCCGT	21	GWHAAZE00000002	+	111913834	111913966	cttttggaataagaccggggcgccataaggtgcttttgaaggccgtatcatCCCTTTGTCGAGTAGCTCCGTcaattgctttcgaagttcctccaactccggcggtgccattcgataaggtgccatggccggt	0						5'	New	gp4	.............(((..((((((....))))))......((((((..((((...(((((((((.((.((((..........((.((((.....)))).)))))).)).)))))))))))))..)))))))))	90	53.4	-42.4	3.5	9	4	3.34252	7.82595	4.76986	low
343	220	PC-5p-122872_23	CCCTTTGTCGAGTAGCTCCGT	21	GWHAAZE00000007	+	74176241	74176336	gaaggccttatcatCCCTTTGTCGAGTAGCTCCGTcaattgctttcgaagttcctccaactccggcggtgccattcgataaggtgccatggccggt	0						5'	New	gp4	...((((....((((...(((((((((.((.((((..........((.((((.....)))).)))))).)).)))))))))))))....))))...	90	54.2	-30.3	3.5	9	4	3.34252	7.82595	4.76986	low
344	221	PC-5p-28844_90	ACGGATTGGGACTTTTTACGACG	23	GWHAAZE00000005	+	30933641	30933755	ggtccagactttACGGATTGGGACTTTTTACGACGcttttgcgtcgtaaaaacaccccccgagtgtttttacgacacaaaaGTGTCGTAAAAAGCCTCAATCCGtaaggtctgga	0						5'	New	gp4	..((((((((((((((((((((.((((((((((((((((((.(((((((((((((.......))))))))))))).)))))))))))))))))).))))))))))))))))))))	113	46.1	-79.8	81	73	44	77.3555	63.4772	52.4685	middle
344	222	PC-3p-390604_5	GTGTCGTAAAAAGCCTCAATCCG	23	GWHAAZE00000005	+	30933641	30933755	ggtccagactttACGGATTGGGACTTTTTACGACGcttttgcgtcgtaaaaacaccccccgagtgtttttacgacacaaaaGTGTCGTAAAAAGCCTCAATCCGtaaggtctgga	0						3'	New	gp4	..((((((((((((((((((((.((((((((((((((((((.(((((((((((((.......))))))))))))).)))))))))))))))))).))))))))))))))))))))	113	46.1	-79.8	0	5	0	0	4.34775	0	low
345	223	PC-5p-6337_429	TCTTGCGAGTGTCTTCGCCTCT	22	GWHAAZE00000009	-	28016089	28016193	atagTCTTGCGAGTGTCTTCGCCTCTagacttgcatctcatctttttgttcaatcaattggtgttattatcgagatctagAGGCGAAGATACTGGTGAGACTttt	0						5'	New	gp4	..(((((..(.((((((((((((((((((((((.....((((...(((......)))..)))).......)))).)))))))))))))))))).)..)))))...	100	40	-52.4	256	308	193	244.482	267.822	230.146	middle
345	224	PC-3p-1484_1757	AGGCGAAGATACTGGTGAGACT	22	GWHAAZE00000009	-	28016089	28016193	atagTCTTGCGAGTGTCTTCGCCTCTagacttgcatctcatctttttgttcaatcaattggtgttattatcgagatctagAGGCGAAGATACTGGTGAGACTttt	0						3'	New	gp4	..(((((..(.((((((((((((((((((((((.....((((...(((......)))..)))).......)))).)))))))))))))))))).)..)))))...	100	40	-52.4	1201	1235	1000	1146.96	1073.89	1192.47	middle
346	225	PC-5p-92158_30	GTACGGATTAGTCCTTTCTATGAC	24	GWHAAZE00000002	-	110186984	110187095	accagttcGTACGGATTAGTCCTTTCTATGACggttttgcgtcataaaaaacactctctcaatgtttttatgaccaaaaatcgtcgtaaaaaggatcggtccatgcggactt	0						5'	New	gp4	...((((((((.((((..(((((((.(((((((((((((.((((((((((.((.........))))))))))))).)))))))))))).)))))))..)))).)))))))).	108	40.2	-50.3	11	16.5	9.5	10.5051	14.3476	11.3284	middle
347	225	PC-5p-92158_30	GTACGGATTAGTCCTTTCTATGAC	24	GWHAAZE00000003	-	20512694	20512792	tccGTACGGATTAGTCCTTTTTATGACggttttgcgtcataaaaaacacacttcaaatatttttatgacggaaaaccgtcataaaaggacccgtacctg	0						5'	New	gp4	...((((((....((((.(((((((((((((((.(((((((((((..............))))))))))).)))))))))))))))))))))))))...	93	38.4	-47	11	16.5	9.5	10.5051	14.3476	11.3284	middle
348	226	PC-5p-202573_13	GTACGGACTGGTCATTTTTATGAC	24	GWHAAZE00000002	-	62090144	62090261	gtgcggaccactccGTACGGACTGGTCATTTTTATGACgttttgcgtcataaaaaacactcccaatatttttataacagaaaactatcgtaaaaatgacctgtctatagggttggtcc	0						5'	New	gp4	....((((((..((.((..(((.((((((((((((((.(((((..((.(((((((............))))))).))..)))))..)))))))))))))).)))..)).)).))))))	114	39.8	-43.4	2.5	28	6	2.38752	24.3474	7.15479	middle
349	226	PC-5p-202573_13	GTACGGACTGGTCATTTTTATGAC	24	GWHAAZE00000005	+	32066807	32066914	ttaggtgcggatccgtccGTACGGACTGGTCATTTTTATGACtgttttgcgttttgattaaaaaaccgtcataaaatgataaattcgtaaagattggtctgttccaaa	0						5'	New	gp4	...((..((((((..((..((((((...((((.(((((((((.(((((.............))))).)))))))))))))...))))))..))..))))))..))...	102	37	-36.2	2.5	28	6	2.38752	24.3474	7.15479	middle
350	227	PC-5p-200101_13	GAAGATTAACGGACTTGTCTCCT	23	GWHAAZE00000004	+	53775484	53775582	tttaGAAGATTAACGGACTTGTCTCCTctcaattattctttcgttctaattacgctaaatgaagtttaatttgaggattaagttaatgaatttttttca	0						5'	New	gp4	...((((((((....((((((..(((((..(((((..(((((((.......)))......))))..))))).))))).))))))....))))))))...	93	27.3	-20.3	4	2.5	0	3.82003	2.17388	0	low
351	227	PC-5p-200101_13	GAAGATTAACGGACTTGTCTCCT	23	GWHAAZE00000004	-	55926899	55926997	tttaGAAGATTAACGGACTTGTCTCCTctcaattattctttcgttctaattacacaaaatgaagtctaatttgaggattaagttaatgaatttttttca	0						5'	New	gp4	...((((((((....((((((..(((((..(((((..(((.((((............)))))))..))))).))))).))))))....))))))))...	93	27.3	-19.4	4	2.5	0	3.82003	2.17388	0	low
352	228	PC-3p-261424_8	CCGCAAACGTGGATGAACTGACA	23	GWHAAZE00000001	+	15275571	15275646	ctttcagttaatccacattgttaagttaatccgcattacatattaagttaatCCGCAAACGTGGATGAACTGACAa	0						3'	New	gp4	...((((((.((((((.(((((((.(((((...........))))).)))....))))..)))))).))))))...	70	34.2	-17.4	4	0	0	3.82003	0	0	low
353	228	PC-3p-261424_8	CCGCAAACGTGGATGAACTGACA	23	GWHAAZE00000001	+	67857585	67857660	ctttcagttaatccacattgttaagttaatccgcattacatattaagttaatCCGCAAACGTGGATGAACTGACAa	0						3'	New	gp4	...((((((.((((((.(((((((.(((((...........))))).)))....))))..)))))).))))))...	70	34.2	-17.4	4	0	0	3.82003	0	0	low
354	229	PC-5p-214234_12	GGTAGTTGCGTAGGACGAATTCA	23	GWHAAZE00000002	-	40396024	40396110	agggcttagtGGTAGTTGCGTAGGACGAATTCAtttgtttcttacatacttagagtttgttaattttataaactactaatgagtatt	0						5'	New	gp4	...(((((.((((((((..(((((((((((((...(((.....)))......)))))))))....)))).)))))))).)))))...	81	31	-21.3	3	2.5	3	2.86502	2.17388	3.5774	low
355	229	PC-5p-214234_12	GGTAGTTGCGTAGGACGAATTCA	23	GWHAAZE00000002	-	40588109	40588235	gacagtcttagagttggtggagggtttagtGGTAGTTGCGTAGGACGAATTCAtttgtttcttacatacttagagtttgttaattttataaactactaatgagtattggattttgtttatgactttt	0						5'	New	gp4	...((((.((((....((..((..((((.((((((((..(((((((((((((...(((.....)))......)))))))))....)))).)))))))).))))..))..))....)))).))))...	121	32.3	-21.5	3	2.5	3	2.86502	2.17388	3.5774	low
356	230	PC-5p-31532_83	CCCAGTAAAGGCTGTACTGCACT	23	GWHAAZE00000004	+	46360665	46360755	CCCAGTAAAGGCTGTACTGCACTtattgtttctcttgaacagaaagtacaagagttacaatcacgagtgacagcgttagaggctttgcaat	0						5'	New	gp4	....((((((.((.(((((((((((((((..((((((.((.....)).))))))..)))))...))))).)))...)).)).))))))...	84	41.8	-31.2	26	17.5	17	24.8302	15.2171	20.2719	middle
357	230	PC-5p-31532_83	CCCAGTAAAGGCTGTACTGCACT	23	GWHAAZE00000068	+	65883	65971	CCCAGTAAAGGCTGTACTGCACTtattgtttctcttgaacagaaagtacaagagttacaatcacgagtgacagttagaggctttgcaat	0						5'	New	gp4	....((((((.((.(((((((((((((((..((((((.((.....)).))))))..)))))...))))).))).)).)).))))))...	82	40.4	-33.3	26	17.5	17	24.8302	15.2171	20.2719	middle
358	231	PC-5p-83452_33	GCAGCGGATCTCCCTTTGACT	21	GWHAAZE00000002	+	122246669	122246754	GCAGCGGATCTCCCTTTGACTctttcgacttctgtggttaaaatgggactttgctactggttagcgagtcagagacgattacgagg	0						5'	New	gp4	....((((((...(((((((((....((((...(((((..............))))).))))...)))))))))..)))).))...	79	48.8	-19.6	19	16	14.5	18.1451	13.9128	17.2908	middle
359	231	PC-5p-83452_33	GCAGCGGATCTCCCTTTGACT	21	GWHAAZE00000002	+	123103570	123103656	aGCAGCGGATCTCCCTTTGACTctttcgacttctgtggttaaaatgggactttgctactggttagcgagtcagagacgattacgagg	0						5'	New	gp4	.....((((((...(((((((((....((((...(((((..............))))).))))...)))))))))..)))).))...	79	48.3	-19.6	19	16	14.5	18.1451	13.9128	17.2908	middle
360	232	PC-5p-208288_12	GAGTTGGTAAGGATTCGAATACT	23	GWHAAZE00000003	+	70780586	70780692	tcatgtgatgccaatgagggttagatGAGTTGGTAAGGATTCGAATACTtcgcttgtaagggttaagtttgaattctactaccaacaattcttcttggtaagcaatc	0						5'	New	gp4	...(((..((((((..((..((......((((((((((((((((..((((..((......))..)))))))))))))..)))))))))..))..)))))).)))...	101	38.3	-31.9	2.5	3.5	5	2.38752	3.04343	5.96233	low
361	232	PC-5p-208288_12	GAGTTGGTAAGGATTCGAATACT	23	GWHAAZE00000003	+	71064749	71064812	tGAGTTGGTAAGGATTCGAATACTtcgcatgtaagagttaagttcgaattctgctaccaacaat	0						5'	New	gp4	...(((((((((((((((((((((.(........))))...)))))))))))..)))))))...	58	37.5	-21.6	2.5	3.5	5	2.38752	3.04343	5.96233	low
362	233	PC-5p-311291_6	GTATGGATCGGACCTTTTTACGA	23	GWHAAZE00000001	+	54187479	54187575	GTATGGATCGGACCTTTTTACGAcgctttttagtcacaaaaacattggaatggtgttttttacgatgcaaaaccgtcgtaaaaatgatcggtccgca	0						5'	New	gp4	....(((((((...(((((((((((.((((..(((..((((((((.......))))))))...)))..)))).)))))))))))...)))))))...	90	40.2	-31	5.5	0	0	5.25254	0	0	low
363	233	PC-5p-311291_6	GTATGGATCGGACCTTTTTACGA	23	GWHAAZE00000001	+	69014728	69014827	ctgGTATGGATCGGACCTTTTTACGActtttttgtcgtaaagacattgggagatttttttatgactaaaaaacgttgtaaaaatgtttgatctgtacgga	0						5'	New	gp4	...(((..((((..((.((((((((((((((((((((((((((.(((....))).)))))))))).)))))).)))))))))).))..))))..)))...	94	34	-38.7	5.5	0	0	5.25254	0	0	low
364	234	PC-5p-219891_11	CTCCTCAGACTTAACTTAGGCGAC	24	GWHAAZE00000004	+	17136602	17136683	ttacgtccgtCTCCTCAGACTTAACTTAGGCGACgtacaagcgattgcgtcgcctaagttcactcttaggcgacgtacggat	0						5'	New	gp4	...(((.((((.(((.(((...(((((((((((((((........)))))))))))))))...))).))).)))).)))...	76	51.2	-40.6	0	5.5	0	0	4.78253	0	low
365	234	PC-5p-219891_11	CTCCTCAGACTTAACTTAGGCGAC	24	GWHAAZE00000006	+	62554290	62554371	tgacgtccgtCTCCTCAGACTTAACTTAGGCGACgtacaagcgattgcgtcgcctaagttcactcttaggcgacgtatgaat	0						5'	New	gp4	...(((.((((.(((.(((...(((((((((((((((........)))))))))))))))...))).))).)))).)))...	76	50	-38.3	0	5.5	0	0	4.78253	0	low
366	235	PC-3p-258061_8	CAGCATCAGATAGGCTTAGGCACC	24	GWHAAZE00000008	+	10824390	10824498	tatgggtgggctacgtgatggtggtggggtgcctaagcctatctgatgctgtcattcaCAGCATCAGATAGGCTTATGCACCccaccaccatcacgcagcccattcaaa	0						3'	New	gp4	..((..((((((.(((((((((((((((((((.(((((((((((((((((((.....))))))))))))))))))).))))))))))))))))))).))))))..))..	105	53.2	-94.6	0	4	3.5	0	3.4782	4.17363	low
367	235	PC-3p-258061_8	CAGCATCAGATAGGCTTAGGCACC	24	GWHAAZE00000008	-	10824362	10824464	gaatgggctgcgtgatggtggtggggtgcataagcctatctgatgctgtgaatgaCAGCATCAGATAGGCTTAGGCACCccaccaccatcacgtagcccaccc	0						3'	New	gp4	...((((((((((((((((((((((((((.(((((((((((((((((((.....))))))))))))))))))).))))))))))))))))))))))))))...	97	56.3	-94.4	0	4	3.5	0	3.4782	4.17363	low
368	236	PC-3p-183646_14	TGGGTTAGTCATACTCTGTGGAA	23	GWHAAZE00000002	-	11436521	11436576	atgtatagatgagattggtctcgtatgaaaataTGGGTTAGTCATCCTCTGTGGAA	0						3'	New	gp4	...((((((.(((((((..(.(((((....))))))..))))).)).))))))...	50	37.5	-17.3	0	7	0	0	6.08685	0	low
369	236	PC-3p-183646_14	TGGGTTAGTCATACTCTGTGGAA	23	GWHAAZE00000145	+	677278	677346	acgtatagaggatgttggcctcatatgaaaataTGGGTTAGTCATACTCTGTGGAAtagagttaggagc	0						3'	New	gp4	...(((((((.(((((..((.(((((....)))))))..)).))).)))))))................	50	40.6	-20	0	7	0	0	6.08685	0	low
370	237	PC-3p-191395_13	GTCAAGTGAGTGACTGTTAAACA	23	GWHAAZE00000001	-	96320123	96320238	tgtagaaaatttttaacaatcactcgctcgacataaaacgattatgttaatagatactgacattaacatactcgcttgatGTCAAGTGAGTGACTATTAAACAattttctatagcc	0						3'	New	gp4	((((((((((((((((...(((((((((.(((((.((.(((.(((((((((..........))))))))).))).)).))))).)))))))))...))))).)))))))))))...	113	31	-40.7	4	2.5	0	3.82003	2.17388	0	low
371	237	PC-3p-191395_13	GTCAAGTGAGTGACTGTTAAACA	23	GWHAAZE00000005	+	25031173	25031279	ttgtttaacagtcattcgcttgacatcttggaagtatgttatcaatactcgcttgatgtctgtttaaaatacttgcttgaGTCAAGTGAGTGACTGTTAAACAattt	0						3'	New	gp4	((((((((((((((((((((((((.((..((((((((..((((((.......))))))..........)))))).)).))))))))))))))))))))))))))...	104	33.6	-44	4	2.5	0	3.82003	2.17388	0	low
372	238	PC-5p-67439_41	CGATGGACATTGTGTCGTGTGGC	23	GWHAAZE00000006	+	30043830	30043902	ccacaCGATGGACATTGTGTCGTGTGGCttgcctagtcagcatgtttcccacgacacaatgaacatcgtgggg	0						5'	New	gp4	((.(((((((..((((((((((((.((..(((.......))).....))))))))))))))..))))))))).	72	53.4	-38.4	16	18	7	15.2801	15.6519	8.34726	middle
373	239	PC-5p-101619_28	GTGTTATTCGGTTATTGAGAACT	23	GWHAAZE00000004	-	25232181	25232295	tgagtaaagtgaATGTTATTCGGTTATTGAGAACTgagtataagcttgacaatgccatacttagtccatataggtttatactcggcccttaaaaatcaaataacaagcatcttac	0						5'	New	gp4	...((((..((..(((((((.((((.(((((..(((((((((((((((.....((........)).....)))))))))))))))..))))).)))).)))))))..))..))))	112	33.9	-35.3	7	14	7	6.68504	12.1737	8.34726	middle
374	240	PC-3p-293262_7	CAGCCTAGCGCCTTTTAGAACCT	23	GWHAAZE00000002	-	51511931	51512008	cccgactaggagctctaggcgctaggcactaggtcactgccctaggtCAGCCTAGCGCCTTTTAGAACCTtagtctta	0						3'	New	gp4	...(((((((..((..(((((((((((.(((((.......)))))....)))))))))))...))..))).))))...	72	55.1	-37.4	0	7	0	0	6.08685	0	low
375	241	PC-5p-284211_7	GAGGGTTGAGTATAAGTCTAACA	23	GWHAAZE00000006	+	38379673	38379811	cttgagcacctagtgaaggcttgttattcggtctttGAGGGTTGAGTATAAGTCTAACAatgctcgccccatagggaccggataataggcttatactcagtccttaagaaccgaataacatacccttactcggtgctca	0						5'	New	gp4	..((((((((.(((((.((..(((((((((((..((((((..((((((((((((((......((..(((....)))...))....))))))))))))))..))))))..)))))))))))..)).))))).))))))))	137	45.3	-74.8	0	7	0	0	6.08685	0	low
376	242	PC-3p-271503_7	TGCAAAAGCGTCGTAAAAGGGACC	24	GWHAAZE00000094	+	459053	459172	gtcactagtccgtacagaccggtcccttttatgacgcttttgcatcatataaacatttggggggtgttttttatgaTGCAAAAGCGTCGTAAAAGGGACCagtccatacggactagtcct	0						3'	New	gp4	...(((((((((((..(((.(((((((((((((((((((((((((((((.((((((.......))))))..))))))))))))))))))))))))))))).)))..)))))))))))...	114	45	-77.8	0	0	3.5	0	0	4.17363	low
377	243	PC-5p-190806_14	CGGACCTAGGAATCTTCTGAGGG	23	GWHAAZE00000005	+	66704624	66704691	CGGACTTAGGAATCTTCTGAGGGgtacaataaaacttagcaaagcgccctgaggaattttctgagggg	0						5'	New	gp4	....((((((((..((((.((((((..................)).)))).))))..))))))))...	61	47.1	-19.7	0	6	8	0	5.2173	9.53973	low
378	244	PC-3p-248464_9	GCTTGACATGAACAGAATGTGGA	23	GWHAAZE00000001	-	112593541	112593672	ggttcatgtcaaccgagtatgtaacatattcgcttaatgtcaagcgagtggctgttaaacgattttctataaccctatttGCTTGACATGAACCGAATGTGGAggcctgcaactcggttgatatgaatcgag	0						3'	New	gp4	((((((((((((((((((.((((.((((((((.((.(((((((((((((((..((((............)))).))))))))))))))).)).))))))))......))))))))))))))))))))))...	129	42.4	-60.1	0	9	0	0	7.82595	0	low
379	245	PC-5p-413259_5	CCATCAGTCGACTAAGGCCCACT	23	GWHAAZE00000005	+	33503236	33503308	atttggtCCATCAGTCGACTAAGGCCCACTcagtcaactaaggagctttgcttagtcgactgatggcccataa	0						5'	New	gp4	...(((.((((((((((((((((((...((.((....)).))..))....)))))))))))))))).)))...	67	47.9	-33.8	5	0	0	4.77503	0	0	low
380	246	PC-5p-229325_11	TCCACAAAGGATGAACTGTGCAT	23	GWHAAZE00000002	+	33939484	33939557	acTCCACAAAGGATGCACTGTGCATcggctgtggtttatcccacagatgatgcattgtgcatcagttgtggctt	0						5'	New	gp4	...((((((..(((((((..((((((..((((((......))))))..))))))..)))))))..))))))...	68	48.6	-41.9	5	11	0	4.77503	9.56506	0	low
381	247	PC-5p-156796_18	GCTTACTCGGTCCTAAGGAACCA	23	GWHAAZE00000017	+	118630	118738	taagaaaaaagtataGCTTACTCGGTCCTAAGGAACCAagttaggttttgggttatttttccaattccacttggttctttaggaccaagtaacttgtgctttactcggt	0						5'	New	gp4	...((..((((((((..(((((.((((((((((((((((((..((..(((((.......)))))..)))))))))))))))))))).)))))..))))))))..))...	103	37.6	-54.2	6	7	12	5.73004	6.08685	14.3096	middle
382	248	PC-5p-174006_15	CCTGAGAACTCTGAGGCCTGAAGC	24	GWHAAZE00000003	-	88006511	88006612	tctcttagttagggctggaCCTGAGAACTCTGAGGTCTGAAGCgaaatttatcaatgagatccttcgtcctcaacattttaggtctttttttttctaagcat	0						5'	New	gp4	...(((((..(..(..((((((((((....(((((..(((((.((..((.......))..))))))).)))))...))))))))))..)..)..)))))...	96	39.2	-29.5	25	0	6	23.8752	0	7.15479	middle
383	249	PC-3p-133791_21	GCTTAACTCGGTTCCTTGGAACT	23	GWHAAZE00000006	-	62727020	62727165	atactaggctcaaaggaactgagtaaagcacacgtcactcgattccaaggaaccgagtagagttgaaaaaatgacgcaaaGCTTAACTCGGTTCCTTGGAACTgagtgttgtatgctttactcggttcctttaggctacgtatgat	0						3'	New	gp4	((((..(((..(((((((((((((((((((.((..(((((..((((((((((((((((..((((...............))))..))))))))))))))))..)))))..)).)))))))))))))))))))..)))..))))...	143	43.2	-81.6	9	8.5	10	8.59506	7.39118	11.9247	middle
384	250	PC-3p-373200_5	CACGATATGGGAACATGTATTGA	23	GWHAAZE00000007	+	46276921	46277005	tatatacatgtaaatccaattttgatccatttattagtcaaattactataattcttggagaaCACAATATGGGAACATGTATTGA	0						3'	New	gp4	...((((((((...(((((((.((.((((.....((((......)))).......))))...)).))).)))).))))))))...	79	25.9	-15.3	0	5	0	0	4.34775	0	low
385	251	PC-5p-447722_5	ACATGGATTGTTCTCGTTCAAGCA	24	GWHAAZE00000009	+	30895961	30896029	taACATGGATTGTTCTCGTTCAAGCAggatattccttcaaaagattgcttcgacgagaacactatgcca	0						5'	New	gp4	...(((((..(((((((((..((((((.................))))))..))))))))))))))...	63	40.6	-22.7	0	5	0	0	4.34775	0	low
386	252	PC-3p-399575_5	GTCAATGGTTGGACTCATGGGGT	23	GWHAAZE00000003	-	59990443	59990527	cgtaccccttgaggagaggggttggcccagtggtaggcaacctccacccttgccttgagGTCAATGGTTCGACTCATGGGGTggg	0						3'	New	gp4	..((((((.((((..(((..((((((((((.((((((...........))))))))).)))))))..)))..)))).))))))..	81	61.2	-38	5	0	0	4.77503	0	0	low
387	253	PC-3p-215514_12	GGAGGATAGAGAGACTGGACCAA	23	GWHAAZE00000005	+	63619175	63619267	cattagtttctaaggtttggttctcccctacctctatctttagggctttagtaGGAGGATAGAGAGACTGGACCAAatttccagaaactgttt	0						3'	New	gp4	...((((((((.(..((((((((....((..((((((((((...((....))..))))))))))))...))))))))..)..))))))))...	87	40.9	-31.3	7	0	10	6.68504	0	11.9247	middle
388	254	PC-5p-212180_12	CCGTTAGGCATTTAAAGAAACCA	23	GWHAAZE00000003	+	60966244	60966304	tCCGTTAGGCATTTAAAGAAACCAgcaagtaggccatgtcattctttaagtgctgagccaa	0						5'	New	gp4	...(((..((((((((((((((..((......))...))..))))))))))))..)))...	55	42.6	-16.5	5	0	7	4.77503	0	8.34726	low
389	255	PC-3p-392655_5	GATGTAATAGAGCTCTGTATT	21	GWHAAZE00000008	+	27777255	27777319	ttagccgagcgatatgcacatcactcaccccacattggctgagtGATGTAATAGAGCTCTGTATT	0						3'	New	gp4	...((.((((..(((..((((((((((.((......)).)))))))))).)))..)))).))...	59	46.2	-27.3	5	0	0	4.77503	0	0	low
390	256	PC-3p-349441_5	CCTTTTGGTAGATTGTGTTGGATC	24	GWHAAZE00000004	+	37974545	37974665	gaaggggcaatagtgggtgtgtgtgtgttagatatatctgatttcaatctcccttaaggttaccggCCTTTTGGTAGATTGTGTTGGATCactgtctagtgtgtgtgtgtgtttcctcaaa	0						3'	New	gp4	...((((.((((......(..(..(..(((((((.(((..((..((((((.((..(((((.....)))))..)).)))))).))..)))...)))))))..)..)..).)))).))))...	115	43	-34.6	0	5	0	0	4.34775	0	low
391	257	PC-5p-252555_9	GGTGGATGTGTAAAATAGATGCA	23	GWHAAZE00000005	+	37902807	37902890	tgaGGTGGATGTGTAAAATAGATGCGtaaaatacacacccattttacagaaaagatgatgtggcatattttacacaataccatt	0						5'	New	gp4	...((((..(((((((((((..(((........((((..((((((......)))))).)))))))))))))))))).))))...	78	33.3	-22.7	9	0	0	8.59506	0	0	low
392	258	PC-5p-113184_25	AGCTTGGACACCAGAAATCGA	21	GWHAAZE00000004	+	15443909	15444034	cccccctcaagctctggatgacttggaagcatgcggAGCTTGGACACCAGAAATCGAaaacgagcagtcacatgagatttggtgaagagatcagcgggttgaagagcggaagagatgtgagggagc	0						5'	New	gp4	...((((((..((((...((.(((...(((..((.((.(((...(((((((..(((...((.....))....)))..)))))))..))).)).))..)))...)))))..))))...))))))...	120	53.2	-38.8	6	11	8	5.73004	9.56506	9.53973	low
393	259	PC-5p-437106_5	CCAAACGGGCTCTAAGTTATTCA	23	GWHAAZE00000001	+	59915922	59915986	gaacaaCCAAACGGGCTCTAACTTATTCAttttcgacatgaataagtggtaggtattggctgaac	0						5'	New	gp4	...((.((((((..(((...((((((((((.......)))))))))))))..)).)))).))...	59	40	-15.7	0	5	0	0	4.34775	0	low
394	260	PC-5p-158946_17	GAGTGATAGTGAGAAGAAGAAGA	23	GWHAAZE00000008	+	12641250	12641336	aaGAGTGATAGTGAGAAGAAGAAGAagaaaaaccgttaaaaccgtaaggaaaaaggggttaaattttgtttttgttattttactgca	0						5'	New	gp4	...(((((.(((((.(((((.((((...((..((.......((....)).....))..))...)))).))))).))))))))))...	81	31	-17.2	5	5	7	4.77503	4.34775	8.34726	low
395	261	PC-5p-183966_14	GTGGTAAGGGCGAACTTGGGACT	23	GWHAAZE00000009	+	58925809	58925914	tttgtccaaggggttggcacaGTGGTAAGGGCGAACTTGGGACTatgtgggtaggtgtacggtcttaggtttgattccctgctgcatgaaacctttcttgggccat	0						5'	New	gp4	...((((((((((((..((..(..(((.((((((((((..((((..(((........)))))))..)))))))...))))))..).)).)))))..)))))))...	100	50.9	-38	9	4	5	8.59506	3.4782	5.96233	low
396	262	PC-3p-420278_5	CGCGAGCGTGGATAAACTGACAA	23	GWHAAZE00000002	+	19620662	19620724	atcttgcagttaatccgcgttacctattaagttaatcCGCGAGCGTGGATAAACTGACAAaaa	0						3'	New	gp4	...((((((((.(((((((((....((((...)))).....))))))))).))))).)))...	57	39.7	-18.8	0	5	0	0	4.34775	0	low
397	263	PC-5p-202206_13	CCGGTGTGCTTAAGGTAGATACT	23	GWHAAZE00000007	+	1626582	1626666	acaCCGGTGTGCTTAAGGTAGATACTctaactcgttttatcctgaaaaacagacgtcgtaagtagcctttaagcacctccggcga	0						5'	New	gp4	...((((.((((((((((....((((.((...(((((.............)))))...))))))..))))))))))..))))...	79	45.9	-24.8	5	18	0	4.77503	15.6519	0	middle
398	264	PC-5p-438566_5	GCCATCAGTCGACTGAGTGAGCCT	24	GWHAAZE00000005	+	11963898	11963960	tGCCATCAGTCGACTGAGTGAGCCTcagtcgactgagcctctctgcttagtcgattgatgagc	0						5'	New	gp4	.(((((((((((((((((((((.(((((....))))).)))...)))))))))))))))).))	62	54	-36.4	0	5	0	0	4.34775	0	low
399	265	PC-5p-320570_6	CAGACGATGTACTGAATATCGGC	23	GWHAAZE00000007	-	34255587	34255675	ggtaaaatggacaCAGACGATGTACTGAATATCGGCcgtgggacaaaactcatggtcgatattttgtgtatcgactgtgacattttttt	0						5'	New	gp4	...((((((..(((((.((((..((..(((((((((((((((......)))))))))))))))..))..)))).))))).))))))...	83	40.4	-41.5	0	6	0	0	5.2173	0	low
400	266	PC-3p-115229_25	GATGATTTTGGAGTGTTAGAGTA	23	GWHAAZE00000001	+	72279507	72279617	acaaaaaatattctagtactccaaaatcatctttagtgacaaaaaaagtgtcccaaaagatcgataaaagtgtcactaaaGATGATTTTGGAGTGTTAGAGTAtttttgtg	0						3'	New	gp4	((.((((((((((((..((((((((((((((((((((((((.......((((..........))))....))))))))))))))))))))))))..)))))))))))))).	110	29.7	-52.8	0	13	17	0	11.3042	20.2719	middle
401	267	PC-5p-219865_11	CAGTGATTGTGAACAGTACCGCT	23	GWHAAZE00000009	-	60533384	60533500	attgtaattgtgaaCAGTGATTGTGAACAGTACCGCCgtatatgtgaacagtggttgtgaacagtaccaccgtatatgtgaacagtaattgtgaacagtgactgtgaacagtaccac	0						5'	New	gp4	..((..(((((..(((((.(((((..(((((((.....((((((((....(((((((....))..)))))..))))))))....))).))))..))))).)))))..)))))..)).	114	41	-35.7	0	6	5	0	5.2173	5.96233	low
402	268	PC-3p-223677_11	AGCTCGTGGTTCTTGTGATCTCA	23	GWHAAZE00000006	-	1800143	1800214	ccaagtttaattaggtcataagtaaaacgactataaatggtatAGCTCGTGGTCCTTGTGATCTCAactgtc	0						3'	New	gp4	...((((.....((((((((((....(((((((((.....))))).))))....)))))))))).))))...	66	37.5	-19.3	5	6	5	4.77503	5.2173	5.96233	low
403	269	PC-3p-237022_10	CGGGACAAAGGGCGACCAGT	20	GWHAAZE00000003	+	46898083	46898166	tcccaccggtcttgaaccctttacccgagactttgctttgaattaaaatcaaaaagccacCGGGCCAAAGGGCGACCAGTgtaa	0						3'	New	gp4	...(((.((((.....((((((.((((.......(((((.............)))))...))))..)))))).)))).)))...	78	48.8	-23.2	0	10	0	0	8.6955	0	low
404	270	PC-3p-381846_5	GATGATGTGACATGTTTTACACA	23	GWHAAZE00000005	+	68974736	68974792	gatgtgtaaaatacacatccatttacataagtGATGATGTGACATGTTTTACACAac	0						3'	New	gp4	..((((((((((((((((((((((....)))))..))))))...)))))))))))..	53	31.6	-18.6	0	5	0	0	4.34775	0	low
405	271	PC-5p-327522_6	CGTAGTAGGATAAGTGTGTTGCA	23	GWHAAZE00000006	-	23862021	23862096	gttggaCGTAGTAGGATAAGTGTGTTGCAtaacataggataacttggagtattatgtttatttcactacgtccttc	0						5'	New	gp4	...(((((((((..((((((..(..(((....((.((.....))))..)))..)..))))))..)))))))))...	70	36.8	-24.4	0	6	0	0	5.2173	0	low
406	272	PC-3p-160106_17	GCCATTAGTCGACTGATGGGCCT	23	GWHAAZE00000004	-	31039707	31039794	cctaatgaacagaacccatcagttgactaatgagccttgctcaatcggctgatgGCCATTAGTCGACTGATGAGCCTtgctcattcga	0						3'	New	gp4	...(((((.(((....((((((((((((((((.(((..(((.....)))....)))))))))))))))))))....))).)))))...	82	47.7	-36.5	7	5	5	6.68504	4.34775	5.96233	low
407	273	PC-3p-16615_158	CCCACGTTTGGCGCAACTCGGGA	23	GWHAAZE00000076	-	21939	22015	aaatcctgtcatgtgtttagcgtgagggtggaaaggatattttaatcctatCCCACGTTTGGCGCAACTCGGGActg	0						3'	New	gp4	...(((((...(((((..((((((.((((....(((((......)))))))))))))))..)))))...)))))...	71	46.8	-29.8	105	120	76	100.276	104.346	90.6274	middle
408	274	PC-3p-453767_5	CTGGCAGGTAAGGTAGAGCTAGA	23	GWHAAZE00000008	+	73734835	73734915	ggttctagctcttttacttttcctaggttcaacagatgtattattgtgcacggtaCTGGCAGGTAAGGTAGAGCTAGAagg	0						3'	New	gp4	..((((((((((...(((((.(((.(((...((...(((((....)))))..)))))...))).)))))))))))))))..	77	43.2	-23.5	0	5	0	0	4.34775	0	low
409	275	PC-3p-281763_7	GTGTGACTGTCGCTGGCCAAGCA	23	GWHAAZE00000001	+	3437838	3437914	gaggtgtccgggccagttttcacgcacatcgactaattctcgctcgcaatGCGTGACTGTCGCTGGCCAAGCAttat	0						3'	New	gp4	...((((...(((((((..(((((((...(((...........)))...))))))).....)))))))..))))...	71	54.5	-26.6	0	7	0	0	6.08685	0	low
410	276	PC-3p-349131_6	GATTGGATTATGATTGAAAGACT	23	GWHAAZE00000003	+	107882696	107882759	tttgtcatttcaatcatgtcattttagggcgtcttacgtGATTGGATTATGATTGAAAGACTat	0						3'	New	gp4	...(((.(((((((((((((...((...(((.....)))))...)).))))))))))))))...	58	32.8	-16.4	6	0	0	5.73004	0	0	low
411	277	PC-3p-172981_15	CAAGTTCGCTCTTACCGCTGTGGC	24	GWHAAZE00000006	+	50840143	50840217	tcacgcagcggtgaatcgaacctgagaccgtacacctacccacatagtccCAAGTTCGCTCTTACCGCTGTGGCa	0						3'	New	gp4	...(((((((((((..(((((.((.(((..(............)..))).)).)))))...)))))))))))...	69	56	-27.6	0	8	7	0	6.9564	8.34726	low
412	278	PC-5p-184603_14	GTTTGAAGAGCTCTTTTATCACT	23	GWHAAZE00000007	+	44196579	44196642	tatGTTTGAAGAGCTCTTTTATCACTcttcatatttgaagagtgagaaagactcttcaaattgg	0						5'	New	gp4	...((((((((((.((((((.((((((((((....))))))))))))))))))))))))))...	58	32.8	-32.2	8	0	6	7.64005	0	7.15479	low
413	279	PC-5p-459621_5	GTATACGACCCGAATCGAACCGT	23	GWHAAZE00000001	+	61792093	61792155	ttGTATACGACCCGAATCGAACCGTttatcttaaacgggttaaacgaatcgggtcgtgtaatt	0						5'	New	gp4	...((((((((((((.(((..(((((((...)))))))......))).))))))))))))...	57	41.3	-29.3	0	0	5	0	0	5.96233	low
414	280	PC-3p-190851_14	GCGGATTACTGTTCATGGATTGGC	24	GWHAAZE00000008	-	61589930	61590002	taaagtttgtctaatgaagagttagtgcatggggaaatttcaggtGCGGATTACTGTTCATGGATTGGCtgta	0						3'	New	gp4	...(((..((((.(((((.(((...(((((..((.....))..)))))....))).)))))))))..)))...	67	39.7	-21.5	5	9	0	4.77503	7.82595	0	low
415	281	PC-5p-105197_27	CGGGTAGAACCCCATCGTAAAGC	23	GWHAAZE00000003	+	103310686	103310743	CGGGTAGAACCCCATCGTAAAGCtcttaatggctctttaaaggtggtggttctacgac	0						5'	New	gp4	...(((((((((((((.(((((..((....))..)))))..))))).))))))))...	52	48.3	-22.8	8	12	7	7.64005	10.4346	8.34726	middle
416	282	PC-5p-366629_5	TCGTATACGACCCGAATCGAACC	23	GWHAAZE00000004	+	33074101	33074209	attaacgggtcaataaatgttatTCGTATACGACCCGAATCGAACCgtttatcttaaacgggttaaacgaatcgggtcgtgtatgaatttgaatttttcacccgtttat	0						5'	New	gp4	...(((((((....((((...(((((((((((((((((.(((..(((((((...)))))))......))).)))))))))))))))))....))))...)))))))...	103	36.7	-47.7	0	0	5	0	0	5.96233	low
417	283	PC-5p-358159_5	TACGGACTGGACCTTTAACGGTA	23	GWHAAZE00000001	+	32775199	32775280	ccagtctaTACGGACTGGACCTTTAACGATAtttttttgtgactaaaacaattgtcgctaaaggtccaatctgtatgacccc	0						5'	New	gp4	...(((.(((((((.((((((((((.(((((.((.(((.......))).)).))))).)))))))))).))))))))))...	76	40.2	-32.6	0	0	5	0	0	5.96233	low
418	284	PC-5p-193594_13	CACGGTGTAGGGATGGCAACGGG	23	GWHAAZE00000008	+	34526169	34526256	gtaagttggCACGGTGTAGGGATGGCAACGGGtcgagtttgggtcaagtttataaattccatctccatccctgccaccaaaaactatc	0						5'	New	gp4	...((((.....(((((((((((((....((((.(((((((...........))))))).)))))))))))))).)))...))))...	82	47.7	-29	5	19	0	4.77503	16.5215	0	middle
419	285	PC-5p-398977_5	TGTGTGTCAATAGCAGCCCCCCA	23	GWHAAZE00000002	-	40667651	40667774	gatgtggagtgttagatagttatttgaTGTGTGTCAATAGCAGCCCCCCAaatttgtatgtgtgtgtatatatatagggggctactattgacacgcaccaattaactctctaaaactccatttc	0						5'	New	gp4	...(((((((.(((((.(((((.(((.(((((((((((((.(((((((......(((((((((....)))))))))))))))).))))))))))))).))).))))).))))).)))))))...	118	38.7	-63.3	0	0	5	0	0	5.96233	low
420	286	PC-5p-452619_5	CTAGTATAGGGGCGGATTTGGGA	23	GWHAAZE00000003	+	107048326	107048395	gcggtCTAGTATAGGGGCGGATTTGGGAtgagtgacacgtcccagattcaaaactctccgtactagcaga	0						5'	New	gp4	...(.(((((((((((..((((((((((((.......))))))))))))....))))..))))))))...	64	51.4	-26.6	5	0	0	4.77503	0	0	low
421	287	PC-5p-458905_5	GGAGAGAGTTTGTTGGTAAGAACT	24	GWHAAZE00000008	+	14791243	14791323	tacttGGAGAGAGTTTGTTGGTAAGAACTcgtataacatcaagtaataaaatgctgagtatatcgatgcgctttccaaata	0						5'	New	gp4	...((((((((.((..(((((((...((((((((................)))).)))).))))))))).))))))))...	75	34.6	-19.6	0	5	0	0	4.34775	0	low
422	288	PC-3p-112416_25	ACCACACGATGGACTGTACATCG	23	GWHAAZE00000009	+	42492344	42492414	agccgcacgatgtatagaacatcgcgtaatgcccagtcatcACCACACGATGGACTGTACATCGtgtgagt	0						3'	New	gp4	.((((((((((((((((..(((((.((..((.........))..)).)))))..)))))))))))))).))	70	50.7	-30.8	16	23	11	15.2801	19.9997	13.1171	middle
423	289	PC-5p-371238_5	CGGTCGGGGTAGAAATTAAGTACC	24	GWHAAZE00000008	+	3267077	3267181	ttcggtttCGGTCGGGGTAGAAATTAAGTACCccaaactcaaaccaaatataaaaattcggtttcggttcggttcggtttcggtttctaaatcttcgaaacccaa	0						5'	New	gp4	...((((((((..((..(((((((..((.(((((.(((..(((((.(((......))).)))))..))).))...)))))..)))))))..)).))))))))...	99	41	-31.6	0	0	5	0	0	5.96233	low
424	290	PC-5p-93195_30	GAAACTTGATGGACATGATCTCT	23	GWHAAZE00000005	-	62251221	62251313	agaggagatttttttttttatGAAACTTGATGGATATGATCTCTataattagtaaatcatcttcaccaaatttgatataaaaaactcaccaaa	0						5'	New	gp4	...((.((...((((((.(((.(((.(((.((((.(((((..(((....)))...))))).)))).))).))).))).)))))).)).))...	87	24.7	-17.2	10	9	11	9.55006	7.82595	13.1171	middle
425	291	PC-5p-271715_7	GTAGCGGTGAATCGAACTTGAGA	23	GWHAAZE00000004	+	16297875	16297984	ccagtggctcaagaaaggtttcacGTAGCGGTGAATCGAACTTGAGAcctggcctacccacacagtcccaagttcgcccttaccgttgtggcaaccccttgggttacaat	0						5'	New	gp4	...((..((((((...(((((((((..(((((((..((((((((.(((.(((.....)))....))).))))))))...)))))))))))).)))).))))))..))...	104	53.6	-43.3	7	6	0	6.68504	5.2173	0	low
426	292	PC-5p-447495_5	CCTTGAAGGCTGAGTATAAATCT	23	GWHAAZE00000007	+	45983458	45983575	tacggcttgttattttatCCTTGAAGGCTGAGTATAAATCTgataatggcttattcggtccctaaacaccgagtaatatgcttatactcagccatcaagaactgaataacatgccctt	0						5'	New	gp4	...(((.((((((((....(((((.(((((((((((...........((((((((((((........)))))))))...)))))))))))))).)))))....)))))))).)))...	112	38.1	-46.7	0	5	0	0	4.34775	0	low
427	293	PC-3p-37358_70	GAATGAGCCACACTCGTATGACT	23	GWHAAZE00000002	+	106599837	106599897	tttttatacgagtgaggttcattcgtatgagtgatacGAATGAGCCACACTCGTATGACTa	0						3'	New	gp4	...(((((((((((.(((((((((((((.....))))))))))))).)))))))))))...	55	39.3	-35.3	9	16	10	8.59506	13.9128	11.9247	middle
428	294	PC-5p-302149_6	CCATTAGTCGACTGATGGCTTGT	23	GWHAAZE00000002	+	52932780	52932873	gcagggtCCATTAGTCGACTGATGGCTTGTgatcagtccactaaggtccactcagtcgacggataagctttgctcagttggctgatggcccaga	0						5'	New	gp4	...(((.(((((((((((((((.(((((((.....(((.(((.((.....)).))).)))..)))))))....))))))))))))))))))...	88	53.2	-42.2	0	6	0	0	5.2173	0	low
429	295	PC-5p-362440_5	GATGCACGTATGGTTGGAAAGCT	23	GWHAAZE00000001	-	76991822	76991936	tccaaatgatgcGATCCACGTATGGTTGGAAAGCTcttacagcatagattacaaaactcttacagtttgaatctatgctataagagctttcaaccatatgtggaatgcatcattt	0						5'	New	gp4	...(((((((((..((((((((((((((.((((((((((.((((((((((.((((.((.....)))))))))))))))).))))))))))))))))))))))))..)))))))))	112	36.5	-64.8	0	0	5	0	0	5.96233	low
430	296	PC-5p-460629_5	AGGAAAAGTGGGTAAGTTGGACA	23	GWHAAZE00000009	+	56083214	56083271	agaAGGAAAAGTGGGTAAGTTGGACAgtttctgtccaacacggcgtgcttcccctcta	0						5'	New	gp4	((.(((..((((..((..(((((((((...)))))))))...))..))))..))))).	57	50	-21.4	5	0	0	4.77503	0	0	low
431	297	PC-5p-106587_27	ACGGATTGGGGCTTTTTATGACA	23	GWHAAZE00000009	-	72289591	72289705	ggtctagaccttACGGATTGGGGCTTTTTATGACActtttgtgtcctaaaaacacttgggtgtgtgtttttacgacgcaaaagcgtcgtaaaaaataccaatccgtaaggtccgg	0						5'	New	gp4	...(..(((((((((((((((...((((((((((.((((((((((.(((((((((........))))))))).)))))))))).))))))))))...)))))))))))))))..)	112	43.5	-64.7	26.5	30.5	14.5	25.3077	26.5213	17.2908	middle
432	298	PC-3p-177324_15	CACTGGCTCGACCTTATAGGACC	23	GWHAAZE00000007	-	3420492	3420636	ttacttagtcatattgtattgagtatgtgctcattaccttgatcctgtaggaccgagttattgttagtaacaaaaaaataCACTGGCTCGGCCTTATAGGACCgaggtaatgtgtacatactcagtgctatcggaccgtgtatgt	0						3'	New	gp4	.(((...(((.....(((((((((((((((.((((((((((.(((((((((.(((((..(.(((...............))).)..))))).))))))))).)))))))))).))))))))))))))).....)))...)))...	141	40	-68.9	0	8	7	0	6.9564	8.34726	low
433	299	PC-3p-94403_30	GCTTTTAATCGCTTGTCATCGGGC	24	GWHAAZE00000001	-	97174050	97174119	tacttgcccaatgacaaacgagtaaagcactttcatGCTTTTAATCGCTTGTCATCGGGCgaatgaataa	0						3'	New	gp4	...((((((.(((((((.(((..((((((......))))))...))).))))))).))))))........	59	40	-28.8	19	8	13	18.1451	6.9564	15.5021	middle
434	300	PC-5p-452489_5	CAAAGGACACAATCAGATAAACA	23	GWHAAZE00000008	-	15977376	15977483	atgtaCAAAGGACACAATCAGATAAACCaaccaaccaaccaacaaagacaaaaggatttgttttggctatgatggttcgtcggctaattatgtgattggtctggtgta	0						5'	New	gp4	...((((..((((.((((((.((((.....((.((.(((((.((.((.(((((.......))))).)).)).))))).)).))....)))).))))))))))..))))	105	38.9	-31.6	5	0	0	4.77503	0	0	low
435	301	PC-5p-360089_5	TCCTAGGGCTGGGATAATAAACC	23	GWHAAZE00000007	+	55998852	55998967	atttggtaagcataaatTCCTAGGGCTGGGATAATAAACCgaaaccgaaccgaaaaaaccaaaaaaaaaccggttcggttcggttcttattattaaagtggaattttttaccggtt	0						5'	New	gp4	...(((((((...(((((((....(((..((((((((((((.((((((((((..................)))))))))))))))..)))))))..)))))))))))))))))...	110	36.2	-40.1	0	5	0	0	4.34775	0	low
436	302	PC-5p-281158_7	GCGATGGACTGTCTATCGTGGCA	23	GWHAAZE00000006	+	81276367	81276439	gagccacGCGATGGACTGTCTATCGTGGCAggtttgtcagaggccccgcgatatttagaacatcgtgtgggca	0						5'	New	gp4	...((((((((((..(((..((((((((..((..(.....)..))))))))))..)))..))))))))))...	67	56.2	-35.6	0	7	0	0	6.08685	0	low
437	303	PC-5p-172799_15	TCCTAAGTGGGACTCTTAAGAGA	23	GWHAAZE00000003	+	33534289	33534385	ttactcaatgtgcgtcTCCTAAGTGGGACTCTTAAGAGAcgcacattgtcaatgtgcgtctcttaagagtcccacttaggagacgcacattgaggaa	0						5'	New	gp4	...((((((((((((((((((((((((((((((((((((((((((((...))))))))))))))))))))))))))))))))))))))))))))...	91	46.4	-85.6	6.5	0	3.5	6.20754	0	4.17363	low
438	304	PC-5p-214790_12	GTCTGTTACTCGGTTTTTGTGGGC	24	GWHAAZE00000004	-	35547965	35548042	aatgtGTCTGTTACTCGGTTTTTGTGGGCtaggtataagcctatatactcagttcttgacaaccgagtaaggcattat	0						5'	New	gp4	...((((((..(((((((((.((..(..((..(((((......)))))..))..)..)).)))))))))))))))...	72	39.7	-28.8	19	12	0	18.1451	10.4346	0	middle
439	305	PC-3p-377883_5	GTTGATCCCTCTGATTTACGT	21	GWHAAZE00000008	-	31585930	31586044	tggtgccttgacgagttagcggggatcaaccaacgcagaatttccccccgccaaactgtaattcctgtattttataagGTTGATCCCTCTGATTTACGTaagctacaaggcagta	0						3'	New	gp4	...((((((((((((((((.(((((((((((((..(((((((.................)))).)))..))......)))))))))))))))))..)))......)))))))...	109	46.1	-34.5	5	5	0	4.77503	4.34775	0	low
440	306	PC-5p-278326_7	CGGTCTAGGGCGTAGAAGGAGAA	23	GWHAAZE00000002	+	111089290	111089395	gaggaaaaatggggagagacgacaCGGTCTAGGGCGTAGAAGGAGAAatcagtacgagcgattgttttctttcatagcttcaagatatctttctccatttatcaat	0						5'	New	gp4	...((.(((((((((((((.......((((.((((...(((((((((....((....)).....)))))))))...)).)).)))).))))))))))))).))...	100	41.5	-30.7	0	0	7	0	0	8.34726	low
441	307	PC-3p-346710_6	CGGAATGGGCCAAATAGTACTCGC	24	GWHAAZE00000001	-	5947881	5947955	catgtgctaggcacgtggcttcattccgtcacttttaacacctcatttggaCGGAATGGGCCAAATAGTACTCGC	0						3'	New	gp4	...((((((......((((.((((((((((...................))))))))))))))..))))))....	68	49.3	-26.4	0	6	0	0	5.2173	0	low
442	308	PC-3p-100375_28	CCGCAAGTGTAGATAGATTGACA	23	GWHAAZE00000001	+	75623990	75624094	tgattttgtttctatccgcaatatcttgcaattaatccgcattattaagttaatccatgttgcctattaaattaatCCGCAAGTGTAGATAGATTGACAaaaaaa	0						3'	New	gp4	...(((((((((((((..((....(((((.((((((..(((...................))).......))))))..)))))))..))))))..)))))))...	99	29.5	-19.1	4	4.5	5.5	3.82003	3.91298	6.55856	low
443	309	PC-5p-96086_29	TGGTTTACGGATTTTAGTACTCA	23	GWHAAZE00000003	+	91061729	91061858	aaatcctccttgacctaagatctcgttTGGTTTACGGATTTTAGTACTCAgaaaaggaaagtatttcctttcctttgtttggcaagtacaaattccgaaaatattttcccgagagaggggaaagtagggg	0						5'	New	gp4	...((((.(((..(((....(((((....((((.((((.(((.((((((((((((((((((......))))))))).))))...)))))))).)))).)))).......)))))..)))..))).)))).	126	39.2	-41.1	10	11	8	9.55006	9.56506	9.53973	low
444	310	PC-5p-137246_21	CTTGAGTAGATAGAGAAAGGAAC	23	GWHAAZE00000006	+	74317750	74317817	cCTTGAGTAGATAGAGAAAGGAACtattggccttataactaaaagcccttttatttatttatttattt	0						5'	New	gp4	...((((((((((((((((((..((.((((........)))).)).)))))).))))))))))))...	62	27.9	-15	7	7	7	6.68504	6.08685	8.34726	low
445	311	PC-3p-203670_13	TGACACAACTCGAACACGACACA	23	GWHAAZE00000001	-	71859671	71859737	ctggtcgtgtttgggttgacattaatactataatatttatgtgtTGACACAACTCGAACACGACATA	0						3'	New	gp4	...(((((((((((((((...(((((((.((((...)))))))))))..)))))))))))))))...	61	35.8	-27.8	0	7	6	0	6.08685	7.15479	low
446	312	PC-3p-174227_15	GACACATCATGTATCGTGGGA	21	GWHAAZE00000002	+	19897668	19897731	cactctcatgaaacatgatgtgtcttgtgctatctcacacGACACATCATGTATCGTGGGAtac	0						3'	New	gp4	...((((((((.((((((((((((.((((......)))).)))))))))))).))))))))...	58	43.8	-34.3	5	0	10	4.77503	0	11.9247	middle
447	313	PC-3p-115558_25	GATAGATGATGTGTCGTGGGACA	23	GWHAAZE00000009	+	60199168	60199257	cgtggcaggttataaCACTCTCACGACACATCATGTGTcgtaagaaatcaagaaaaagcttgggacGATAGATGATGTGTCGTGGGACAc	0						3'	New	gp4	.(((...........)))((((((((((((((((.((((((.......((((......))))..)))))).))))))))))))))))...	69	45.6	-37.1	6	12	7	5.73004	10.4346	8.34726	middle
448	314	PC-5p-328658_6	GTCAGAGTTGGTACTGATGTGGGC	24	GWHAAZE00000003	+	84862084	84862178	aattcatggagaagcaagGTCAGAGTTGGTACTGATGTAGGCatggctccaggctcactctgtacaccctggccgcgcgttctccccagtgatat	0						5'	New	gp4	...((((((((((((..((((((.((..((((.((.((..((.((....)).))..)))).)))))).))))))..)).))))))...))))...	89	53.7	-35.4	0	6	0	0	5.2173	0	low
449	315	PC-3p-356251_5	TGGTTTAGTCAGGTCGTGTAACT	23	GWHAAZE00000002	-	1545478	1545622	aattgtcattattatcttaataagttgatcatgtcttgtggagttgagttgcatgcttgacacgacatgtttattaaaTGGTTTAGTCAGGTCGTGTAACTtataaaataaatatgtcatgtttgaattaatataaatgatacga	0						3'	New	gp4	...(((((((((((..((((.....(((.(((((.((((.....(((((((((((((((((..(((...((....))...)))..)))))).)))))))))))....))))))))))))...))))..)))))...))))))...	139	28.3	-34.8	0	5	0	0	4.34775	0	low
450	316	PC-5p-114778_25	GCGGATTGGGGTTTTTTACGACA	23	GWHAAZE00000001	-	84364967	84365079	tccagaccttACGGATTGGGGTTTTTTACGACActtttgtgtcgtaaaaacaattgggggtgtgtttttatgatgtaaaaacgtcgtaaaaatgaccaatctgtaaggtcttg	0						5'	New	gp4	...((((((((((((((((...((((((((((..(((((..(((((((((((..........)))))))))))..)))))..))))))))))...))))))))))))))))..	108	38.1	-54.9	3.5	5.5	3.5	3.34252	4.78253	4.17363	low
451	317	PC-3p-312416_6	CGAGAACGTAACCAACTGTGACA	23	GWHAAZE00000003	-	97612946	97613071	atagactaagtcacggtaaataaagttatttgtcgcagttctatgtttaactgttacaaataacttttatttgtaaCGAGAACGTAACCAACTGTGACAaataattttacttgtgatgggatcaaa	0						3'	New	gp4	...((....(((((((((((....((((((((((((((((.(((((((...((((((((((((...)))))))))))).)))))))...)))))))))))))))))))))).)))))....))...	120	30.2	-43.7	6	0	0	5.73004	0	0	low
452	318	PC-5p-279112_7	CAACAACTGTCAATCATCGGCGCC	24	GWHAAZE00000002	+	99461789	99461899	ctttatttcaaaatCAACAACTGTCAATCATCGGCGCCggagatgacgcaagaaaacattccaatcatcaattccgattcattgtccggttattgattcatagaagtacct	0						5'	New	gp4	...((((((..((((((.(((((.((((.(((((.......(((((.....(((....)))...)))))....)))))..))))..))))).))))))....))))))...	105	38.7	-21.5	0	7	0	0	6.08685	0	low
453	319	PC-3p-298506_6	GAATAGGTGGTAAGATTTGTAGA	23	GWHAAZE00000005	+	56318248	56318335	acacttatccacaaatcctaatactaatttttaaaagatacaataatacatttggtaaGAATAGGTGGTAAGATTTGTAGAtaagaaa	0						3'	New	gp4	...((((((.(((((((....(((..(((((((..((((..........))))..)))))))..)))....))))))).))))))...	82	25	-20.8	5	6	0	4.77503	5.2173	0	low
454	320	PC-5p-133705_21	CAGCTGACTGTTGGGCTCAACA	22	GWHAAZE00000003	+	55127903	55128039	ttaaaggctagtaagctattatggtttggctttaaCAGCTGACTGTTGGGCTCAATAgtcaattattggccagtcaatatggactgttgagaggaatagttgactgttgagggcctgacatatagcttttgtgtttt	0						5'	New	gp4	...((..(....(((((((....((..(((((((((((..(((((((...((((((((((...((((((....))))))..))))))))))...)))))))..))))))))).))..))..)))))))....)..))	134	39.4	-53	12	14	7	11.4601	12.1737	8.34726	middle
455	321	PC-5p-157510_17	TACATACTCGGTGCCTAGGGACC	23	GWHAAZE00000001	+	14012143	14012270	ggcccttaaagaccgagtatatgtgTACATACTCGGTGCCTAGGGACCgaaccatttttgggtaaaaaaaattacattggctcggctcctaataaccgagtatatacacacatactcggtccttaagg	0						5'	New	gp4	...((((((.((((((((((.((((((.(((((((((...((((..((((.(((.......((((......))))..))).))))..))))...))))))))).)))))).)))))))))).))))))	125	43.8	-64.4	9	17	0	8.59506	14.7824	0	middle
456	322	PC-3p-364669_5	ACTATTTGTCAAAATCTGAACCA	23	GWHAAZE00000007	+	58986155	58986280	gacagcatttgtttaaaaatggatgatttagattttgatagatagtgttttcgttaggtgaggacttgtttagacagaaACTATTTGTCAAAATCTGAACCAtctaattttaaactaatagttcaa	0						3'	New	gp4	...((((((.((((((((.((((((.((((((((((((((((((((.(((((..(((((....)))))....)).))).)))))))))))))))))))).)))))).)))))))).))).)))...	120	28.6	-42.1	0	0	5	0	0	5.96233	low
457	323	PC-5p-64560_42	GAATTGTAGTATAGCTGGGAA	21	GWHAAZE00000094	-	2194802	2194899	tGAATTGTAGCATAGCTGGGAAtgatttcatatcagtctcaatggtaaaatgatgaccaatgagatggaattggaacttttctatgcctctacgaatt	0						5'	New	gp4	....((((((....((((((((...(((((.....((((((.((((.........)))).)))))).....)))))..)))))).))..))))))...	91	35.7	-25.3	25	29	30	23.8752	25.217	35.774	middle
458	324	PC-5p-443364_5	GAGAGTTGGACGTGTACATACGT	23	GWHAAZE00000007	+	7418495	7418606	gaaagaagaaataagtgaggtGAGAGTTGGACGTGTACATACGTaatttatatatatatatatatatatctgtgtgtgtgtgtctagctgcattttttttgtttggtttgtg	0						5'	New	gp4	...(((..(((((((..(..((..(((((((((..((((((((.....((((((((....))))))))..))))))))..))))))))).))..)..)))))))..)))...	106	31.2	-34.7	5	0	0	4.77503	0	0	low
459	325	PC-3p-396175_5	GAAACCGAACCGTATTCTTTTGT	23	GWHAAZE00000004	+	42555733	42555810	aaaacactaggaatggcaacggggcggtttcggggtggttttgcttaaacccGAAACCGAACCGTATTCTTTTGTccc	0						3'	New	gp4	...(((..((((((....((((..((((((((((..((.....))....))))))))))..)))))))))).)))...	72	50	-31.9	5	0	0	4.77503	0	0	low
460	326	PC-5p-336389_6	TGGGAATTTCTATCTCTGTTTCT	23	GWHAAZE00000006	+	61906670	61906752	gcagctgattgtgatTGGGAATTTCTATCTCTATTTCTatatatagaaatggagatagaaattttcctatcccacgtggcact	0						5'	New	gp4	...(((...((((..((((((((((((((((((((((((....)))))))))))))))))))..)))))...)))).)))...	77	36.1	-34.7	0	6	0	0	5.2173	0	low
461	327	PC-5p-353740_5	GCACATTACTCTGTACAATAGGAC	24	GWHAAZE00000002	-	13172706	13172835	aattcggtacaaaaagtcgagtatgtGCACATTACTCTGTACAATAGGACtgattattttttttttttcaacaataattcggtcttattgcaccgagtaaatgatcacatattcgtcttttttgcaccga	0						5'	New	gp4	...(((((.(((((((.((((((((((..((((((((.((.(((((((((((((((((.((........)).))))).)))))))))))).)).)))))).))..)))))))))).)))))).).)))))	127	33.1	-50.1	5	0	0	4.77503	0	0	low
462	328	PC-5p-370551_5	CGGAGCCATGTAATTAACCAAA	22	GWHAAZE00000009	-	68330437	68330519	taagCGGAGCCATGTAATTAACCAAAccaagaaattgctgaatttgagtttttgtggttaatttgtcagggaacttctgtaaa	0						5'	New	gp4	...((((((((.((.(((((((((...((((((.((.........)).)))))))))))))))...)).))...))))))...	77	34.9	-15.4	0	0	5	0	0	5.96233	low
463	329	PC-5p-186298_14	CGGAGAATCGAACCTGAGACCGT	23	GWHAAZE00000003	+	99212760	99212874	cccagtggcccaagaaaggtttcacgcagCGGAGAATCGAACCTGAGACCGTgcgcctacccacacggtctcaatttcgacctttctgctgtggcaaccccttgggtttgctatc	0						5'	New	gp4	...((..(((((((...((((...(((((((((((.(((((..((((((((((..........))))))))))..)))))..)))))))))))..)))).)))))).)..))...	109	56.5	-56.2	14	8	6	13.3701	6.9564	7.15479	middle
464	330	PC-3p-407270_5	TGGGTTGGATACTCTGAAATCTA	23	GWHAAZE00000009	+	37155447	37155520	gtagtgttagattttgaagcatccaacccaaaactaattggtttTGGGTTGGATACTCTGAAATCTAacatggt	0						3'	New	gp4	...((((((((((((..((.(((((((((((((((....))))))))))))))).))..))))))))))))...	68	36.5	-39.6	5	0	0	4.77503	0	0	low
465	331	PC-5p-296807_6	GACCGGTTGGACCAATTGAAACC	23	GWHAAZE00000006	+	58789959	58790038	aaaGACCGGTTGGACCAATTGAAACCggaccgtttaaactggtccggtccggtctcaactggcaattcagtccggtccaa	0						5'	New	gp4	...((((((((((((((.((((.(((((((((............))))))))).)))).)))...))))).))))))...	74	52.5	-38.3	6	0	0	5.73004	0	0	low
466	332	PC-3p-394590_5	TCATCGTACTGCACCTCTGGGCAC	24	GWHAAZE00000006	+	24100867	24100984	aaggctgggaggagggctgctcggtggagggctgggcgaagggctgggaggccatgcgcaacaaggcctgctgcagcTCATCGTACTGCACCTCTGGGCACaacttcttcctggttgg	0						3'	New	gp4	...((..((((((((..(((((...(((((((...((((.(((((((((((((.((.....)).))))).)).)))))).))))...)).))))))))))...))))))))..))...	112	64.4	-60.6	0	5	0	0	4.34775	0	low
467	333	PC-5p-411423_5	TGACTTACTCGGTTGTCAAGGACC	24	GWHAAZE00000004	+	49571782	49571890	aaagatcgagtataaaattgacaaTGACTTACTCAGTTGTCAAGGACCgaatatataggcgtatattcggtctttaacaatagagtaacatgcacgttacttggttgag	0						5'	New	gp4	...(((((((((......((.(.(((..((((((..((((.(((((((((((((((....))))))))))))))).))))..))))))))))))...)))))))))...	103	35.8	-37.9	0	5	0	0	4.34775	0	low
468	334	PC-3p-27720_94	GCTACAAAGACTTTAGGACAACA	23	GWHAAZE00000003	-	100179195	100179294	tgcgagcttttggggttgcatcttggagtctttatagaccgccagtactttcacgtaagggatGCTACAAAGACTTTAGGACAACAtcttgacactcctc	0						3'	New	gp4	...(((..(..(((((((..((((..(((((((.(((....((..(((......)))..))...))).)))))))..)))))))).)))..)..)))...	94	46	-28.4	86	98	56	82.1306	85.2159	66.7781	middle
469	335	PC-5p-48922_55	GCGATTTCAGGTCTAATTGAACA	23	GWHAAZE00000008	+	907036	907133	acggtcgatGCGATTTCAGGTCTAATTGAACAagtaaaacacatctcgagtgaggatggttatatttttagttagatatgtttcgtttttgcgatacc	0						5'	New	gp4	...((((..((((...((..((((((((((..((((.(((.(((((.......)))))))).))))))))))))))..))..)))).....))))...	92	36.7	-25.4	18	22	15	17.1901	19.1301	17.887	middle
470	336	PC-5p-65464_42	TGCCACTAGTCCACAGAGCGCACC	24	GWHAAZE00000024	+	254638	254742	tacgtggtatcggcaaatTGCCACTAGTCCACAGAGCGCACCaaatttactatatcaaaagaaagagtggtttacaagactggttagcagacctatacacacact	0						5'	New	gp4	...(((((((.((....((((.(((((((....((((.(((....(((.((........)))))..)))))))....)))))))..)))).)).)))).)))...	99	41.9	-23.1	12	35	12	11.4601	30.4343	14.3096	middle
471	337	PC-3p-359181_5	TCCTCTTAGGAGATGTACACTGA	23	GWHAAZE00000003	+	31794985	31795103	agacgcacattggtcaatgtacttctcctaagggtatgacttaagagaggtacattcaccaatgtacgttgcctaagtgtTCCTCTTAGGAGATGTACACTGAccaatgtgcgtctcgt	0						3'	New	gp4	((((((((((((((((.(((((.(((((((((((....(((((...((.(((((((....))))))).))...)))))....))))))))))).))))).))))))))))))))))...	116	44.5	-65.6	5	0	0	4.77503	0	0	low
472	338	PC-5p-23309_112	GTACGGATTGGTCCCTTTTACGA	23	GWHAAZE00000008	-	11126731	11126788	gGTACGGATTGGTCCCTTTTACGAcgcttttgcgtcataaaagagacccatctgtatg	0						5'	New	gp4	.((((((((.((((.((((((.(((((....))))).)))))).)))).)))))))).	56	46.6	-30.5	44	41	27	42.0203	35.6516	32.1966	middle
473	339	PC-3p-428836_5	TGATTGGATTAAATTCTGCACACC	24	GWHAAZE00000005	+	45096990	45097093	atgcaaatcaatccaatctgttaatttcaccgaatccaatcaaaattggattgaattgtattggattggttaatttgaacTGATTGGATTAGATTCTGCACACC	0						3'	New	gp4	.(((((((((((((((((..((((.((.(((.((((((((...((((......))))..))))))))))).)).))))...))))))))).)))).))))....	99	32.7	-32.9	0	5	0	0	4.34775	0	low
474	340	PC-5p-191492_13	CTAGCTTGCCCCAAACCTGAACC	23	GWHAAZE00000005	+	15143316	15143421	ttagaCTAGCTTGCCCCAAACCTGAACCaaacttttcggtttcggttttcttgttttcggtttcgattttttttcggttcggatttgttcggtttgttcggtcggt	0						5'	New	gp4	...(((((((..(((.((((.((((((((((....((((..((((...........))))..)))).....))).))))))).))))...)))..))).))))...	100	42.5	-28.7	6	7	0	5.73004	6.08685	0	low
475	341	PC-5p-21640_121	CCCTTAAGGACTGAGTATGTGCA	23	GWHAAZE00000002	+	93164052	93164155	caaattggttcgaCCCTTAAGGACTGAGTATGTGCAcattggctcagcccttaagggccgaatatatgtgcacatactcggttcttaagggccgagccaatgta	0						5'	New	gp4	...(((((((((.((((((((((((((((((((((((((....((.((((....)))).))....)))))))))))))))))))))))))).)))))))))...	98	48.1	-69.4	31	50.5	28.5	29.6052	43.9123	33.9853	middle
476	342	PC-3p-214224_12	GCTTAGGTCACATGTAATGTAGAT	24	GWHAAZE00000001	+	81952111	81952209	ttttatgtgatgtatatgatgtgtatgcttaggtcacatgtgatctagaatgtagatgatgtgtatGCTTAGGTCACATGTAATGTAGATgatgtgtat	0						3'	New	gp4	...((..(.((.(((((.(..(((..((((((((.(((..(.(((((.....))))).)..)))..)))))))).)))..).))))).)).)..))...	93	33.3	-27.4	6	6	0	5.73004	5.2173	0	low
477	343	PC-5p-58726_46	CCGAGGTGGGCTGTAGCTAGTCCC	24	GWHAAZE00000002	-	44045405	44045486	ggggCCGAGGTGGGCTGTAGCTAGTCCCaatttttgttctgatattaattaaaatactgatatatagctctaacttggtata	0						5'	New	gp4	...((((((..((((((((..((((...((((..(((....)))..)))).....))))...))))))))...))))))...	76	37.8	-20.9	36	46	20	34.3802	39.9993	23.8493	middle
478	344	PC-5p-88944_31	TGGTACGGACCAGCCTTTAACGA	23	GWHAAZE00000004	+	69278325	69278434	ggggatcTGGTACGGACCAGCCTTTAACGAtaaattttcatcgctcaaatataagaaaatatttttccagcaacaaaaatttgttactaaaggttggtccgtacctaatc	0						5'	New	gp4	...(((..((((((((((((((((((..((((((((((....(((.((((((......))))))....)))....))))))))))..))))))))))))))))))..)))	107	36.4	-44	5	14	12	4.77503	12.1737	14.3096	middle
479	345	PC-5p-431771_5	GTTAGTCGCTTAAGCTGGACACT	23	GWHAAZE00000003	-	26064534	26064660	acttaagcgactgatataggaattGTTAGTCGCTTAAGCTGGCCACTtaagcgactaacaattgctatgtcagtcgcttaagctggccacttaagtgactgacaattccaatgtcagtcgcttaaat	0						5'	New	gp4	..(((((((((((((((.((((((((((((((((((((.(((((((((((((((((.(((.......))).))))))))))).)))))))))))))))))))))))))).)))))))))))))))..	123	41.7	-86	0	5	0	0	4.34775	0	low
480	346	PC-5p-235094_10	CACGGCGGTAAGGGCGAACTTGA	23	GWHAAZE00000001	-	91890008	91890111	taccccaaggggttgcCACGGCGGTAAGGGCGAACTTGGaactgtgtggctaggcacatggtctcaggctcaattccccgctacgtgaaacctttcttgggcca	0						5'	New	gp4	...(((((((((((..((((((((..((...((.((((..((..((((......))))..))..)))).))..))..))))..)))).)))))..))))))...	98	57.7	-42.4	0	5	0	0	4.34775	0	low
481	347	PC-5p-244345_10	CGCCTAAGATCTTAGGAGACGCA	23	GWHAAZE00000007	+	1051681	1051784	tacgtCGCCTAAGATCTTAGGAGACGCAcactatgtacgtcgcttaggatcttcttaggagatgaaccaatgtttgtacgtcgcctaagagcttaggcgacaca	0						5'	New	gp4	...((((((((((.(((((((.((((.(((....((.((((.((((((.....)))))).)))).)).......))).)))).))))))).))))))))))...	98	47.1	-47.9	5	5	5	4.77503	4.34775	5.96233	low
482	348	PC-5p-345910_6	GAGATGGTGATCTAGAATTTGAA	23	GWHAAZE00000005	+	53121881	53122022	ctacacaaaatttcatcagaagatccaatctagaaataggtGAGATGGTGATCTAGAATTTGAAtggtcaaaaataaacaaatgcatcaaatttttactatgctcacttccggtttgaatttcttgattaaattttgtggac	0						5'	New	gp4	...((((((((((.((((..((((.(((.(..((....(((((((((((((....((((((((.((..................))))))))))))))))).))))))))..).))).))))..)))).))))))))))...	136	31	-36.7	6	0	0	5.73004	0	0	low
483	349	PC-5p-225880_11	TCGTTTATGTTACGGACCGAGCCT	24	GWHAAZE00000007	+	35241073	35241190	taatatatttatatgtaaagagtTCGTTTATGTTACGGACCGAGCCTttttacaactcttttttgtcgtaaaatggcccggtccgtacatgaaaatttccgtatatgtaaatataaca	0						5'	New	gp4	...((((((((((((((..(((....(((((((.((((((((.(((.((((((.((........)).)))))).))).)))))))))))))))...)))..))))))))))))))...	112	32.2	-48.7	6	0	5	5.73004	0	5.96233	low
484	350	PC-3p-134030_21	CGTACACTGCTCTGACAATAAGC	23	GWHAAZE00000009	+	71429190	71429318	aaggctactcatatggccaaagcaattatctatttgtcagaatatagagtatagtaatactttgaaaagttatattgtatCGTACACTGCTCTGACAATAAGCatcatagcattggcaatagtaccact	0						3'	New	gp4	..((.((((......(((((.((.((.((((..((((((((...(((.(((..(((..((((....)))).......)))..))).))).))))))))..)).)).)).)).)))))...))))))...	124	33.3	-29.4	15	14	11	14.3251	12.1737	13.1171	middle
485	351	PC-3p-279181_7	CGGAGAGAATTAGTCGAGGTGCA	23	GWHAAZE00000006	-	36579279	36579373	caacactttcaattaattatccacttgagccacactctttaccttgcaatgcatgttaggatctctcggagCGGAGATAATTAGTCGAGGTGCAc	0						3'	New	gp4	...((((((..(((((((((((.((((((......((((.((..(((...))).)).))))...))).))).)))..)))))))).))))))...	89	43.2	-19.6	0	7	0	0	6.08685	0	low
486	352	PC-3p-68116_40	CGTAAGGTTAAGGGTTTGACTCA	23	GWHAAZE00000005	-	24588342	24588444	gatgcccatagaactaaatcactaacttggcggagaggggttagtctagtggtagacaacttctacccttgtCGTAAGGTTAAGGGTTTGACTCAtgggttgg	0						3'	New	gp4	...((((((.((..((((((..((((((..((..((((((((.(((((....)))))))).....)))))..))..))))))..))))))..))))))))...	97	46.6	-35	42	31	20	40.1103	26.9561	23.8493	middle
487	353	PC-5p-327335_6	TCTTGAGGGTCAAGTATAACTCT	23	GWHAAZE00000005	-	2918769	2918894	tgagtaagggcatactaatcggtTCTTGAGGGTCAAGTATAAATCTcacaataccttactcggttcctaagtactgagtgatagacttatactcatcatttaattaccgaataacatacctttact	0						5'	New	gp4	..((((((((.((..((.(((((..((((((((..(((((((.(((.........(((((((((........))))))))).))).))))))).))).)))))..))))).))..)).))))))))	124	35.7	-34.1	0	6	0	0	5.2173	0	low
488	354	PC-5p-97213_29	GTTGTTGGAGTCTCATTTGTTA	22	GWHAAZE00000009	+	69728328	69728452	actctaaatctctattttaggtatGTTGTTGGAGTCTCATTTGTTAgtgttgattggctattataaagagaattagtataatagagagtctctttgagatgctctaatggagctagatttggttt	0						5'	New	gp4	...((((((((((...((((((((.((...((((.(((.(((((((...((((((..((.......))..))))))..)))))))))).))))..)).)))).))))...))..))))))))...	119	32	-31	8	14	7	7.64005	12.1737	8.34726	middle
489	355	PC-3p-334237_6	GACGGAAGTTCCAAACTGACACT	23	GWHAAZE00000007	+	46280570	46280685	aatgagagaaagctaaagttttgaagaagtttcaatttggaacctcatccgttaagttatttaacggatcttGACGGAAGTTCCAAACTGACACTttttcgtagtttaagttccaa	0						3'	New	gp4	...(((...((((((......(((((((((.(((.((((((((....(((((((((.............))))))))).)))))))).))).)))))))))))))))...)))...	110	34.5	-35.4	6	0	0	5.73004	0	0	low
490	356	PC-3p-317325_6	GACACACCATGTATCGTGGGAGA	23	GWHAAZE00000002	-	11247648	11247721	tagctcgcccgacacatgatatttcggggcatgaaaaaacacctgccacGACACATCATGTATCGTGGGAGAcc	0						3'	New	gp4	...(((.(((((.(((((((...(((.((((((......))..)))).)))...))))))).))).)))))...	68	51.4	-26	5.5	0	0	5.25254	0	0	low
491	357	PC-3p-254110_9	CGTCATAAAAGGGACCAATCCGT	23	GWHAAZE00000002	+	69038506	69038606	ccttatggattggtccttttatgacgattttccgtcataaaaacacttagggtgtgttttttataacgtgaaaaCGTCATAAAAGGGACCAATCCGTacga	0						3'	New	gp4	...(((((((((((((((((((((((.((((((((.((((((((((.......))).))))))).))).))))))))))))))).)))))))))))))...	95	37.6	-48.5	9	0	0	8.59506	0	0	low
492	358	PC-5p-388913_5	TGCAAGAGTGAGAATGGAGAGAA	23	GWHAAZE00000001	+	96306414	96306481	agatTGCAAGAGTGAGAATGGAGAGAAcgtcattttggcatttttgcattttacactttaagcgaaat	0						5'	New	gp4	...((((.((((((((((((.(((((..(((.....))).))))).)))))).))))))..))))...	62	35.3	-18.1	0	5	0	0	4.34775	0	low
493	359	PC-3p-243582_10	GCAAAACCGTCATAAAATGAACA	23	GWHAAZE00000008	+	54150086	54150214	agtatagaccaatccttatggattggtctttttatgacggtttttcgtcataaaaacacttgatgcgtgtttcttatgatGCAAAACCGTCATAAAATGAACAaatccatacggattggtccgcacatg	0						3'	New	gp4	.((...(((((((((.((((((((..((.(((((((((((((((.((((((((((((((.......)))))).)))))))).))))))))))))))).))...)))))))).)))))))))...))...	125	37.2	-62.6	5	5	0	4.77503	4.34775	0	low
494	360	PC-5p-92840_30	GGTACGGACCGGACATTTTACGAC	24	GWHAAZE00000009	-	71258482	71258598	ggagagtttgtttctGGTACGGACCGGACATTTTACGACgcttttctgccataaaaacatttagggtgttttttacgacacaaaaccgttgtaaaaatgatcggtctgtacggaccg	0						5'	New	gp4	((((((.....)))).((((((((((..((((((((((((.((((.((....((((((((.....)))))))).....)).)))).)))))).))))))..))))))))))...)).	95	42.7	-39.5	28	29	14	26.7402	25.217	16.6945	middle
495	361	PC-5p-210622_12	CCGTACGGATTGGTTCCTTTTA	22	GWHAAZE00000004	-	14067478	14067582	attCCGTACGGATTGGTTCTTTTTAtgataattttgcatcataaaaaatatcttccaaatatttttatgacaaaaaattatcgtaaaatgatcggtccgtaaggt	0						5'	New	gp4	...((.((((((..((((..(((((((((((((((...(((((((((.(((.......))))))))))))...))))))))))))))).))))..)))))).)).	101	27.6	-36	21	15.5	10	20.0551	13.478	11.9247	middle
496	362	PC-5p-124879_23	CAAGACATGATTGTCGCGCGACA	23	GWHAAZE00000001	+	40248962	40249059	tgaagaggggtttgtcgcgcgaCAAGACATGATTGTCGCGCGACAtatcagggattgtcgcgcgacaatgtgatatgtggtgcgacaatctctctaaa	0						5'	New	gp4	...(((((((.(((((((((.(((...(((.((((((((((((((.(((...))))))))))))))))))))...))).))))))))))))))))...	92	50	-54.7	10	7	11	9.55006	6.08685	13.1171	middle
497	363	PC-3p-176430_15	CGATGCAGGATTCAATCTCAAGAC	24	GWHAAZE00000009	-	49385244	49385339	caaggtctcgggttcaaatctggtttggtttgtctctccacgtgcgagtgggggtcgcacaaatacatCGATGCAGGATTCAAACTCAAGACctcc	0						3'	New	gp4	..((((((.(((((..((((..(((((((((((.(((((((......)))))))....))))....))))).))..))))..))))).))))))..	92	51	-31.3	8	21	0	7.64005	18.2606	0	middle
498	364	PC-3p-37988_69	CCGCGAACGTGGATGAACTGACA	23	GWHAAZE00000006	+	9541114	9541189	ctttcagttaatccacattgttaagttaattcgcattgcacattaagttaatCCGCGAACGTGGATGAACTGACAa	0						3'	New	gp4	...((((((.((((((.(((((((.(((((..((...))..))))).)))....))))..)))))).))))))...	70	36.8	-19	32	38	17	30.5602	33.0429	20.2719	middle
499	365	PC-3p-378291_5	CTATTTGGTGCATGAATGATGA	22	GWHAAZE00000003	-	33973417	33973503	tgtgttattgcaatcatcaaacatatgatccaagtgacccaccaataatcgtCTATTTGGTGCATGAATGATGAttgttataacgtt	0						3'	New	gp4	...(((((..(((((((((....((((..(((((((((............))).))))))..))))..)))))))))..)))))...	81	34.5	-25.8	0	5	0	0	4.34775	0	low
500	366	PC-3p-297752_6	CTTCTGGGGCTTAGATATAGTGA	23	GWHAAZE00000002	+	22205160	22205245	ctcttcaaaggtttctatagtctctttagggacttgcgtctttttcaagataatggcatCTTCTGGGGCTTAGATATAGTGAattt	0						3'	New	gp4	...((((...((.((((.((((((...(((..((...(((((....)))))...))..)))...)))))))))).))..))))...	80	37.2	-19.1	0	0	6	0	0	7.15479	low
501	367	PC-5p-441501_5	CGTACACTGTTACAACTTTGGTA	23	GWHAAZE00000006	-	38026154	38026256	agccaaCGTACACTGGTACAACTTTGGTAttttattaagtggttatatatggagataagattatctgcttcacattcaagttgcctaccagtgcacattgtct	0						5'	New	gp4	((.(((.((.((((((((((((((..((..........((((........(((((((....))))).))))))))..))))))..)))))))).)).))).))	103	36.9	-21.8	0	5	0	0	4.34775	0	low
502	368	PC-5p-80406_35	TACCTTGTATGGGCTTGTTAGAG	23	GWHAAZE00000005	+	14344373	14344478	aaatgtgggccaaatgtgtagaTACCTTGTATGGGCTTGTTAGAGttttatgggaaccctaactagactatatataaagtagatattagggttatggtccccaata	0						5'	New	gp4	...((.(((((((((..(((..(((..(((((((.((.(((((.((((.....)))).))))).)).)))))))....)))..)))....))).)))))).))...	100	36.8	-27.3	25	22	15	23.8752	19.1301	17.887	middle
503	369	PC-3p-107577_26	CTCCTTAGTCAACTGATGGACCA	23	GWHAAZE00000009	+	60306573	60306684	aacggctatattatgggccatcagtcgactgagcaaagctccttagtcgactgagtgggccttagtcgactgagcacagCTCCTTAGTCAACTGATGGACCAaactgcccat	0						3'	New	gp4	...(((.......(((.((((((((.(((((((...((((.((((((((((((((.....))))))))))))))...)))).))))))).)))))))).)))....)))...	106	50.9	-54.8	10	16	0	9.55006	13.9128	0	middle
504	370	PC-5p-416117_5	GGTAGAACCGAACCGTTAGAACC	23	GWHAAZE00000007	+	39200915	39201017	GGTAGAACCGAACCGTTAGAACCggttcggttccactttcggttcttgaacaaaaatgctcaaaactgaaccgtttttaattttcggttctcggttccggttc	0						5'	New	gp4	....(((((((((((..((((((((..((((((.......((((.((((.((....)).))))))))))))))..........)))))))))))))).)))))	99	44.7	-34.8	0	0	5	0	0	5.96233	low
505	371	PC-3p-337132_6	TCGTTTAGATCAAGTCGGTAGAA	23	GWHAAZE00000007	-	45506581	45506676	gagttgccgactcgaaggtttaaattcggtgacagtttattctggtagaaataaaaatttgactaaaggttgTCGTTTAGATCAAGTCGGTAGAAc	0						3'	New	gp4	...(((((((((....((((((((..(((..((..((((.((...((....)).......)).)))).))..))))))))))).)))))))))...	90	37.5	-23.6	0	6	0	0	5.2173	0	low
506	372	PC-5p-227513_11	GTATGGTAGAAAGAGATCGAACT	23	GWHAAZE00000001	-	102434412	102434548	tgtaatgaatacagcttgatggacaaacttagtgatGTATGGTAGAAAGAGATCGAACTtattgtatgcttaaattttatttatattggtaagatgtattcgtataagctattcgaaagttcttggctcgtacaaaa	0						5'	New	gp4	((((.....))))......................(((((((....(((((.(((((....(((((((..((.(((((((........))))))).))..)))))))....)))))...)))))...)))))))...	99	30.7	-23	11	16	0	10.5051	13.9128	0	middle
507	373	PC-3p-344097_6	GAGCCGAGTATCGTCTGGGCAGA	23	GWHAAZE00000008	-	29703686	29703789	tgtctagacgatactcggctcacatggagagggtaaatagtgtggagagagtaaatgacgactatttaccattcccatgtGAGCCGAGTATCGTCTGGACAGAt	0						3'	New	gp4	(((((((((((((((((((((((((((.(((((((((((((.((..............)))))))))))).))))))))))))))))))))))))))))))...	101	46.2	-67.7	0	11	0	0	9.56506	0	low
508	374	PC-3p-266391_8	GTCGGATCGGGTTGTAAACGGA	22	GWHAAZE00000009	+	54732802	54732885	atggtttacgaaatggaatttgtacatatatataaatatatatatttatgtatatGTCGGATCGGGTTGTAAACGGAtcggatt	0						3'	New	gp4	...((((((((..((..((..(.(((((((((((((((....))))))))))))))))..))))..))))))))..........	71	28.6	-24.2	2.5	13	0	2.38752	11.3042	0	middle
509	375	PC-3p-405257_5	CCAAGGTAATGGGCAACGTAGAA	23	GWHAAZE00000009	-	11177217	11177307	caagtatgtatatacgtcgcctttactttaaggtacgtcgtttaagatgtatcgcCCAAGGTAATGGGCAACGTATAAaaatacgtacgtc	0						3'	New	gp4	...((((((((((((((.(((((((((((..((((((((......))))))))....))))))).)))).)))))))....)))))))...	85	39.6	-35.7	0	5	0	0	4.34775	0	low
510	376	PC-3p-305665_6	GTTCAATAGGTTTCTGTAAGAGGC	24	GWHAAZE00000007	-	72427958	72428042	aaagtctcattaaattaggaatcttataattaatagaccctttggggtttgcgtagtgGTTCAATAGGTTTCTGTAAGAGGCgat	0						3'	New	gp4	...(((((.(((...(((((((((....((((.(((((((....)))))))..))))........)))))))))))))))))...	79	35.3	-22.1	0	6	0	0	5.2173	0	low
511	377	PC-3p-284791_7	GCTGAACGAGTGGAATTGAGTGA	23	GWHAAZE00000056	+	226882	227050	cacagctctttacttggttccactccattccactcgttcagcacatatgcaatgaatatgcacatattcgttacgtacggGCTGAACGAGTGGAATTGAGTGAaaccaaataaagagatggatgtcaatagcgtcacttgtatagtcaatagcgtcacttgtatagaga	0						3'	New	gp4	..((.(((((((.((((((.(((((.((((((((((((((((...((((.(((((((((....))))))))).))))...)))))))))))))))).))))).)))))).))))))).))(((((.....)))))..((((((((.............))))))))...	118	41.4	-70.3	7	5	0	6.68504	4.34775	0	low
512	378	PC-3p-57956_47	GCGTGTCTGACTCGAAATTGACC	23	GWHAAZE00000009	+	46834210	46834380	aattataatcgtgttaattgcgggtcaatttcgagttagcgagttaacccgaacacgacctgtttagtttgcgggttaaGCGTGTCTGACTCGAAATTGACCcgaacccgtttatgcttgacccaaactcgctaactccgtgtcgagttcgtgtcgggttagcgtgtcgta	0						3'	New	gp4	...(((((.((.(((.....(((((((((((((((((((((..((((((((...((..........))...))))))))...)).)))))))))))))))))))))).)).)))))..........((.(((((((.(((...((....))...)))))))))).))....	113	47.4	-66.9	23	35	21	21.9651	30.4343	25.0418	middle
513	379	PC-3p-137603_20	CGACTGTCACCTACTCTGCAGAGC	24	GWHAAZE00000007	+	4786084	4786163	ccctctcgcctaaccactctgtcagagtggttagcagaagtatgagCGACTGTCACCTACTCTGCAGAGCgcgcagaact	0						3'	New	gp4	...((((((.......(((((.((((((((...((((..((....))..))))...))))))))))))).))).)))...	74	55	-28	15	16	9	14.3251	13.9128	10.7322	middle
514	380	PC-3p-235271_10	GGTCTTAAGCGACTGTGAGAGTC	23	GWHAAZE00000005	+	62541222	62541309	atacttaagtgactgacagttagtcgcttaacacttaagagacaaataagaGGTCTTAAGCGACTGTGAGAGTCggtctcttaagatg	0						3'	New	gp4	...((((((.(((((((...(((((((((((.((((..............)))).))))))))))).....))))))).))))))...	82	39.8	-33.7	5	5	0	4.77503	4.34775	0	low
515	381	PC-5p-312577_6	GGTTCGGTCTGGTCTTTGGTCT	22	GWHAAZE00000002	+	40912981	40913039	aatGGTTCGGTCTGGTCTTTGGTCTtggatttttaaggctttggtctgaccgaaccgaa	0						5'	New	gp4	..((((((((((.(..(...(((((((......)))))))..)..).))))))))))..	55	45.8	-27.6	0	0	6	0	0	7.15479	low
516	382	PC-3p-459405_5	ACTGACTAATGTACTTTGTGACA	23	GWHAAZE00000003	-	42278300	42278404	cagtattagaccaaatgaatgataaaaagtgcaatagttagtatgtgaggtctacataaaacACTGACTAATGTACTTTGTGACAcattatttggtttaataatt	0						3'	New	gp4	...(((((((((((((((.((....((((((((.(((((((((((((.....))))).....)))))))).))))))))....))..)))))))))))))))...	99	28.6	-34.7	0	5	0	0	4.34775	0	low
517	383	PC-5p-314109_6	CGGATTTGAGCACTCCGAAAAGA	23	GWHAAZE00000008	-	9714365	9714443	cgtttgattcaCGGATTTGAGCACTCCGAAAAGAaaagtctttccttttttctgtttggtaagcacaaattcgggaagc	0						5'	New	gp4	.......(((.((((((((.((...(((((.(((((((........))))))).)))))...)).)))))))).)))..	70	40.5	-23.6	11	0	0	10.5051	0	0	middle
518	384	PC-3p-338709_6	CCGCGAGAGTGGATAAACTGACA	23	GWHAAZE00000006	+	75170939	75171020	tgattttgtttctatccaccaaatcttgcagttaactgcgctattaagttaatCCGCGAGAGTGGATAAACTGACAaaaaaa	0						3'	New	gp4	...(((((((..(((((((....((((((.(((((((.........)))))))..)))))))))))))....)))))))...	76	35.4	-25.1	0	6	0	0	5.2173	0	low
519	385	PC-5p-97747_29	ATGGACTAGGCCTTTTTATGACA	23	GWHAAZE00000006	+	17322830	17322940	gtttctggtATGGACTAGGCATTTTTATGACAtttttccatcataaaaacattaggggagtgttttttatgagacaaaatcatcgtaaaaatgaccggtccatacggacta	0						5'	New	gp4	...(((.(((((((((.(((((((((((((...((((...(((((((((((((.....)))).)))))))))...))))...))))))))))).))))))))))))))...	105	35.1	-38.5	27	19	16	25.7852	16.5215	19.0795	middle
520	386	PC-5p-150246_18	AGGGTTTGATAATGGCTCCTCC	22	GWHAAZE00000003	-	35368489	35368613	ggaggtagttgagtttcccaacaagactctgatacttactAGGGTTTGATAATGGCTCCCCCtgattaggtaggagtttcacatttggatccatcggagtttctacgggttttcaatttatcatg	0						5'	New	gp4	.((...(((((((...(((....((((((((((........(((((..(...(((((((.(((....)))..)))))..))...)..)))))))))))))))....)))..)))))))..))...	121	42.4	-36.9	0	14	10	0	12.1737	11.9247	middle
521	387	PC-5p-325021_6	GACACGTGATGTATCGTGGGAGAC	24	GWHAAZE00000007	+	30454991	30455143	tagctcgcccgacacatgatgtatcgaagcatgaaaaaacacctgccacGACACGTCATGTATCGTGGGAGACaattttttgtcatggcacgacacatgatgtgtcgtgggagacaatttcttcatggcacgacacatcatgtgtcgtgcgag	0						5'	New	gp4	...(((((.(((((((((((((.(((...((((((.(((...((.((((((((((((((((.(((((...(((((....)))))....))))).)))))))))))))))).))....))).))))))...))).))))))))))))).)))))	150	48.4	-83.3	2.5	6	2.5	2.38752	5.2173	2.98116	low
522	388	PC-3p-272322_7	GAGTGACATTTACCAACCTGAGGC	24	GWHAAZE00000021	-	2839974	2840087	aaccagatgaatttcgttgtgagaaaataggaaaggaccggtgaatgttatttgtcggtggagggatGAGTGACATTTACCAACCTGAGGCcccataacgactagtttgacaca	0						3'	New	gp4	...(((((.....((((((((........((..(((...(((((((((((((..((........))..)))))))))))))..)))....)).))))))))...))))).....	106	43.9	-34.5	7	5	0	6.68504	4.34775	0	low
523	389	PC-3p-427768_5	GAGTGAGCCACATTTGTATGACT	23	GWHAAZE00000002	+	116708199	116708260	taatcatacgagtgtggttcattcgtatgacttcatacGAGTGAGCCACATTTGTATGACTt	0						3'	New	gp4	...((((((((((((((((((((((((((....))))))))))))))))))))))))))...	56	38.7	-41.2	5	0	0	4.77503	0	0	low
524	390	PC-3p-27622_94	TCTTTAGGACTGAGTGACGTGCGC	24	GWHAAZE00000005	+	2811157	2811280	aaaaactgagtaaagtacacgtaacttggccctaaggaaacgagttaagttttggatcattttttcaattccagttggtTCTTTAGGACCGAGTGACGTGCGCtttactcggttcctttaggcc	0						3'	New	gp4	...((((((((((((..(((((.((((((.(((((((((.(((........(((((.............)))))))).))))))))).)))))).)))))..))))))))))))..........	111	41.9	-49.9	49	65	42.5	46.7953	56.5208	50.6798	middle
525	391	PC-3p-108285_26	GAAAGATTAGACTCTGGGTGGCT	23	GWHAAZE00000002	+	36699680	36699789	cactaccacaggtgtgagataaagagacccagagctccataacctgtctcagagctcctaagttaGAAAGATTAGACTCTGGGTGGCTtaaccttcatattgttgtaata	0						3'	New	gp4	...(((.(((.(((((((...(((..((((((((.((..(((.((.(((...((((....))))))).)).)))))))))))))..)))....)))))))))).)))...	104	42.7	-28.3	10	8	8	9.55006	6.9564	9.53973	low
526	392	PC-5p-381890_5	GGTTCTGGGGCTGGTTCTGGTC	22	GWHAAZE00000002	+	107856772	107856873	tttaatGGTTCTGGGGCTGGTTCTGGTCcgtggttccggggatgggtaatgccgatccggccccgaaccactccgttgccatccctaatggataccatttag	0						5'	New	gp4	...(((((((((((((.((((..(((...(((((((.((((..((((.......))))..))))))))))).)))..)))).))))...))).))))))...	96	55.9	-44.8	0	5	0	0	4.34775	0	low
527	393	PC-5p-187064_14	GGAAGGTCTAGGAGCTGAATCTT	23	GWHAAZE00000003	+	19667363	19667465	tagatggttGGAAGGTCTAGGAGCTGAATCTTagtgaaaaatcttctttaaacttaaatttggattacccgattggattagtttcgtactccctaactatgga	0						5'	New	gp4	...((((((((..(((...((((((((.(((...((...(((((..((((....))))...)))))...))...)))))))))))..)))..))))))))...	97	35.9	-22.6	7	7	0	6.68504	6.08685	0	low
528	394	PC-3p-26165_99	CGTGCGAACTGGCCCTTTTGGCA	23	GWHAAZE00000001	+	42868261	42868379	ccatcgggaagcgtgccaaacgggccagatagcacggatgatcaaaatatttcattctttgttgaaatttttacttcatcCGTGCGAACTGGCCCTTTTGGCAagcatcccgatggaat	0						3'	New	gp4	(((((((((.((.(((((((.(((((((...((((((((((...(((.((((((........)))))).)))...))))))))))...))))))).))))))).)).)))))))))...	116	46.2	-72.7	26	45	28	24.8302	39.1298	33.389	middle
529	395	PC-5p-332321_6	GCCAAGTCATATAGGGAATTTCT	23	GWHAAZE00000007	+	55753358	55753437	tccaaggagaatgtGCCAAGTCATATAGGGAATTTCTatcacgatagaaattaccaatatgactcaccctctaccttaca	0						5'	New	gp4	...(((((((..(((...((((((((.((.(((((((((....))))))))).)).)))))))))))..))).))))...	74	38.8	-28.1	0	0	6	0	0	7.15479	low
530	396	PC-3p-108387_26	GCTTATACTCGGCTCACAAGAACC	24	GWHAAZE00000008	+	38360903	38361024	aggtgcttattattcagttcttgagaatcgagtataagtttgataatactttattcggcccctaatcatcgagtatataaGCTTATACTCGGCTCATAAGAACCgaacaatatgtatcttat	0						3'	New	gp4	((((((.((((.(((.((((((..((..((((((((((((((.........(((((((..........)))))))..))))))))))))))..))..)))))).))).)))).))))))...	119	33.6	-39.4	5	9	12	4.77503	7.82595	14.3096	middle
531	397	PC-3p-99311_28	CACAATCGGTTGCTCTGAACCGA	23	GWHAAZE00000003	+	105696690	105696811	ctctcggggcctttattcgattgagagcagccgagtgttgttatattatgctcggctatgagcagccgagtgacattaatCACAATCGGTTGCTCTCAACCGAatgaaggtcccgagagcat	0						3'	New	gp4	(((((((((((((((((((.((((((((((((((.(((..(((......((((((((......)))))))).....)))..))).)))))))))))))).)))))))))))))))))))...	119	49.2	-78.2	9	13	6	8.59506	11.3042	7.15479	middle
532	398	PC-5p-87547_32	GAAGTGTCACTTTAGAATTGGAT	23	GWHAAZE00000009	+	42808465	42808561	ttcggtcataaaaaGAAGTGTCACTTTAGAATTCGATgaagaaacgagtggagccatttttcgttaatgataaactgatgcctcattgtgtgccctt	0						5'	New	gp4	...((.((((.((.((.(..(((.((((..(((.((((((((.....(((....))))))))))))))..)))).)))..).)).)).)))).))..	92	38.1	-21.4	4	6.5	5.5	3.82003	5.65208	6.55856	low
533	399	PC-5p-113605_25	GTACATGGACTGCATCTTTAGCA	23	GWHAAZE00000001	-	116219904	116220008	tttGTACATGGACTGCATCTTTAGCAataaagttttgtctctttaaaaatcttccaatatttttgtggcgaaaatttgtcgctaaacaaccggtccatgtacgga	0						5'	New	gp4	..(((((((((((((....((((((.(((((.(((((((....(((((((........))))))).))))))).))))).))))))....)))))))))))))..	101	35.2	-35.7	10	10	5	9.55006	8.6955	5.96233	low
534	400	PC-5p-35353_74	ACGGATTGGGACTTTTTACGACA	23	GWHAAZE00000008	+	58142888	58143003	aggtccggaccttACGGATTGGGACTTTTTACGACActtttgtgtcttaaaaacacttggggtgtgtttttacgacgcttttacgtcgtaaaaaggaccgatccgtaaggtctgga	0						5'	New	gp4	...(((((((((((((((((((..(((((((((((......(((((.(((((((((.......))))))))).)))))......)))))))))))..)))))))))))))))))))	113	44.8	-70.2	28.5	20.5	10	27.2177	17.8258	11.9247	middle
535	401	PC-3p-85324_33	TGTGTTTCCCTCTGATACCATGT	23	GWHAAZE00000006	+	83106547	83106622	gggtcgtttgcgtggtggtggtggggcggatagggttttgtggtTGTGTTTCCCTCTGATACCATGTtgacgaata	0						3'	New	gp4	...((((..((((((((..((.((((..((((..(........)..)))))))).))..))))))))..))))...	70	52.6	-25.6	16	9	8	15.2801	7.82595	9.53973	middle
536	402	PC-3p-239819_10	TGCAGTACGCGTCAATGTGGGAA	23	GWHAAZE00000004	+	33403258	33403354	tgattcttgtattgagagtacttgttactgatcttgtttgcacgaagccgctaggctcaagaatccaaaatTGCAGTACGCGTCAATGTGGGAAaga	0						3'	New	gp4	...((((..((((((..(((((.((....(((((((.........((((....)))))))).))).......)))))))...))))))..))))...	91	42.3	-25.6	5	5	0	4.77503	4.34775	0	low
537	403	PC-5p-452391_5	CCGGAAAGTGGGTTAACTACTGA	23	GWHAAZE00000007	-	44076653	44076761	attcaaCCGGAAAGTGGGTTAACTACAGAattgaaaaatattggacatacatatatctatttatgaaccaatatttttcaattatgtagttaaccaacttcctgattga	0						5'	New	gp4	..((((.(((.((((.(((((((((((.((((((((((((((((.((((.(((....))).))))..)))))))))))))))).))))))))))).)))).))).))))	107	28.4	-45.6	0	5	0	0	4.34775	0	low
538	404	PC-5p-399534_5	GAGAATTAGAGCCATAAGAGGAAC	24	GWHAAZE00000001	+	96798324	96798434	gaagatgtaccgttggattGAGAATTAGAGCCATAAGAGGAACctacccataaacaaatatggtttcctctttgtcttcagttcattgttccattcctggttaatattgtt	0						5'	New	gp4	...(((((((((.((((..(((((((..((.((.((((((((.....(((((......))))).)))))))))).))..))))).))..))))....))))..)))))...	105	36.9	-27.2	0	5	0	0	4.34775	0	low
539	405	PC-5p-134508_21	TGGACTTTTAATTTGGGACATCTC	24	GWHAAZE00000006	-	27040439	27040552	aaaaggaaagTGGACTTTTAATTTGGGACATCTCaaaaaggaataatggactatttagtttagtcgcactttcctttttttgggatgtctcaaattgatagtcccatttcctct	0						5'	New	gp4	...((((((..(((((.((((((((((((((((((((((((((...(((((((.......))))).))..)))))..))))))))))))))))))))).)))))..))))))..	109	34.2	-53.6	10	16	0	9.55006	13.9128	0	middle
540	406	PC-3p-280087_7	GCCTTAGGACAAAAGTGGAGTGT	23	GWHAAZE00000001	-	76058987	76059105	tattatatagggaaatgatattagcactccacttttaccctaaggcactccatttttacttatagtGCCTTAGGATAAAAGTGGAGTGTtaatatcatttcaattcccattatatatta	0						3'	New	gp4	...((((((((((((((((((((((((((((((((((.(((((((((((..............))))))))))).)))))))))))))))))))))))).....))))..))))))...	113	30.3	-59.7	7	0	0	6.68504	0	0	low
541	407	PC-5p-292933_7	CTGATGAAACTTGGTAGATATGA	23	GWHAAZE00000009	-	59992401	59992481	tacgagttttCTGATGAAACTTGGTAGATATGAtcttcatgaataggatcatttctaccaaattttatcaaataattcaac	0						5'	New	gp4	...(((((...((((((((.((((((((.((((((((.......)))))))).)))))))).))))))))...)))))...	75	28.4	-31	0	7	0	0	6.08685	0	low
542	408	PC-5p-182634_14	TGTGCTTCTTTAGCCATCCCT	21	GWHAAZE00000002	+	92802813	92802917	acctccttggattttgTGTGCTTCTTTAGCCATCCCTtctttacaagctttcaacactttgtgaagaagagatggctaacaagcatacggaattctaatggaaga	0						5'	New	gp4	...(((..(((((..((((((((..(((((((((.((((((((((((..........)))))))))))).))))))))).))))))))..)))))....)))...	99	40	-47.3	7	7	0	6.68504	6.08685	0	low
543	409	PC-3p-293117_7	CGGATATATGGTGTGTTTTGACA	23	GWHAAZE00000001	+	20162964	20163072	aaaataagattggattctcattattttttgttaggttcaccttatgatttgttgagagCGGATATATGGTGTGTTTTGACAgatatagtgagtgttttgatgttataca	0						3'	New	gp4	...((((.((..((..((((((((..((((((((...((((.((((.(..((.....))..))))).))))....)))))))).))))))))...))..)).))))...	103	30.3	-29.6	0	7	0	0	6.08685	0	low
544	410	PC-3p-179521_15	GTACTGGTAAGTCCAAGGGTT	21	GWHAAZE00000009	+	10972741	10972875	ttgggaacagattttgggtcaacaggcaagagatctttggatttgaaatcagtttgtaactattgtgaccgaggtggattGTACTGGTAAGTCCAAGGGTTtatgagcataggtggatctggtttttgccaaggg	0						3'	New	gp4	((((...((((..(..((((.((..((...((((((((((((((...((((((..((.(((.(((....))))))..))...))))))))))))))))))))....))....)).))))..)..))))))))...	132	43	-37.6	0	7	8	0	6.08685	9.53973	low
545	411	PC-3p-232312_11	CACATCATGTGTCGTGGGAGTGT	23	GWHAAZE00000002	+	8546492	8546588	aatggaggacacattcgcacgacacaaggtgaattgtggcagagctaagccatcacacgaCACATCATGTGTCGTGGGAGTGTaaaaattctcccca	0						3'	New	gp4	...((((((.((((((.(((((((((.((((..(((((.....((...)).....)))))..)))).))))))))).)))))).....))))))...	91	48.5	-39.4	0	5.5	0	0	4.78253	0	low
546	412	PC-5p-114539_25	CGGAAAGTGGGTTAACTATAGGA	23	GWHAAZE00000007	+	73237563	73237673	aattcaacCGGAAAGTGGGTTAACTATAGGAttgaaaaattctggtccagaaatagatatatatatgtccaatatttttcaatcatgtagttaacctacttcccggttgaa	0						5'	New	gp4	..(((((((((.((((((((((((((((.(((((((((((..(((..((...(((....)))...)).)))..))))))))))).)))))))))))))))).)))))))))	109	32.4	-53.2	10	8	7	9.55006	6.9564	8.34726	low
547	413	PC-3p-276474_7	CTCGATCTTATAGGACTAAGGTA	23	GWHAAZE00000001	-	12788547	12788621	tattcggttgtataagatcgagtcagtgtattatttttgtttccaataataaCTCGATCTTATAGGACTGAGGTA	0						3'	New	gp4	..((((((..(((((((((((((.....(((((((.........))))))))))))))))))))..))))))...	70	32	-25.7	0	0	3.5	0	0	4.17363	low
548	414	PC-5p-46700_57	GATAGTTAGGGATGGTCCTGGACC	24	GWHAAZE00000006	+	75042836	75042906	ttggtGATAGTTAGGGATGGTCCTGGACCtgctccaagggttctctcacatgtttccctctctatcatata	0						5'	New	gp4	...(((((((..(((((..((...((((((.......))))))....)).....)))))..)))))))...	65	46.5	-23.5	17	23	17	16.2351	19.9997	20.2719	middle
549	415	PC-5p-453885_5	CGGAGTGTAAACTTAACTTTGCA	23	GWHAAZE00000004	-	77563178	77563253	aggaatttgaCGGAGTGTAAACTTAACTTTGCAcaaaattgtgttgagtgcaaagttaaggttgcatcaaattgtc	0						5'	New	gp4	...(((((((.....(((((.(((((((((((((..(((...)))..))))))))))))).))))))))))))...	70	35.5	-25.6	0	5	0	0	4.34775	0	low
550	416	PC-5p-421001_5	GTCACTTGTAGAAGATGGAGGGGT	24	GWHAAZE00000002	-	61191130	61191218	GTCACTTGTAGAAGATGGAGGGGTttagtgcaaaaaagtaatagtttgagggggtttagtattttttacccttttatttttgcaggagg	0						5'	New	gp4	....((((((((.(((..((((((..(((((.(((...(((....)))......))).)))))....))))))..)))))))))))...	82	37.1	-21.1	0	10	0	0	8.6955	0	low
551	417	PC-3p-60862_45	CAGTATCGGTGATGGTAGTGAACC	24	GWHAAZE00000006	+	54905897	54906004	taagtgattcacctccaatattaccgagaccttttgagttaaaaacctcgcacttagtgataggtggttaagtcagggtCAGTATCGGTGATGGTAGTGAACCatatc	0						3'	New	gp4	...(((.(((((..(((...((((((((((((..(((.((((..((((..(((...)))..))))..)))).))))))))....))))))))))..))))).)))...	102	41.7	-38.9	27	33	22	25.7852	28.6952	26.2342	middle
552	418	PC-5p-322128_6	CGACATAGTATCGGTGCATTGGT	23	GWHAAZE00000005	-	36951691	36951789	acacagaCGACATAGTATCGGTGCATTGGTtggtaagtgaggttcacattcttattactctactaactaagtaatgcattgataccacatcatctgagt	0						5'	New	gp4	((.((((.((....(((((..(((((((((((((((((((((.......)))))))....)))))))))....)))))..)))))....)).)))).))	99	38.4	-30.2	0	6	0	0	5.2173	0	low
553	419	PC-5p-269002_7	CTGATGGACTGTGCATCGGCTGT	23	GWHAAZE00000003	+	35442974	35443056	taaCTGATGGACTGTGCATCGGCTATgcacggccgatgcacagaacatcgactgtgcacagtcgatgcacagaacatcgggct	0						5'	New	gp4	...((((((..(((((((((((((.(((((((.(((((.......))))).))))))).)))))))))))))..))))))...	77	54.2	-51.6	7	0	0	6.68504	0	0	low
554	420	PC-3p-279630_7	GGTTCGATCTCTAGGCACCGAGT	23	GWHAAZE00000002	+	34245954	34246091	tcagcccttaagtaccgagtatatgtgcacatactcgattattagaggctgagccagtgtaattttttttaattaaaaatGGTTCGATCTCTAGGCACCGAGTatgtacacatatactcggtccttaagggtcgagta	0						3'	New	gp4	((..((((((((.((((((((((((((.(((((((((....((((((..(((((((...(((((......)))))....)))))))..))))))....))))))))).)))))))))))))).))))))))..))...	135	39.9	-74.1	0	7	0	0	6.08685	0	low
555	421	PC-3p-419881_5	CTTAGGACCAAGTGACTTGTGCT	23	GWHAAZE00000002	+	16412090	16412199	atcgagtaaagtacagcttactcagtcctgatgaaccgagttaggctttgagtcatttttctaattccactcgattcCTTAGGACCAAGTGACTTGTGCTtcggctcctt	0						3'	New	gp4	...((((.(((((((..(((((..(((((((.(((.(((((..((..(((((......))).))..))))))).))).)))))))..)))))..)))))))..))))...	104	43.6	-38.5	0	5	0	0	4.34775	0	low
556	422	PC-3p-132821_21	GTTTCGCTCAAAGATGTCACTCT	23	GWHAAZE00000007	+	24727583	24727685	aatttagacaagacatacttactgcaaaacaaagattagtgcaataaagataatcctcactacactccctttcgtGTTTCGCTCAAAGATGTCACTCTgattt	0						3'	New	gp4	...(((((...(((((.(((...((.(((((..((..((((......((......)).....))))....))..))))).))...))))))))..)))))...	97	35	-17.2	9	12	0	8.59506	10.4346	0	middle
557	423	PC-5p-239321_10	GTTTGGGCTATTAGCTATGAGCA	23	GWHAAZE00000001	+	72530033	72530104	tcttagaGTTTGGGCTATTAGCTATGAGCAtgctgataacatgttgtagtagaatgatattccaaactcata	0						5'	New	gp4	.....((((((((..((((((((((.((((((.......)))))))))))....)))))..))))))))...	64	34.7	-23.7	12	0	5	11.4601	0	5.96233	middle
558	424	PC-5p-294980_7	TCCATGGACGTGGTAATCGAACT	23	GWHAAZE00000006	-	63574633	63574693	gaaaTCCATGGACGTGGTATTCGAACTtaataaagtgatttgtctaccatttgtgggtggt	0						5'	New	gp4	...(((((..(..((((((..(((((((....))))...)))..)))))))..)))))...	55	39.3	-15.7	7	0	0	6.68504	0	0	low
559	425	PC-3p-39779_66	TACTAACATGGTATCAGAACTCA	23	GWHAAZE00000002	+	65529003	65529089	gaagagtgtgatatacattgttggcccactacttaaaagcttaagcttttgggtgagatgctTACTAACATGGTATCAGAACTCAgg	0						3'	New	gp4	...((((.((((((....((((((..((((((..((((((....))))))..)).)).))....))))))..))))))..))))...	81	40.2	-25.9	26	24	16	24.8302	20.8692	19.0795	middle
560	426	PC-5p-353965_5	TTCGGAGCATCCAACTCAAAACT	23	GWHAAZE00000009	+	47279749	47279867	aacctcattaaatatattagatTTCGGAGCATCCAACTCAAAACTaatttggagcaactaactcaaaaccaattagttttgagttgaatgctccgaaatctaatatgatatcagagcaa	0						5'	New	gp4	...(((......((((((((((((((((((((.((((((((((((((((..(((.......)))......)))))))))))))))).))))))))))))))))))))......)))...	113	31.9	-52.8	5	0	0	4.77503	0	0	low
561	427	PC-5p-240390_10	TGATTAGTAGAGAGGCAGAGAGC	23	GWHAAZE00000008	+	67692831	67692904	tgatTGATTAGTAGAGAGGCAGAGAGCaccgtaacgtttttgggagcttttgcgcttcatctaatgatcaaact	0						5'	New	gp4	...(((((((.(((((((((.((((((.(((.........)))..))))))..))))).)))).)))))))...	68	41.9	-25.9	5	5	0	4.77503	4.34775	0	low
562	428	PC-5p-207945_12	CAATTGTGGCATACTCGTATGAGC	24	GWHAAZE00000001	+	116711872	116711980	tcataCAATTGTGGCATACTCGTATGAGCctaaatctcaatctttctctctctctctctgaatggaagaaaaatagaaaaaatggttcatacgggctttggtcacacat	0						5'	New	gp4	.........((((((...((((((((((((......((.((.(((((..(..((.....))..)..))))).)).))......)))))))))))).....))))))...	97	37.6	-33.1	6	16	0	5.73004	13.9128	0	middle
563	429	PC-3p-208181_12	GAGCTGGGAGGTAAGAGCTT	20	GWHAAZE00000002	-	87090220	87090303	aaattcattgcttgtgtcagtttgcaagattcgttgaccatctgaaggaattttcagatctggAAGCTGGGAGGTAAGAGCTTt	0						3'	New	gp4	...(((.((((((...(((((((.(.(((...........(((((((....))))))))))).))))))).)))))))))....	77	40.5	-16.8	7	8	6.5	6.68504	6.9564	7.75103	low
564	430	PC-5p-172391_15	CAGACTGGTTCGTACATACTGCGC	24	GWHAAZE00000007	+	29393712	29393815	aCAGACTGGTTCGTACATACTGCGCtttttagtgatggtttgggaaaatgtttttagcgacaaaaatcagttgcaaaaagtctagtctgtatggactgatccat	0						5'	New	gp4	...((..((((((((((.((((..((((((.(..(((((((.......(((.....)))....)))))).)..)))))))..)))).))))))))))..))...	98	38.5	-28.3	8	0	7	7.64005	0	8.34726	low
565	431	PC-5p-95076_30	ACATGCTGACGAACAAAATGACA	23	GWHAAZE00000003	+	2301607	2301667	tggacACATGCTGACGAACAAAATGACAgtcaatctcgatatattttgttcgttcgtgaaa	0						5'	New	gp4	......((((..(((((((((((((...(((......))).)))))))))))))))))...	52	37.7	-16.8	9	12	14	8.59506	10.4346	16.6945	middle
566	432	PC-3p-428567_5	CACTCAGTCGACTGATGGCCTGT	23	GWHAAZE00000001	-	84186960	84187107	attggatttttggcaaaattggcagtagaccagtggacaccatcagtcgattgatgggctttgttcagtcgactgatggcCACTCAGTCGACTGATGGCCTGTaactagccgttggatcttcagctttttatttcttttcacccataa	0						3'	New	gp4	..(((......((.((((..(((...((((((..((((((((((((((((((((..((((....((((....)))).))))..)))))))))))))))..)))......))..))).)))...)))..)).)).))......)))...	143	44.6	-48.2	5	5	0	4.77503	4.34775	0	low
567	433	PC-5p-147836_19	CAATCAGGAAGTAGGTTAACTGA	23	GWHAAZE00000003	+	4181146	4181260	tcatataaaaatCAATCAGGAAGTAGGTTAACTGAaaaattgatatatatgggcatttctggacgttcaaattttaaatttttagttgactcaattcccatttgatttttttaat	0						5'	New	gp4	...((.(((((((((...((((...(((((((((((((.((((......((..(.((....)).)..))....)))).)))))))))))))...))))...))))))))).))..	110	25.2	-28.4	7	5	7	6.68504	4.34775	8.34726	low
568	434	PC-3p-405059_5	TGGGATTACTAATGCCAGAACTA	23	GWHAAZE00000002	+	51375801	51375897	aaaaagtgggatgggattattaataccattttttttataataccttatttggttcttacaaatgtgcTGGGATTACTAATGCCAGAACTAacttaat	0						3'	New	gp4	...((((((..(((.((((.((((.(((.....(((.(((.(((......)))..))).))).....))).)))).)))).)))...)).))))...	91	28.9	-17.8	0	5	0	0	4.34775	0	low
569	435	PC-5p-433668_5	AGAAAAGAACAAGGACTGCATCC	23	GWHAAZE00000001	+	100616370	100616450	aaaagaaAGAAAAGAACAAGGACCGCATCCaaaaaattgttcaagatatggggtgaatcccttttttttttcctttctaaa	0						5'	New	gp4	...(((((((((((((.((((....(((((......((....))......)))))....)))).)))))))).)))))...	75	32.1	-20	0	0	10	0	0	11.9247	middle
570	436	PC-3p-91862_31	GGGGCTGATGAACTACAGGT	20	GWHAAZE00000001	+	74061260	74061339	ctacagcacgagaaatctggaaatcattgtctacggcatttcatgatGGGGCTGATGAACTACAGGTtttttctctgaac	0						3'	New	gp4	...(((...((((((((((....(((((((((....(((...)))...)))).)))))....))))))))))..)))...	74	42.5	-18.9	8	11	12	7.64005	9.56506	14.3096	middle
571	437	PC-5p-332818_6	GCGGTAAGAGCGAACTTGGGACT	23	GWHAAZE00000008	-	38095871	38095974	taacccaaggggctgccacgGCGGTAAGAGCGAACTTGAGACTgtgtgggtaggcgcacggtcttaggttcgattccccgctgcgtgaaacctttcttgggcca	0						5'	New	gp4	...((((((..(....((((((((...(((((((((((((((((((((......)))))))))))))))))).))).))))..)))).....)..))))))...	98	58.7	-52	0	3	5	0	2.60865	5.96233	low
572	438	PC-3p-222845_11	GGGGAACCGTTAGAACCA	18	GWHAAZE00000009	+	30133609	30133689	actgttctaacgggtcttcgggaaccattagaaccggttaaaaaccgttctaacggttattcGGGGAACCGTTAGAACCAt	0						3'	New	gp4	...((((((((((.((..((..((((.(((((((.((((...))))))))))).))))...))..)).))))))))))...	75	45.7	-38.3	0	5	6	0	4.34775	7.15479	low
573	439	PC-3p-298493_6	GATGCTGACTCGGATGGTCT	20	GWHAAZE00000002	-	92611371	92611445	gaacccgaacccgaacccgaatcagaaccagatacaacacatagagagGATGCTGACTCGGATGGTCTctggctt	0						3'	New	gp4	...((.((..(((...((((.((((..((..................))...)))).)))).)))..)).))...	69	52	-16.5	0	0	6	0	0	7.15479	low
574	440	PC-3p-37545_70	CAATATCTTATTGGATTGGGACA	23	GWHAAZE00000001	+	20218117	20218223	gtagtgtcacatcccagtgtagtaagatattctccactttgggatcaggccctaagtgtaaaagcagaCAATATCTTATTGGATTGGGACAtgacataatggtaaca	0						3'	New	gp4	...((((((..(((((((..(((((((((((.(((((((.(((......))).)))))........)).)))))))))))..)))))))..))))))..........	94	40.2	-37.7	51	30	25	48.7053	26.0865	29.8116	middle
575	441	PC-3p-289383_7	GTAACTGTTACTCGTATGGCCCT	23	GWHAAZE00000008	+	20046430	20046487	tgagccatacgatcttaatacacttgtatatacacGTAATTGTTACTCGTATGGCCCT	0						3'	New	gp4	...(((((((((...(((((.((.(((....))).))...))))).)))))))))...	52	37.9	-15.9	0	13	0	0	11.3042	0	middle
576	442	PC-3p-169028_16	CCGCGAGCGTAGATAAACTGACA	23	GWHAAZE00000009	+	28321088	28321172	atattttgtagttaatctgcgctggtaagttaatctacattacatattaaattaatCCGCGAGCGTAGATAAACTGACAaaaaaa	0						3'	New	gp4	...((((((((((.(((((((((.((..((((((.((..........)).))))))..)).))))))))).))))).)))))...	79	29.4	-25.4	5	6	5	4.77503	5.2173	5.96233	low
577	443	PC-5p-44049_60	GTACGGATTGGTACCTTTTATGAC	24	GWHAAZE00000115	+	459861	459989	gggaaggatcaagtacagaccaatctGTACGGATTGGTACCTTTTATGACggttttgtgtcatagaaaacacacgccaagtgtttttatgacggaaaaccgtcataaagggaccaatccgtaaagattg	0						5'	New	gp4	....................((((((.(((((((((((.(((((((((((((((((..((((((((((.(((.......)))))))))))))..)))))))))))))))))))))))))))).))))))	109	41.9	-64.4	33.5	60.5	30	31.9927	52.6078	35.774	middle
578	444	PC-3p-106367_27	TCTAATATAGACAAGACATCTGA	23	GWHAAZE00000007	-	73503599	73503692	tgtatgtttctgctctctatatttattacaggtctttctcttcataactttaattttggggagagatggttTCTAATATAGACAAGACATCTGA	0						3'	New	gp4	...((((((.((...((((((((....((..((((((((((................)))))))))).))....))))))))))))))))....	87	31.9	-21	11	7	9	10.5051	6.08685	10.7322	middle
579	445	PC-3p-46527_57	GTTGACACGACCCGAATACGACAC	24	GWHAAZE00000002	+	36652348	36652428	aaacgggtcgtgttcgggttgacactaatactgtaatacttgtgtGTTGACACGACCCGAATACGACACgcgaacccgaat	0						3'	New	gp4	...((.(((((((((((((((....((((((............))))))...))))))))))))))).))...........	67	48.1	-30.3	28	39	18	26.7402	33.9125	21.4644	middle
580	446	PC-5p-312534_6	TCATCGGAATGCATTACATGGGT	23	GWHAAZE00000007	+	68587679	68587791	atattcttatcacatatttTCATCGGAATGCATTACATGGGTtgtacttttacaaaatacaacaaatgtacaactcacgtaatgcattcggtaagaatatgtagtaagaatcg	0						5'	New	gp4	..(((((((..(((((((((.(((.(((((((((((.((((((((((....................)))))))))).)))))))))))))).)))))))))..)))))))..	109	31	-46.6	6	0	0	5.73004	0	0	low
581	447	PC-3p-126163_23	GCATCCGGTAAGAACATGTGGTA	23	GWHAAZE00000005	-	83602959	83603064	attttaccacatattcttactggatgcattaaatgggttgtacttttgttatattttgtgaaggtacaatccatttaatGCATCCGGTAAGAATATGTGGTAagat	0						3'	New	gp4	((((((((((((((((((((((((((((((((((((((((((((((..(........)..))))))))))))))))))))))))))))))))))))))))))))))	106	31.1	-72.3	3.5	5	3	3.34252	4.34775	3.5774	low
582	448	PC-3p-362714_5	GTCGTAAAAAGGTTCGGTCCGCA	23	GWHAAZE00000002	-	97188215	97188327	ctgtttctagtatgaaccgggcctttttatgacttttttcgtcgtaaaaaattaagagatgttttttacaacaaaaaaatGTCGTAAAAAGGATCGGTCCGCActtgaaaatt	0						3'	New	gp4	...((((.(((..(.((((..((((((((((((((((((.((.(((((((((........))))))))).)).)))))).))))))))))))..)))).)..))).))))...	107	32.7	-39.7	0	5	0	0	4.34775	0	low
583	449	PC-3p-221454_11	GTTTAGGTCAAGTCGGTAAAACG	23	GWHAAZE00000001	+	52114181	52114329	ggtggcaagttgccgacttgaaggttcacattcggtgacagtttatcgaatcaaatgttcaatttcagtggcaagttgtcGTTTAGGTCAAGTCGGTAAAACGttaccgaatcaaatgttcaatttcggcaatgagccaccgactgagt	0						3'	New	gp4	((((((..((((((((.(((((..((...((((((((((..((((((((((((((((..((((((.......)))))).))))).)))....))))))))..))))))))))..))..)))))..))))))))..))))))........	141	43.6	-56.6	5	6	5	4.77503	5.2173	5.96233	low
584	450	PC-3p-43256_61	GCTCTATTTAAGACCTATTCTGA	23	GWHAAZE00000009	+	23977863	23977972	taaattaacggtgcatcgggttcgaaggttggtgggtagatatcttggcctctcgtcatgtccgccatgatcgtGCTCTATTTAAGACCTATTCTGAtgctgttgataag	0						3'	New	gp4	...(((((((..((((((((.....(((((..(..(((((.(((.((((..............)))).))).....)))))..).)))))..)))))))))))))))...	104	45.5	-30.3	24	35	13	22.9202	30.4343	15.5021	middle
585	451	PC-5p-200752_13	GAGGGTTGTAACTAGATTATTCT	23	GWHAAZE00000007	+	12965991	12966091	GAGGGTTGTAACTAGATTATTCTccttatataaagcgagttaagctttgacataacccgttttatactctgttttggggattacatctttgtttcaatttg	0						5'	New	gp4	....((((.(((.((((((.(((((...(((((((((.((((..........)))).))))))))).........))))).)).))))..))).))))...	94	33.7	-20.3	5	8	0	4.77503	6.9564	0	low
586	452	PC-5p-228026_11	CGGAATTTAGTACTCGAGAAAGG	23	GWHAAZE00000002	+	1896182	1896260	ttggttcaCGGAATTTAATACTCGAGAAAGGaaagttgttcctttcttttgtttggtaagtacaaattccggaaacact	0						5'	New	gp4	...(((..((((((((..((((..(.(((((((((......))))))))).)..)))).....))))))))..)))...	73	35.4	-23.6	0	6	5	0	5.2173	5.96233	low
587	453	PC-5p-14009_188	CAACCTAGTACGAGAGGAACT	21	GWHAAZE00000003	-	18150562	18150626	taattCAACCTAGTACGAGAGGAACTgttgattcacataattgatcattgtgctaggttgagaaa	0						5'	New	gp4	...(((((((((((((((((..((.(((........))).))..)).)))))))))))))))...	59	35.4	-21.6	94	78	99	89.7706	67.8249	118.054	middle
588	454	PC-3p-115079_25	ACGGAGAATGTGCCACAATGACA	23	GWHAAZE00000006	+	53359218	53359291	gtttgtgtcaatttgacacctccgtcatgttatgttaataaaactaACGGAGAATGTGCCAAAATGACAcactt	0						3'	New	gp4	...(((((((.((((.(((((((((....((((....)))).....))))))...))).)))).)))))))...	68	36.5	-24.5	11	7	7	10.5051	6.08685	8.34726	middle
589	455	PC-3p-203379_13	AGAGACTTAGACCTCCCTAC	20	GWHAAZE00000001	-	50647950	50648010	gtgggaggggggttaatctttatttgtaggattaaggaAGAGACTTAGACCTCCCTTCatt	0						3'	New	gp4	...(((((((((((..(((((.((((......))))..)))))....)))))))))))...	55	42.6	-21.3	11	8	0	10.5051	6.9564	0	middle
590	456	PC-5p-254196_8	CACATATCCAATCAGATTGTAGA	23	GWHAAZE00000002	+	100895303	100895422	ataacgccacatgttatCACATATCCAATCAGATTGTAGAaaatcaatgagtcatgtgattgaggagagagaaatgcacattgttctgcaatatgattggattgtgataacaagtagcgt	0						5'	New	gp4	...((((.((.((((((((((.(((((((((.(((((((((...(((((.(.(((....((.....)).....)))).)))))))))))))).))))))))))))))))))).)).))))	117	35.8	-47.3	8	0	0	7.64005	0	0	low
591	457	PC-5p-150799_18	CGGACTGGACATTTTGCGACGGT	23	GWHAAZE00000003	+	64142442	64142537	cgtaCGGACTGGACTTTTTGCGACGGTttttggtcactgaaacatctccccaatgttttggcgatgaaaaactgttgctaaaaggtctggttcgta	0						5'	New	gp4	..(((((((..((((((((((((((((((((..((.(..((((((.......))))))..).))..)))))))))))).))))))))..)))))))	94	44.8	-47.8	0	18	5	0	15.6519	5.96233	middle
592	458	PC-5p-253642_9	CGAAGACGAGTAGAAGAGAGAGA	23	GWHAAZE00000009	-	54861109	54861229	gttgaaagaaaaagagaggaagagcCGAAGATGAGTAGAAGAGAGAGAaatggattgttagacaatctgacatttcatctgttatttggtttggtgtttttttttttgttttttttttttt	0						5'	New	gp4	...((((((((((.(((..((((((((((...(((((..(((((((.....((((((.....))))))....)))).)))..)))))..))))))...))))..))).))))))))))...	115	30.6	-28	9	0	0	8.59506	0	0	low
593	459	PC-3p-183017_14	GGGCACGTAGGGAGCTCTTC	20	GWHAAZE00000006	+	31599742	31599847	aaattttgggaggacttagaaggcttgatccaggatataccacttagagaaaagattttcctaggaggggatctgaatGGGCACGTAGGGAGCTCTTCtgaaaact	0						3'	New	gp4	...(((..((((..(((.....((.((.((((((((...((.(((((.((((....))))))))).))..))))...)))))).))...)))..))))..)))...	100	43.4	-30	11	0	15	10.5051	0	17.887	middle
594	460	PC-5p-436265_5	AGGCGACGTAGAAACTATACCTA	23	GWHAAZE00000134	+	489494	489597	ttttgactgacctttAGGCGACGTAGAAACTATACCTAcgtcgcttaagatatctcttaggcgacgtaggaatattttctacgtcgcctaagatctcgtcatct	0						5'	New	gp4	...((((.((..(((((((((((((((((.(((.((((((((((((((((....)))))))))))))))).))).))))))))))))))))).))..))))...	98	42.3	-60.7	0	5	0	0	4.34775	0	low
595	461	PC-5p-78731_35	GAAGATCAACTTCTCGAGGCT	21	GWHAAZE00000001	+	113195191	113195263	gtcccGAAGATCAACTTCTCGAGGCTcttagatcgttatcttcttgaagccggcgaggattgagaatcggtag	0						5'	New	gp4	...((((...((((.((((((.((((...(((.........)))...))))..))))))))))...))))...	67	49.3	-24.1	12	14	9	11.4601	12.1737	10.7322	middle
596	462	PC-5p-73345_38	GGGTAGCCGAGGAAGAGGCTGAGC	24	GWHAAZE00000005	+	31921501	31921610	caagaaagggacatatagaGGGTAGCCGAGGAAGAGGTTGAGCatgaaaatggataaatcaaattaaactctgccctttccatgcactgcctcttctggctttcctccct	0						5'	New	gp4	......(((((........((..((((..(((((((((...(((((.(((.((....................)).))).)))))...)))))))))))))..)))))))	104	45.5	-35.7	6	22	22	5.73004	19.1301	26.2342	middle
597	463	PC-5p-186710_14	CTGGATTGTCTAGGGATAATAGA	23	GWHAAZE00000007	+	75295451	75295557	aaatCTGGATTGTCTAGGGATAATAGAagtatagatatgtgatgtgatacactacttaattgttgatttacatttatgttttttttgaaatctggattgtccaggga	0						5'	New	gp4	...(((((((..((((((..(((.((((..(((((..(((((...((((...........))))...))))))))))..)))).)))...))))))..)))))))..	102	29.9	-23.4	6	8	0	5.73004	6.9564	0	low
598	464	PC-3p-148910_19	TCCATGGTGGTCCACTCTACTGAC	24	GWHAAZE00000002	+	31974573	31974672	gtccacaagcCGGAGTCAGTAGAGTGGACCACCatggagggaaacaaaaagtgaaccacagttgtaagttctaTCCATGGTGGTCCACTCTACTGACatt	0						3'	New	gp4	.(((.......)))((((((((((((((((((((((((..(((((((...(((...)))..))))...)))..))))))))))))))))))))))))...	83	48	-56.8	8	16	0	7.64005	13.9128	0	middle
599	465	PC-3p-67349_41	TCCATGTGGGATGTGTAACAGAAC	24	GWHAAZE00000002	+	38201359	38201455	atatttgttacatattccacatgggagtgtaacaaatccacgtcctatgtcaggggtggatcagtttcatgtTCCATGTGGGATGTGTAACAGAACa	0						3'	New	gp4	...((((((((((((((((((((((((((.(((..((((((.((((.....))))))))))..))).))).)))))))))))))))))))))))...	91	41.2	-50	16	26	15	15.2801	22.6083	17.887	middle
600	466	PC-3p-399134_5	CGGGTTAATCCTCCCCTGTAGAA	23	GWHAAZE00000108	-	4304885	4304944	agatttatagaggaggttaacctcgtatgaagataCGGGTTAATCCTCCCATGTAGAAta	0						3'	New	gp4	...((((((..(((((((((((.(((((....))))))))))).)))))..))))))...	54	38.3	-24.9	5	0	0	4.77503	0	0	low
601	467	PC-5p-380078_5	TGTAGAACAGGAGTGGGCGGGAA	23	GWHAAZE00000006	-	65069651	65069722	tgaTGTAGAACAGGAGCGGGCGGGAAggacgaagaacaccgtcttcaaccttgggctcttgattttacaaga	0						5'	New	gp4	...(((((((((((((((((..((..(((((........)))))))..)))...))))))).)))))))...	66	50	-24.9	5	0	0	4.77503	0	0	low
602	468	PC-5p-362238_5	CGTGTGGACAGATGCTCCTGGAGC	24	GWHAAZE00000009	-	25599160	25599252	tCGTGTGGACAGATGCTCCTGGAGCatctgtctacaagacaaatgctttttgtgtcttgtggacagatgcttctagggcatctatctacaaga	0						5'	New	gp4	((.((((((.((((((.((((((((((((((((((((((((...........))))))))))))))))))).))))))))))).)))))).))	93	45.2	-57.3	0	5	0	0	4.34775	0	low
603	469	PC-5p-174778_15	GCAGTAAGGGCAAACTTGGGACT	23	GWHAAZE00000009	+	42946215	42946324	taagtaaaaggaaaggtaGCAGTAAGGGCAAACTTGGGACTgtgttggtaggccgtaggcatatggtctcaggttcaattccccgctgcgtgaaacctttcttgggccat	0						5'	New	gp4	...((...(((((((((.(((((..(((..((((((((((..((((((....))).....)))..)))))))))).....))).))))).....)))))))))..))...	104	49.1	-38.9	7	42	6	6.68504	36.5211	7.15479	middle
604	470	PC-3p-394609_5	CCAAGGAAGTATCGTAGGTCATC	23	GWHAAZE00000009	-	28668685	28668753	gttgtgatactacaataccactttttgaacgggccacctccattCCAAGGAAGTATCGTAGGTCACCaa	0						3'	New	gp4	...(((((.((((.((((..((((..(((.(((.....))).))).))))..)))).)))))))))...	63	44.9	-18.8	0	0	5	0	0	5.96233	low
605	471	PC-5p-374565_5	CCTAAGCTTCGACTTGGTACTCT	23	GWHAAZE00000003	-	88133007	88133065	ccaCCTAAGCTTCGACTTGGTACTCTaggcaataggcgctaagtcgctgccctaggttt	0						5'	New	gp4	..(((((.((..((((((((..(.(((.....))))..))))))))..))..)))))..	55	52.5	-23	0	5	5	0	4.34775	5.96233	low
606	472	PC-3p-229562_11	TCTGTAAGTGATGCCCAAGTACT	23	GWHAAZE00000002	-	8191123	8191206	gctcttagtgatggggtatattactattggaaagctcatacatatataagttcatTCTGTAAGTGATGCCCAAGTACTaaggta	0						3'	New	gp4	((.(((((((...((((..((((((...((((((((.(((....))).))))..))))...))))))))))...))))))))).	83	35.7	-22.9	0	11	0	0	9.56506	0	low
607	473	PC-3p-81819_34	CACTACTTTAGCACTCTATAGGT	23	GWHAAZE00000004	+	36855748	36855884	tcctatttgtcagtatatgaatagggtttacaatacacctttagtgttaatagtgaaagactaaaaagagtaaagttggtCACTACTTTAGCACTCTATAGGTtgttagaaccttgttcatactacaatggggagta	0						3'	New	gp4	((((..((((.((((..((((((((((((..((((.((((..((((((((((((((..((((...........))))..))))))..))))))))....)))))))).))))))))))))))))))))..))))...	134	33.6	-46	10	11	13	9.55006	9.56506	15.5021	middle
608	474	PC-3p-57854_47	GAAGAGTCTGTTGGAGATGCTCT	23	GWHAAZE00000006	+	34823603	34823681	ttagagtgacttttgctgacatggctcttcaataaatttacagtttggtcatttGAAGAGTCTGTTGGAGATGCTCTtt	0						3'	New	gp4	..(((((..((....(..(((.(((((((((((((((.....))))).....)))))))))))))..)))..)))))..	75	36.7	-22.7	18	16	20	17.1901	13.9128	23.8493	middle
609	475	PC-3p-446335_5	GATAATGTATTACTCGGTTGTCA	23	GWHAAZE00000002	-	68950445	68950547	ttcatttgattcttaataatcgagttaggtatatgttatttgggtgtaaagaactaagtttaaacttGATAATGTATTACTCGGTTGTCAagaatcaagtata	0						3'	New	gp4	...(((((((((((.((((((((((...((((((.....(..(((.((((........)))).)))..)..)))))).)))))))))).)))))))))))...	97	27.2	-30.7	5	0	0	4.77503	0	0	low
610	476	PC-5p-93564_30	GATGTTAGGTGAGTACTCAGCAAC	24	GWHAAZE00000001	+	121301596	121301683	attacttGATGTTAGGTGAGTACTCAGCAACacactctcctcatatatggcaagtttatgtaagtgcactcacctctcattaagttag	0						5'	New	gp4	...((((((((..(((((((((((..(((....(((..((........))..)))...))).)))..))))))))..))))))))...	82	38.6	-26.2	25	15	5	23.8752	13.0433	5.96233	middle
611	477	PC-5p-176531_15	CCCTGTAAAGTGGGATTGTCGCG	23	GWHAAZE00000001	+	110355113	110355182	gtCCCTGTAAAGTGGGATTGTCGCGcgacatacttgaatgtcgtgcgacatttccattaaaaataggttt	0						5'	New	gp4	...(((((..(((((((.(((((((((((((......))))))))))))).)))))))....)))))...	64	42.9	-35.1	8	7	0	7.64005	6.08685	0	low
612	478	PC-5p-226405_11	GTTGGGGACTGTAGAAAACTAGA	23	GWHAAZE00000004	-	48781835	48781914	GTTGGGGACAGTAGAAAACTAGActcttatatgtggacttttgtttatttgttgattattggattttactgctttcctta	0						5'	New	gp4	....((((.(((((((((((((..((..(((..(..((....))..)..))).))...)))).)))).))))).))))..	74	32.5	-16	12	5	0	11.4601	4.34775	0	middle
613	479	PC-5p-397435_5	CGAGTTGGCCTCCGAAACCACGAC	24	GWHAAZE00000008	+	56773549	56773684	gataccgatatccgagttaaaattttagtggcCGAGTTGGCCTCCGAAACCACGACtttgaaccatgcacaccgtggttcggagtcgcgattttggaggtcaattcagtcactcaattttcaactcggatatcggt	0						5'	New	gp4	...(((((((((((((((((((((..((((((.((((((((((((((((...(((((..((((((((.....))))))))..)))))...)))))))))))))))).)))))).)))))).)))))))))))))))	133	47.1	-81.9	5	0	0	4.77503	0	0	low
614	480	PC-3p-336039_6	CTTTCATTGTAGGTTATGGTGGA	23	GWHAAZE00000004	-	355272	355376	ccatcataacctatgatggaaagtgcataccattccgttactatatatatatatttatagaatagtgggttggtagatatCTTTCATTGTAGGTTATGGTGGAta	0						3'	New	gp4	(((((((((((((..((((((..((..(((((..((...(((((.((((......))))..)))))))..)))))..))..))))))..)))))))))))))...	102	32.4	-44.6	0	6	5	0	5.2173	5.96233	low
615	481	PC-3p-51352_52	TGTTCTGTGTGCTCTGTTAAACT	23	GWHAAZE00000001	+	43049720	43049851	tcccatatcggtatgcttggttagataacttagattaataaccacactcgacatcactaaaggttggatccttttagtgtTGTTCTGTGTGCTCTGTTAAACTtggttgatttaactgcttctgttgtgaaa	0						3'	New	gp4	...((((.(((...((..(((((((((((..((.((((((..(((((..((((.(((((((((.......))))))))).))))..)))))...)))))).))..)))).)))))))))..))).))))...	126	37.1	-40.3	22	49	23	21.0101	42.608	27.4267	middle
616	482	PC-5p-39_54233	CGGCGGGTAGAATCCTTTGCA	21	GWHAAZE00000002	+	85558062	85558148	caccgtgCGGCGGGTAGAATCCTTTGCAgacgacttaaatacatgatggggtattgtaagtggcagagtgaccttgctgccacgatc	0						5'	New	gp4	...((((((((((((......((((((.....((((((((((........))))).))))).))))))..)))).))))).)))...	81	51.7	-25.7	63767	65500	46935	60897.9	56955.6	55968.4	high
617	483	PC-5p-373058_5	TACTGCTCTGATACCATGTTAGA	23	GWHAAZE00000006	+	70592038	70592109	aaccTACTGCTCTGATACCATGTAAGAtataagaatgagaaaattatattctatattattagagagaagatt	0						5'	New	gp4	...((.((.((((((((..(((((..((((((...........))))))..))))))))))))))).))...	66	26.4	-15.9	0	5	0	0	4.34775	0	low
618	484	PC-3p-155989_18	CGTTCCGTCGTTGACCCT	18	GWHAAZE00000003	-	102328997	102329071	aaggaggtgtagatgcggatttaccgggcttcgaggaacctacttgatttcttCGTTCCGTCGTTGACCCTtgat	0						3'	New	gp4	...((((.((..(((((((......(((..(((((.......)))))..)))....)))).)))..))))))...	69	49.3	-20.2	5	6	7	4.77503	5.2173	8.34726	low
619	485	PC-5p-316479_6	GATGGTACTTAAGTCTTTCTGAA	23	GWHAAZE00000005	+	30207243	30207310	accGATGGTACTCAAGTCTTTCTGAAccgaaaatgtcaaattcgggttgagttgggccggccatctta	0						5'	New	gp4	...((((((.(((((.((..((((((..((.....))...))))))..)).)))))...))))))...	62	47.1	-21.1	6	0	0	5.73004	0	0	low
620	486	PC-3p-234363_10	GGGTTAATCGTGTCTGACTCGAA	23	GWHAAZE00000002	-	12998131	12998247	ataataatcgtgttaattgcgggtcaatttcgagttagcatgttaacccgaacacgacccgtttagtttgtGGGTTAATCGTGTCTGACTCGAAattgacccgaactcgtttatgct	0						3'	New	gp4	...((((.((.(((.....(((((((((((((((((((((((((((((((...((..........))...)))))))).)))).)))))))))))))))))))))).)).))))...	111	41.9	-51.4	0	10	0	0	8.6955	0	low
621	487	PC-3p-355040_5	GAGCCAGATTAAAGAGTCGGATA	23	GWHAAZE00000002	-	92839275	92839357	aatttaaatgatttttactctttagcaactctatggtgtgtttgacGCGCCAGATTAAAGAGTCGGATAtaattatttaatct	0						3'	New	gp4	...(((((((((((..(((((((((....(((..((((((.....))))))))))))))))))..))....)))))))))...	77	30.1	-21.3	0	0	5	0	0	5.96233	low
622	488	PC-5p-349404_5	CAGTCAGTCCTAAGGAACCTAGT	23	GWHAAZE00000007	+	1053504	1053639	actcggcccaaaggaaccgagtaaagcacaagtCACTCAGTCCTAAGGAACCTAGTggaattggaaaaatgacccaaagcttaactcggttccttaggaccgagtaacttgtattttactcggttcctttgggccg	0						5'	New	gp4	...((((((((((((((((((((((..((((((.((((.(((((((((((((.(((((..((((.........))))..))..))).))))))))))))).)))).))))))..))))))))))))))))))))))	133	47.1	-87.5	0	5	0	0	4.34775	0	low
623	489	PC-3p-103698_27	TGGGCTGAGTATGATGAACACCA	23	GWHAAZE00000001	+	18096284	18096409	actttgttcttaggattcaagtggcgttcatcatactctgcccaaaggaatcgagtaaagcacatgtcactcggtttcttTGGGCTGAGTATGATGAACACCActcggttcctaggaactgagaat	0						3'	New	gp4	.((..((((((((((..(.(((((.(((((((((((((.(((((((((((((((((...((....)).))))))))))))))))).))))))))))))).))))).)..))))))))))..))...	122	44.4	-77.4	13	22	6	12.4151	19.1301	7.15479	middle
624	490	PC-3p-417001_5	GAGCTGGTGAAGATCCTGGAT	21	GWHAAZE00000008	+	73467492	73467581	aagaatccaggatttcgattgttgttttctcggaaaactatgctacttcgagatggtgcctagacGAGCTGGTTAAGATCCTGGATtgca	0						3'	New	gp4	...((((((((((((..((....(((((((.((...(((((.((......))))))).)).))).))))..))..))))))))))))...	84	43.3	-27	0	5	0	0	4.34775	0	low
625	491	PC-5p-42989_62	CTGTCACTGGGACAACCTTGGGTC	24	GWHAAZE00000003	+	68162670	68162758	cccataggtataaggCTGTCACTGGGACAACCTTGGGTCgacttggagatcccaaggtcgaaccataatgttggccagcgacagccatg	0						5'	New	gp4	.............(((((((.((((..((((..(((.(((((((((.....)))).))))).)))....)))).)))).)))))))...	73	53.9	-40.7	53	75	50	50.6153	65.2163	59.6233	middle
626	492	PC-3p-424028_5	CATATGAACGTGGTTATTGAACC	23	GWHAAZE00000003	-	11653871	11653960	tgccaataaccttgttgcatattggtattctctttatcctcgtaataaagaggtcttgagttcaatcCATATGAACGTGGTTATTGAACC	0						3'	New	gp4	...((((((((..(((.(((((.((....(((.....((((........))))....)))......))))))))))..))))))))....	83	36.7	-26.4	0	0	5	0	0	5.96233	low
627	493	PC-3p-51096_52	GTCGTAAAAAGCCCCAATCCGTA	23	GWHAAZE00000003	+	19816868	19816996	cagaccttacggattgacactttttacaacgcttttgcgtcgtaaaaacacacctccaagtgcttttatgacacaaaagtGTCGTAAAAAGCCCCAATCCGTAaggtctgaaccttaccagaaatgctc	0						3'	New	gp4	((((((((((((((((...((((((((.(((((((((.(((((((((.(((........))).))))))))).))))))))).))))))))...))))))))))))))))........((....))...	110	42.6	-62.2	24	21	23	22.9202	18.2606	27.4267	middle
628	494	PC-5p-142531_20	GCTATCAGTCGACTGAGTGGCCA	23	GWHAAZE00000004	+	49231449	49231566	aaaaatctgaaatgcaacggctagtttctggGCTATCAGTCGACTGAGTGGCCAtcagtcgactgagcaaagtccatcagtcgactgatggtcccctctggtctgctgccagattgac	0						5'	New	gp4	...((((((....(((..((((((.....((((((((((((((((((.((((..((((....)))).....).)))))))))))))))))))))...)))))))))...))))))...	112	50.8	-54.2	6	14	0	5.73004	12.1737	0	middle
629	495	PC-3p-408347_5	TACAAAATAGGGCTTTTGGCTGC	23	GWHAAZE00000001	-	96850235	96850299	gaggggtaaccaaatacttactatgtggtgttgtggcTACAAAATAGGGCTTTTGGCTGCccagt	0						3'	New	gp4	...(((((.(((((..((((...((((((......))))))...))))...))))).)))))...	59	46.2	-22.1	0	0	5	0	0	5.96233	low
630	496	PC-3p-58739_46	GCCTTAGTTGACTGATGGGCTCT	23	GWHAAZE00000001	-	94829330	94829401	tctgggctatcagtctactgagcaaagttccttagtcgactgagtgaGCCTTAGTTGACTGATGGGCTCTat	0						3'	New	gp4	...((((((((((((.((((((....(((((((((....))))).)))))))))).))))))))).)))...	66	47.2	-31.6	15	25	11	14.3251	21.7388	13.1171	middle
631	497	PC-3p-232902_11	GGATGATCTGCAGTTGGACAAGT	23	GWHAAZE00000005	+	26792204	26792314	atttattgaattcagattgacttgtcattgtttcttcttcttgatgtttgttgaatatttaggaacatgtcatGGATGATCTGCAGTTGGACAAGTttctggacagtattt	0						3'	New	gp4	...(((((..((((((..(((((((((((((....((.(((((((...((((...........)))).)))).))).))...)))))..)))))))))))))))))))...	105	32.4	-25.5	6	11	0	5.73004	9.56506	0	low
632	498	PC-3p-144423_19	CTTGTAGAACCGAGGTAATGGGT	23	GWHAAZE00000003	+	32761013	32761127	cgcaccgaaaatgtgcacattaccttggttctataaggccaagccagtgactttttttgtttccaacaatagctcggtCTTGTAGAACCAAGGTAATGGGTatatactcggtaca	0						3'	New	gp4	...(((((..((((((.(((((((((((((((((((((((.(((...((.................))...))).))))))))))))))))))))))).))))))..)))))...	109	42.6	-54.4	27	0	14	25.7852	0	16.6945	middle
633	499	PC-5p-269680_7	CCACATTCTGTTCATGTCAAGCA	23	GWHAAZE00000001	+	112593620	112593702	ctCCACATTCGGTTCATGTCAAGCAaatagggttatagaaaatcgtttaacagccactcgcttgacattaagcgaatatgtta	0						5'	New	gp4	...((.(((((.((.(((((((((....((((((.((((......))))..)))).)).))))))))).)).))))).))...	77	38.6	-23.1	0	0	7	0	0	8.34726	low
634	500	PC-5p-74693_37	TGGATGGCTTAGATTCTGACGGAT	24	GWHAAZE00000004	-	68937633	68937755	tgaaccgtttgtttcagatTGGATGGCTTAGATTTTGACGGATagtgttttcctttggcaagaaatcatttggactgaaactacctgtcataatctgaaccatctaattttaaactaatggtc	0						5'	New	gp4	...((((((.((((.(((((((((((.(((((((.((((((.((((.((.(((..(((.......)))...)))..)).)))).)))))).))))))).))))))))))).)))).)))))).	119	35.8	-46.1	3.5	9	6	3.34252	7.82595	7.15479	low
635	501	PC-5p-207445_12	GGATGGACAAAATTTGGAAGGTA	23	GWHAAZE00000002	+	118603630	118603698	GGATGGACAAAATTTGGAAGGTAaggtagagaacgactaaatttaccattatcttaaattttatcctaa	0						5'	New	gp4	....(((.((((((((..((((((((((((...........)))))).)))))))))))))).)))...	62	30.4	-16.7	0	11	6	0	9.56506	7.15479	low
636	502	PC-3p-69615_39	CAAGAAGGCTTGAACCAAGGACA	23	GWHAAZE00000005	+	78311353	78311456	catccttagttcaaactttttttgctacatttattattaagggtttttgatagggcctttggattccttggaaatgtagcCAAGAAGGCTTGAACCAAGGACAt	0						3'	New	gp4	..(((((.((((((.(((((((.(((((((((.......((((..((..(........)..))..))))..))))))))).))))))).)))))).)))))...	99	36.5	-36	17	15	7	16.2351	13.0433	8.34726	middle
637	503	PC-3p-352765_5	CTTTTTGTCTCAAGCCATTCCTCC	24	GWHAAZE00000007	+	74577612	74577730	gtagtattttggatagaagatgtcataggttcaatacttgatagcaacaaggaaatcttCTTTTTGTCTCAAGCCATTCCTCCttattatcaaccattttatttactccaatatatatt	0						3'	New	gp4	...((((.((((((((((((((....(((...(((.(((((..((((.(((((....))))).)))).)))))..)))...)))...)))).....))))).....))))).))))...	113	30.3	-18.8	0	5	0	0	4.34775	0	low
638	504	PC-5p-127155_22	CAAACGGAGCCTGAATGTTCACA	23	GWHAAZE00000007	-	54592104	54592167	atCAAACGGAGCCTGAATGTTCACAatatatagaaataaattggtatatttaactctgtttagt	0						5'	New	gp4	...((((((((..(((((((...((((.(((....))).))))..))))))).))))))))...	58	28.1	-15	7	8	7	6.68504	6.9564	8.34726	low
639	505	PC-3p-210610_12	TGAACAGTGACTGTGAACAGTAAC	24	GWHAAZE00000005	-	9093581	9093663	ataacggattgtaactgtgaatagtgattgtgaacagtaccaccgtctatgTGAACAGTGACTATGAACAGTAACaccgtata	0						3'	New	gp4	...((((..(((.(((((..(((((.(((((..(((..((....))...)))..))))).)))))..))))).)))))))...	77	38.6	-27.5	0	14	5	0	12.1737	5.96233	middle
640	506	PC-5p-232970_11	CGGATTTTAGCACTCGGAAAAGG	23	GWHAAZE00000002	-	47463525	47463603	ttcgttcaCGGATTTTAGCACTCGGAAAAGGaaagtatgttctttcctttatttagtaagtacaaattccggaaacact	0						5'	New	gp4	...(((..((((.(((.(((((....(((((((((......)))))))))....)))..))..))).))))..)))...	73	35.4	-19.5	6	0	11	5.73004	0	13.1171	middle
641	507	PC-3p-214666_12	TTCTGGCACATCATTTCAACTCT	23	GWHAAZE00000005	-	20686386	20686512	caacttaaacaaccaagttaaaagcccaaatgacgtgtcaaaaagtcaccggtcttacttaaaacactagccattgcactTTCTGGCACATCATTTCAACTCTtaactttgatcatttaagttggtg	0						3'	New	gp4	(((((((((.....(((((((.((...((((((.((((((.(((((((..(((................)))..)).))))).)))))).))))))...)).)))))))......)))))))))...	124	37	-32.8	11	11	0	10.5051	9.56506	0	middle
642	508	PC-3p-342388_6	GTTTGGCCTGTACAGACAGACCT	23	GWHAAZE00000006	+	19050862	19050958	ttctctgtctggatatcgaattgcactgaaaattttgaatgtttagattattttctttttatgttttgttgtatGTTTGGCCTGTACAGACAGACCT	0						3'	New	gp4	...((((((((.(((((((((((((..((((....((((.....(((......))).))))..))))..)))).))))))..))).))))))))...	91	32	-18.6	6	0	0	5.73004	0	0	low
643	509	PC-5p-151125_18	TCCAGAACTCTCACCATGTTTCT	23	GWHAAZE00000028	+	685548	685652	ttTCCAGAACTCTCACCATGTTTCTctcaatgaaagatacatctgctaaaatcgcagacaatccctcaaaaagagttgcacaatgggagttgggagttttggtta	0						5'	New	gp4	...((((((((((((((((((..((((...(((..(((...(((((.......)))))..)))..)))...))))..)))...)))....))))))))))))...	99	40	-33.9	7	0	11	6.68504	0	13.1171	middle
644	510	PC-3p-404722_5	CCCCGATAACTGCTGCTACCTGA	23	GWHAAZE00000003	-	59614479	59614549	taatcaggaagatttggttagccatggtgatgatagtatccaaatCCCCGATAACCGCTGCTACCTGAaga	0						3'	New	gp4	...(((((.((...((((((.....((.(((............)))))...))))))...)).)))))...	65	43.7	-16.8	0	5	0	0	4.34775	0	low
645	511	PC-5p-75620_37	TGTTGGAACTAGTCCTTCTTGGA	23	GWHAAZE00000001	+	77701771	77701847	tatTGTTGGAACTAGTCCTTCTTGGAtacaacttaagtctgccccagtatctaaaagggctggtagttttaacacaa	0						5'	New	gp4	...((((..(((((((((((.((((((((.................))))))))))))))))))...)..))))...	71	39	-23	11	15	11	10.5051	13.0433	13.1171	middle
646	512	PC-3p-193355_13	CAGTCGATTGATAAGCACTGTCCC	24	GWHAAZE00000001	+	72463540	72463679	caaaagtagatatttttaaaatctccaatggctagtttctgagcaagttcatcagtcgattgaaagccatCAGTCGATTGATAAGCACTGTCCCagcctaccaagcccccaaattttggacttttgtattttaacttcaa	0						3'	New	gp4	(((((((......................((((.((..(((.(((.(((.(((((((((((((......))))))))))))).)))..)))..)))...))..)))).((((...)))))))))))..............	78	37.9	-32.9	8	0	5	7.64005	0	5.96233	low
647	513	PC-5p-147365_19	AATCGTGACCCAAAAGTCGGACC	23	GWHAAZE00000005	+	25318653	25318722	tAATCGTGACCCAAAAGTCGGACCacggtactagtaaaaggaggccaaggctatttttgggttgtgaaag	0						5'	New	gp4	...(((..((((((((((.((.((..(((.((.......))..)))..))))))))))))))..)))...	64	45.7	-22.9	15	9	0	14.3251	7.82595	0	middle
648	514	PC-5p-314752_6	CATTCGGTCCTAAGGAACTGAG	22	GWHAAZE00000001	-	90284834	90284966	tcagccaaaaggaaccaagtataacataggtCATTCGGTCCTAAGGAACTGAGttaagtttcgggtcattttttcaattttactcggttccttaggatcaagcgacgtgtgatttactcagttcctttgcgtc	0						5'	New	gp4	...((..((((((((..((((...((((.(((..(.((((((((((((((((((.(((((...((........))))))).)))))))))))))))))).)..))).))))...))))..))))))))))...	127	41.4	-56.2	0	0	6	0	0	7.15479	low
649	515	PC-3p-41646_63	CCGTTTAGCGCCTTTTAGAACCT	23	GWHAAZE00000002	-	108235979	108236055	cttgatgcctggactttgactaggcactaggtcaccgccctaggtCCGTTTAGTGCCTTTTAGAACCTtgcattttg	0						3'	New	gp4	...(((((..((..(((((..((((((((..(.(((......)))..)..)))))))).))))).))..)))))...	71	49.4	-25	20	35	21	19.1001	30.4343	25.0418	middle
650	516	PC-5p-441112_5	GAGAGATGTAGTGAGATTAACTC	23	GWHAAZE00000001	+	103617241	103617357	ttaaaaaataagttGAGAGATGTAGTGAGATTAACTCttgccttttgacttatttcatggaaaaaaaagagtataggataaagagcatctcaccatatctctaaatttatttttcat	0						5'	New	gp4	...(((((((((((.((((((((.(((((((...(((((.(((....((((.................))))..)))...))))).))))))).)))))))).)))))))))))...	111	27.4	-34.5	0	0	5	0	0	5.96233	low
651	517	PC-5p-112475_25	AGCATCACACGATGGACTGTACA	23	GWHAAZE00000009	+	18566615	18566705	ttggcccaAGCATCACACGATGGACTGTACAtcgtgtgatgccgacggcatcacacgatgtacgtaacatcgctgcgtgttgtcgggcgac	0						5'	New	gp4	...((((..(((.(((.(((((...((((((((((((((((((...))))))))))))))))))...)))))....))).))).))))...	85	56	-49.9	19.5	12	13.5	18.6226	10.4346	16.0983	middle
652	518	PC-3p-44499_60	GCCTATTACTCGGTACTTAAGAGC	24	GWHAAZE00000002	+	89317017	89317113	gaatcattcgatccttaggaaccgagtaaggtcctgttattcggttcttctggaccaagtataaGCCTATTACTCGGTACTTAAGGGCcgaagaact	0						3'	New	gp4	...((.((((..(((((((.((((((((((((.....((((.(((((....))))).))))...))))..)))))))).)))))))..))))))...	91	44.3	-40.4	83	86	68	79.2655	74.7813	81.0877	middle
653	519	PC-5p-75922_36	CTAATTGGACAAGTAAGACACGT	23	GWHAAZE00000004	+	86857594	86857715	attacattataaaacggttgatgcgattccaggtCTAATTGGACAAGTAAGACACGTcttgagtgaggacggttatatttttagttagacatgttttgtttttgcaataccttatatgtttt	0						5'	New	gp4	...(((.(((((...(((...(((((...((((((((((((...(((((..((.((((((.....))))))))..))))).))))))))).....)))...)))))..)))))))))))...	116	32.8	-26.9	11	12	13	10.5051	10.4346	15.5021	middle
654	520	PC-5p-223642_11	GAGAGGGTCGGCGAAATGGTAGA	23	GWHAAZE00000003	-	66553806	66553871	cagcGAGAGGGTCGGCGAAATGGTAGAgcgagagaggtatgttttgagtttctccccttttcgaat	0						5'	New	gp4	...((((((((..((.(((((..(((((((.........))))))).))))).))))))))))...	60	50	-19	11	10	0	10.5051	8.6955	0	middle
655	521	PC-3p-446300_5	TGGATTGGATGCTCTAAAATCTA	23	GWHAAZE00000001	+	79801015	79801086	aattgttaaatttcggagcaatcaatccaaaaccaattagtttTGGATTGGATGCTCTAAAATCTAacatgg	0						3'	New	gp4	...(((((.((((..(((((..(((((((((((......)))))))))))..)))))..)))).)))))...	66	31.9	-31.1	0	0	5	0	0	5.96233	low
656	522	PC-5p-85601_33	GTATGGACTAGACCTTTTTACGA	23	GWHAAZE00000001	+	58747746	58747837	taaagtctgtttctgGTATGGACTAGACCTTTTTACGActttttttgttgtaaaaggtcgtaaaaagcctagtccgtacagaccggtctgca	0						5'	New	gp4	...((.(((..(((.(((((((((((..((((((((((((((((.......)))))))))))))))).)))))))))))))).))).))...	86	40.2	-40.7	18	40	43	17.1901	34.782	51.276	middle
657	523	PC-3p-268353_7	GGACGACGTTCGGATGATCTCCT	23	GWHAAZE00000009	-	38054225	38054303	acttgcaacttgattattactaggacctccttcagtttcagtgtctGAACGACGTTCGGATGATCTCCTtcttgcagtg	0						3'	New	gp4	..((((((...(((((((....((((.((.(((((.........))))).)).)))).)))))))......))))))..	75	44.3	-17.5	0	7	0	0	6.08685	0	low
658	524	PC-3p-34340_76	GCTTTCTGTACTTCTTGAGCT	21	GWHAAZE00000005	-	17707676	17707749	ttcttcaagaagttcttgagaatttaaggcctttccagccttctGCTTTCTGTACTTCTTGAGCTctttaggat	0						3'	New	gp4	...((((((((((....((((....(((((.......)))))....))))...))))))))))...........	60	39.2	-19.3	134	152	110	127.971	132.172	131.171	middle
659	525	PC-3p-429457_5	CGGATATAGGGTGTATTTTGACA	23	GWHAAZE00000002	+	91972259	91972338	ttatcattatgatttgttggattcaccttatgatttgttgagagCGGATATAGGGTGTATTTTGACAgatatagtgagtg	0						3'	New	gp4	...(((((((.((((((..((..(((((((((.(..((.....))..))))))))))...))..)))))))))))))...	74	33.8	-27.4	0	5	0	0	4.34775	0	low
660	526	PC-5p-109547_26	TGAACGTTGGCCAAGAATATCCGC	24	GWHAAZE00000007	+	60506176	60506289	ggaaaaatgcaaagccgatatacTAAACGTTGGCCAAGAATATCCGCtccacagacgatgcactgttagtaaatcctgggccaattttgtgaatgtcggctatgacaatttaaa	0						5'	New	gp4	...(((.((((.(((((((((..((((.(((((((.((.((....(((..((((........)))).)))..)).)).)))))))))))...))))))))).)).)).)))...	108	41.2	-29.5	22	18	5	21.0101	15.6519	5.96233	middle
661	527	PC-5p-117897_24	GCAACGGGGAATCGAACCTGAGA	23	GWHAAZE00000006	+	21664613	21664700	aaaggtttcacGCAACGGGGAATCGAACCTGAGAccgtgcgcctattcacatagtctcaagttcgtccttaccactgtggaaacccct	0						5'	New	gp4	...((((((.((((..(((((..(((((.((((((..((..........))..)))))).))))))))...))..))))))))))...	82	51.1	-31.7	16.5	7	8	15.7576	6.08685	9.53973	middle
662	528	PC-3p-123102_23	CCTATGTTGATATGATTGATGGA	23	GWHAAZE00000001	+	63894075	63894191	atccatgtcattcagttagatcgacgtgtgtgaccattgatgggtcgagttacgtcaagcgtaacaaaggccgctttgatCCTATGTTGATATGATTGATGGAccggattggataca	0						3'	New	gp4	(((((.(((..(((((((.(((((((((...((.((......((((..((((((.....))))))...))))....)).)).))))))))).)))))))..))).....)))))...	114	44.4	-34.7	0	16	7	0	13.9128	8.34726	middle
663	529	PC-5p-172553_15	GGGGCGAGTGTGTGTATCTGTAC	23	GWHAAZE00000007	-	23177409	23177489	GGGGCGAGTGTGTGTATCTGCACtcacatctcattaggcgagtcttacggggtgttagtgattagaaatttacatttgagg	0						5'	New	gp4	....((((((((..(.((((((((.(((((((...(((....)))...))))))).))))..)))).)..))))))))...	74	45.7	-23.7	5	5	11	4.77503	4.34775	13.1171	middle
664	530	PC-5p-64249_42	AGCTTACTCAGTCCTAAGGAACC	23	GWHAAZE00000005	+	17950183	17950307	cctaaggaaccgagtaaagtacAGCTTACTCAGTCCTAAGGAACCgagttaagctttgggttattttttcaattccactcggttccttaaaaccaagtgacttgtgctttactcggttcttttcg	0						5'	New	gp4	...((((((((((((((((((((..(((((..((..(((((((((((((........(((.............))))))))))))))))..))..)))))..))))))))))))))))))))...	119	41.6	-59.2	12	24	12	11.4601	20.8692	14.3096	middle
665	531	PC-3p-213049_12	TCAGATTTAAGTGGCAAGTGAAC	23	GWHAAZE00000004	+	2943765	2943826	actttgacaaccacttaaatctgaaaattttaagtttTCAGATTTAAGTGGCAAGTGAACaa	0						3'	New	gp4	...((.((..((((((((((((((((((.....))))))))))))))))))...)).))...	56	29	-24.3	5	13	0	4.77503	11.3042	0	middle
666	532	PC-5p-9151_290	GGGAGAGAAAGGAGCTTTTTGGAC	24	GWHAAZE00000005	+	60307927	60308031	ggaggttgggggaagatggagctcgaagtGGGAGAGAAAGGAGCTTTTTGGACcaaaaaaaaaatttttttttttttttttttctaaaaatttttttttttcagg	0						5'	New	gp4	.(((.((...........)).))).......((((((((..((.((((((((..((((((((((......))))))))))..))))))))))..))))))))...	71	32.4	-22	139	162	105	132.746	140.867	125.209	middle
667	533	PC-3p-260387_8	CGCGTAAAAACGCTGCCTTCTGT	23	GWHAAZE00000004	-	72328918	72329020	gacttaaaaacgctggataggctagtgtttttaagcgtaaaaacgctgaataggatggtgttttttCGCGTAAAAACGCTGCCTTCTGTggcgtttttaaatt	0						3'	New	gp4	...((((((((((((((.((((.((((((((((.(((.(((((((((.........))))))))).))).)))))))))))))))))..)))))))))))...	97	38.8	-44.1	0	0	8	0	0	9.53973	low
668	534	PC-3p-225407_11	CAAGGACCGAATGAAAAGTGGGA	23	GWHAAZE00000005	+	62639052	62639142	aggcattttcaagtttatactcggtccttcacaaccgaataacatatacgttattcggttgtCAAGGACCGAATGAAAAGTGGGAgtgttt	0						3'	New	gp4	..(((((..((..(((((..(((((((((.(((((((((((((......))))))))))))).))))))))))))))...))..)))))..	87	39.6	-47.1	5	0	6	4.77503	0	7.15479	low
669	535	PC-3p-233375_10	GCAAAATCAAATGGTTACGAGAAC	24	GWHAAZE00000001	-	117192420	117192544	aaaattagacattgcctcccattttcacgtaatactttgagattctcctgcatgcagggggggaaatctatcctgcagggGCAAAATCAAATGGTTACGAGAACaggggataagtctaatttcac	0						3'	New	gp4	.(((((((((.(((..((((...(((.((((((..(((((..((((((((((....((..(((...)))..)))))))))).))..)))))..)))))).)))...))))))))))))))))...	121	42.4	-44.1	5	0	5	4.77503	0	5.96233	low
670	536	PC-5p-3486_794	GGGATGCCCTGAGAACACT	19	GWHAAZE00000006	+	78231062	78231162	caagggcagaccctagaGGGATGCCCTGAGAACACTggctgttttggctttgccttcccacttgtgttctcaggtcacccctttggagcaccctgttcaca	0						5'	New	gp4	...(..(((...((((((((.((.(((((((((((..(.((....(((...)))....)))..))))))))))).)).))))))))......)))..)...	95	55.4	-43	307	276	359	293.187	239.996	428.095	middle
671	537	PC-3p-283692_7	TGCACATACTCGGTTTGTAGGAAC	24	GWHAAZE00000009	-	30330488	30330589	acattgatttggctcttaagaactgagtatgtgtacattggctcggctcttaagaaccgaatatgtgTGCACATACTCGGTTTGTAGGAACtgtgttagggt	0						3'	New	gp4	...(((((..((.(((((..((((((((((((((((((....((((.((....)).))))....))))))))))))))))))..))))).))..)))))...	96	42.2	-43.1	0	7	0	0	6.08685	0	low
672	538	PC-5p-396745_5	GGTGGATTAGTAACGCTCTAGGT	23	GWHAAZE00000007	-	36078385	36078476	agtctgaGGTGGATTAGTAACGCTCTAGGTcttaattacgggtgttatcctgtcaattaaggtggggggggtgttataatgcacctcagccc	0						5'	New	gp4	.(.((((((((.(((.((((((((((...(((((((((((((......))))).)))))))).....))))))))))))).)))))))))..	89	47.8	-40.2	0	5	0	0	4.34775	0	low
673	539	PC-3p-120822_24	GGTTGTCGATAACGCCTCTAAGA	23	GWHAAZE00000001	-	87325330	87325399	cactgtcctaaagacgttattgcccccctgcgtgcaggtattGGTTGTCGATAACGCCTCTAAGAtaaaa	0						3'	New	gp4	...((((.((.((.(((((((((.((((((....))))....))..).)))))))).)).)).))))...	64	47.1	-17.5	7	9	8	6.68504	7.82595	9.53973	low
674	540	PC-3p-305123_6	CCTTAAGACTGAGTGACCTGTGT	23	GWHAAZE00000108	-	4973733	4973852	aggaaccgagtaaagtacacatcactcgatcctaaggaaccgagtagaattggaaaaatgacccaaagcttaatttggttCCTTAAGACTGAGTGACCTGTGTtatactcggttcttttt	0						3'	New	gp4	((((((((((((....(((((((((((..((.(((((((((((((((..((((.........))))..))..))))))))))))).))..))))))..)))))..))))))))))))...	117	40	-54.6	0	0	3	0	0	3.5774	low
675	541	PC-3p-108357_26	GTGAAGCACATTGGTATGGAACT	23	GWHAAZE00000009	-	60235353	60235457	aaaaaaaataacatacgagtgtagagtcatactagtgtggctcattcatatgacccatacgaGTGAAGCACATTGGTATGGAACTatatatatattgtttttcat	0						3'	New	gp4	...((((((((.(((...((((((..(((((((((((((..((((((.((((...)))).))))))..)))))))))))))..)))))).))).))))))))...	99	32.4	-34.7	14	11	6	13.3701	9.56506	7.15479	middle
676	542	PC-3p-71868_38	CGTAAAATGTCCGGTCCGTACCA	23	GWHAAZE00000009	+	71258422	71258522	tccgtacagaccgatcatttttacaacggttttgtgtcgtaaaaaacaccctaaatgtttttatggcagaaaagcgtCGTAAAATGTCCGGTCCGTACCAg	0						3'	New	gp4	...((((.(((((..((.((((((.(((.((((.(((((((((((.((.......))))))))))))).)))).))).))))))))..))))).))))...	95	41.6	-38.2	7	13	18	6.68504	11.3042	21.4644	middle
677	543	PC-5p-195772_13	TCTGATCTTAGGCAACGTAGGTA	23	GWHAAZE00000003	-	45078094	45078191	aaacTCTGATCTTAGGCGACGTAGGTAaatagttacgtcgcctaggtgtttacttaggcgacgtagttaaataattacgtcgcctaagatcagagaag	0						5'	New	gp4	...(((((((((((((((((((((.....((..((((((((((((((....))))))))))))))..)).....)))))))))))))))))))))...	92	41.8	-63.4	5	8	0	4.77503	6.9564	0	low
678	544	PC-5p-254364_8	TGGTGCGGACCAGTCCGTATTGAC	24	GWHAAZE00000003	-	69038732	69038835	tgtTGGTGCGGACCAGTCCGTATTGACctttttttgtcgctaaaatctctttctaatgttttggcgaccaaaaaaacgtagctaaaggccggtctgtaccataa	0						5'	New	gp4	...(((((((((((.(((..((...((.((((((((((((((((((...........)))))))))).)))))))).))...))..))).)))))))))))...	98	42.3	-40.5	0	8	0	0	6.9564	0	low
679	545	PC-5p-226123_11	CTGTTGGACGACATATCATATGT	23	GWHAAZE00000007	+	68588911	68589002	aaaaaatttCTGTTGGACGACATATCATATGTcgtggaaagttttcgttgcttgccccgataaatgatgtgtcgtttgacaccaaatttagc	0						5'	New	gp4	...((((((.(((..(((((((((((((.(((((.((.((((.......)))).)).))))).)))))))))))))..)))..))))))...	86	38	-37.7	0	11	0	0	9.56506	0	low
680	546	PC-3p-52650_51	GGACTAAAGTGAAATCGGATTCA	23	GWHAAZE00000003	+	57514096	57514199	aatccgatttcactttagtctaaaccgttagacttttgaacggaaacagtggcaaaagtctaagagtttactggagttttGGACTAAAGTGAAATCGGATTCAa	0						3'	New	gp4	((((((((((((((((((((((((((((((((((((((.((.......))..)))))))))))........)))...))))))))))))))))))))))))...	101	36.5	-46.9	6.5	11.5	7.5	6.20754	9.99983	8.94349	low
681	547	PC-5p-127030_22	CGGTCCTAAGGAATCGAGTGGAA	23	GWHAAZE00000003	+	10430558	10430682	cgtaaggaaccgagtaaagcacaagtcactCGGTCCTAAGGAATCGAGTGGAAttgaaaaaatgacccaaagcctaatttggttccttaggaccgagttacctgtaccttattcggttcctttgg	0						5'	New	gp4	((.((((((((((((((...(((.((.((((((((((((((((((((((((..(((...........)))..))..)))))))))))))))))))))).)).)))...)))))))))))))))).	124	44.8	-62.7	11	9	4	10.5051	7.82595	4.76986	middle
682	548	PC-3p-403886_5	TCCTATATAAATCGGACTCTTCA	23	GWHAAZE00000006	+	60702538	60702647	taataaatggtgaatgtcctctcgtttttcaaggatattcattgcacagggttttctgaccccttgtgtaactcctaTCCTATATAAATCGGACTCTTCActatttagac	0						3'	New	gp4	...(((((((((((.((((....((((....((((((....((((((((((((....)))))..)))))))....))))))....)))).))))..)))))))))))...	104	37.3	-36.1	5	0	0	4.77503	0	0	low
683	549	PC-5p-29661_88	GATACTTGTTACTGTGATGCT	21	GWHAAZE00000006	+	27666232	27666315	GATACTTGTTACTGTGATGCTtgtgaagagttagcttttgaagctgacttagatcctaaagagttaaaacggtatcgcaagaag	0						5'	New	gp4	....(((((((((((...((((..((.((((((((((...))))))))))...)).....))))....))))))..)))))...	77	38.1	-22.9	42	27	41	40.1103	23.4779	48.8911	middle
684	550	PC-5p-105304_27	CCTTAGGCACTCCACTTTTACTT	23	GWHAAZE00000006	+	59011113	59011234	attagcactccactttcatCCTTAGGCACTCCACTTTTACTTttagtgacataaaaagtgtcccaaatgatatatataagtgtcactaaaaatgaaagtggagtgtatgaaagtggagtgct	0						5'	New	gp4	...((((((((((((((((......((((((((((((((.((((((((((((.....(((((......)))))......)))))))))))).))))))))))))))))))))))))))))))	119	35.2	-64.7	5.5	9.5	8	5.25254	8.26073	9.53973	low
685	551	PC-3p-282017_7	TGTCGTAAAAAGTCCCAATCCGT	23	GWHAAZE00000009	+	50686342	50686456	tcataccttatggattaatccttgttacaacgcttttgcgtcgtagaaacacattctcaagtgtttttacgacataaaagTGTCGTAAAAAGTCCCAATCCGTaaggtctggacc	0						3'	New	gp4	(((.((((((((((((....(((.((((.((((((((..(((((((((((((........)))))))))))))..)))))))).)))).)))....)))))))))))).)))...	112	39.1	-50.8	7	5	0	6.68504	4.34775	0	low
686	552	PC-5p-275101_7	GTGCATTTCTAGTACGGACTGGGC	24	GWHAAZE00000007	+	40994152	40994270	tactatatatatataGTGCATTTCTAGTACGGACTGGGCtttttagcgacgaaaaatggtcacaaaaagtccaatccgtatggactggtgtgcacttgaatttatatatatatgtatat	0						5'	New	gp4	(((.(((((((((((((((((..((((((((((.((((((((((...(((........)))..)))))))))).)))))....))))).))))))).......)))))))))))))...	116	33.6	-42.4	12	0	0	11.4601	0	0	middle
687	553	PC-3p-3773_730	GATAACGTGTTGTAGGAACAACT	23	GWHAAZE00000001	+	118316926	118317031	tagtgatgatggttggtggctagagttttcttagaattagggttattagctctgagcgtgctGATAACGTGTTGTAGGAACAACTctactaaactcttcattagat	0						3'	New	gp4	...((((((.((((..(((.(((((((((((((.(((....(((((((((.........)))))))))..))).)))))).))))))))))))))..))))))...	100	38.7	-32.3	235	301	222	224.427	261.735	264.727	middle
688	554	PC-3p-237042_10	AACGTGTTGTAGGAATAACTCTA	23	GWHAAZE00000001	+	87513407	87513478	gctagagttttcttagagttagagttgttagctatgagtgtgctgatAACGTGTTGTAGGAATAACTCTAca	0						3'	New	gp4	..(((((((((((((.((.....(((((((((.........)))))))))...)).)))))).)))))))..	68	37.5	-22.6	10	0	0	9.55006	0	0	low
689	555	PC-5p-187523_14	TCATCAGTTGACTGAGTGGGCCT	23	GWHAAZE00000002	+	118671020	118671107	gactgagcaaggcTCATCAGTTGACTGAGTGGGCCTtaggcaactaagcacaaaccatcagtcgactgatggactctactgttcatca	0						5'	New	gp4	((.(((((((((..((((((((((((((.(((..(((((....)))))......)))))))))))))))))..).))..)))))))).	87	48.9	-41.5	7	15	0	6.68504	13.0433	0	middle
690	556	PC-5p-104637_27	GCATTATATGGATTGTACCTTCA	23	GWHAAZE00000002	-	110522007	110522082	ctaggtaggtGCATTATATGGATTGTACCTTTAttgtatattttgtgaaggttcaatccatgtattgcatgccggc	0						5'	New	gp4	...(((..(((((.(((((((((((.((((((((..........)))))))).))))))))))).))))))))...	70	38.2	-33.6	10.5	3	4	10.0276	2.60865	4.76986	middle
691	557	PC-5p-56200_48	CCCATCAGTCGACTAAGCAGAGA	23	GWHAAZE00000008	+	45923775	45923859	tgatggacagagCCCATCAGTCGACTAAGCAGAGAggctcagtcgactgaggatccattagtcgactgatgagctttgtccagtt	0						5'	New	gp4	...((((((((((.((((((((((((((.....((..(((((....)))))..))..)))))))))))))).))))))))))...	79	50.6	-48.8	23	11	14	21.9651	9.56506	16.6945	middle
[truncated: 2,241 more rows]
