# Supplementary material for: Honeysuckle‐Derived Nanovesicles Regulate Gut Microbiota for the Treatment of Inflammatory Bowel Disease
Source: Adv Sci (Weinh). 2025 Sep 19;12(45):e05208. doi: 10.1002/advs.202505208 (PMC12677632; doi:10.1002/advs.202505208)
Supplement: Supplementary file 2 — Supporting Information [file ADVS-12-e05208-s001.zip › Supplementary_RawData.xlsx]

## Sheet: Figure 1
Figure 1C	Figure 1D		Figure 1E		Figure 1F						Figure 1G						Figure 1H
-7.59	0.4	0	54	3.67e+007		0 h	2 h	4 h	6 h	8 h		0 h	2 h	4 h	6 h	8 h	18.6
-7.53	0.4632	0	56	1.1e+008	0.4	0	0	0	0	0	0.4	0	0	0	0	0	18.3
-9.26	0.5365	0	58	2.57e+008	0.4632	0	0	0	0	0	0.4632	0	0	0	0	0	22.1
	0.6213	0	60	6.98e+008	0.5365	0	0	0	0	0	0.5365	0	0	0	0	0
	0.7195	0	62	9.55e+008	0.6213	0	0	0	0	0	0.6213	0	0	0	0	0
	0.8332	0	64	9.91e+008	0.7195	0	0	0	0	0	0.7195	0	0	0	0	0
	0.9649	0	66	1.25e+009	0.8332	0	0	0	0	0	0.8332	0	0	0	0	0
	1.117	0	68	9.55e+008	0.9649	0	0	0	0	0	0.9649	0	0	0	0	0
	1.294	0	70	1.1e+009	1.117	0	0	0	0	0	1.117	0	0	0	0	0
	1.499	0	72	1.17e+009	1.294	0	0	0	0	0	1.294	0	0	0	0	0
	1.736	0	74	6.24e+008	1.499	0	0	0	0	0	1.499	0	0	0	0	0
	2.01	0	76	6.24e+008	1.736	0	0	0	0	0	1.736	0	0	0	0	0
	2.328	0	78	5.51e+008	2.01	0	0	0	0	0	2.01	0	0	0	0	0
	2.696	0	80	6.24e+008	2.328	0	0	0	0	0	2.328	0	0	0	0	0
	3.122	0	82	4.77e+008	2.696	0	0	0	0	0	2.696	0	0	0	0	0
	3.615	0	84	2.94e+008	3.122	0	0	0	0	0	3.122	0	0	0	0	0
	4.187	0	86	2.94e+008	3.615	0	0	0	0	0	3.615	0	0	0	0	0
	4.849	0	88	2.57e+008	4.187	0	0	0	0	0	4.187	0	0	0	0	0
	5.615	0	90	1.47e+008	4.849	0	0	0	0	0	4.849	0	0	0	0	0
	6.503	0	92	1.47e+008	5.615	0	0	0	0	0	5.615	0	0	0	0	0
	7.531	0	94	1.47e+008	6.503	0	0	0	0	0	6.503	0	0	0	0	0
	8.721	0	96	2.57e+008	7.531	0	0	0	0	0	7.531	0	0	0	0	0
	10.1	0	98	1.84e+008	8.721	0	0	0	0	0	8.721	0	0	0	0	0
	11.7	0	100	1.1e+008	10.1	0	0	0	0	0	10.1	0	0	0	0	0
	13.54	0	102	7.34e+007	11.7	0	0	0	0	0	11.7	0	0	0	0	0
	15.69	0	104	1.47e+008	13.54	0	0	0	0	0	13.54	0	0	0	0	0
	18.17	0	106	1.84e+008	15.69	0	0	0	0	0	15.69	0	0	0	0	0
	21.04	0	108	7.34e+007	18.17	0	0	0	0	0	18.17	0	0	0	0	0
	24.36	0	110	1.1e+008	21.04	0	0	0	0	0	21.04	0	0	0	0	0
	28.21	0	112	3.67e+007	24.36	0	0	0	0	0	24.36	0	0	0	0	0
	32.67	0	114	1.47e+008	28.21	0	0	0	0	0	28.21	0	0	0	0	0
	37.84	0	116	7.34e+007	32.67	0	0	0	0	0	32.67	0	0	0	0	0
	43.82	0	120	1.1e+008	37.84	0	0	0	0	0	37.84	0	0	0	0	0
	50.75	0	122	3.67e+007	43.82	0	0	0	0	0	43.82	0	0	0	0	0
	58.77	0	126	7.34e+007	50.75	0	0	0	0	0	50.75	0	0	0	0	0
	68.06	0	132	3.67e+007	58.77	0	0	0	0	0	58.77	4.7	4.8	3	2.5	0
	78.82	0	134	3.67e+007	68.06	0	0	0	0	0	68.06	16	16.2	11.9	9.8	0.9
	91.28	0.8	136	3.67e+007	78.82	0	0	0	0	1.7	78.82	23.6	23.2	20.8	17.2	6.6
	105.7	3.1	140	3.67e+007	91.28	0	1	0.4	0	7.3	91.28	22.6	21	22.8	19.2	16.3
	122.4	6.5	146	3.67e+007	105.7	4.7	5.1	4.4	2.4	14	105.7	17.1	14.8	18.6	16.4	21.5
	141.8	10.2	154	3.67e+007	122.4	16	11.5	12.6	8.9	17	122.4	10.1	9.2	12.3	12	19.1
	164.2	13.2	170	3.67e+007	141.8	23.6	15.7	18.6	15.3	15.9	141.8	4.4	5.4	6.7	8	14
	190.1	14.7	182	3.67e+007	164.2	22.6	16.7	19.4	18.1	13.4	164.2	1.4	3	2.9	5.2	9.5
	220.2	14.5	228	3.67e+007	190.1	17.1	15.5	17	17.7	10.8	190.1	0.2	1.5	0.9	3.5	6.1
	255	12.7			220.2	10.1	12.5	12.6	14.4	7.9	220.2	0	0.6	0.1	2.4	3.5
	295.3	9.6			255	4.4	8.8	7.8	10.1	5.2	255	0	0.2	0	1.6	1.6
	342	6.1			295.3	1.4	5.8	4.2	6.3	3.2	295.3	0	0	0	1	0.6
	396.1	2.9			342	0.2	3.6	2	3.7	1.9	342	0	0	0	0.6	0.2
	458.7	0.8			396.1	0	2	0.8	1.9	1	396.1	0	0	0	0.3	0
	531.2	0			458.7	0	1	0.2	0.8	0.5	458.7	0	0	0	0.2	0
	615.1	0			531.2	0	0.5	0	0.3	0.2	531.2	0	0	0	0.1	0
	712.4	0			615.1	0	0.2	0	0.1	0.1	615.1	0	0	0	0	0
	825	0			712.4	0	0	0	0	0	712.4	0	0	0	0	0
	955.4	0			825	0	0	0	0	0	825	0	0	0	0	0
					955.4	0	0	0	0	0	955.4	0	0	0	0	0

## Sheet: Figure 2
Fiugure 2B
	Control							DSS							DSS+HNVs-L							DSS+HNVs-H							DSS+5-ASA							DSS+HD							DSS+HJ
0	0	0	0	0	0	0	0	0	0	0	0	0	0	0	0	0	0	0	0	0	0	0	0	0	0	0	0	0	0	0	0	0	0	0	0	0	0	0	0	0	0	0	0	0	0	0	0	0	0
1	0.471698	1.4218	-1.83486	0.930233	2.38095	-2.34742	0	1.89934	2.05339	2.98656	1.43678	1.94932	3.02419	0.938967	2.94118	4.80769	6.66667	1.47783	7.38916	2.46305	3.22581	3.57143	-1.45631	3.5	2.85714	4.06091	4.5	3.01508	2.52525	3.39806	3.57143	3.51759	3.53535	-1.38889	5.10204	1.50754	3.16623	1.02828	1.47783	2.06932	3.08325	0.949217	4.61538	0.487805	3.48259	2.95567	2.88462	5.61224	0
2	1.41509	1.4218	-3.66972	0.465116	2.38095	-2.8169	-1.42857	1.86393	2.01207	0.966651	2.36072	2.39006	0	2.32558	6.37255	8.17308	7.69231	2.95567	9.85222	5.41872	2.76498	13.7755	0.485437	3	3.80952	5.58376	7	2.51256	5.05051	6.31068	4.59184	4.0201	3.0303	0.925926	7.14286	1.9802	1.53453	2.03562	0.970874	2.53421	2.49252	0	7.69231	1.46341	6.96517	3.44828	3.36538	7.14286	1.99005
3	0.943396	2.36967	-4.58716	2.32558	1.90476	-1.87793	0.952381	3.91426	0.804829	4.88159	7.17658	3.63289	4.59883	5.2093	5.88235	9.13462	10.7692	4.92611	10.3448	5.41872	7.37327	4.59184	-0.970874	2	3.33333	7.1066	10	-0.502513	4.0404	3.8835	5.61224	4.0201	4.0404	-0.462963	8.16327	5.19802	2.30179	4.83461	4.90291	7.75469	4.93519	3.43206	8.20513	-0.97561	8.45771	2.95567	4.32692	7.65306	1.49254
4	0.471698	2.8436	-1.83486	3.72093	4.7619	0.469484	1.90476	8.99348	7.19316	6.13823	9.34844	6.64436	7.38748	6.09302	5.39216	9.13462	10.7692	6.40394	10.8374	7.88177	5.99078	5.10204	0.970874	4	5.71429	9.64467	10	2.51256	6.56566	6.31068	6.12245	5.52764	1.51515	0	8.16327	8.16832	8.18414	5.08906	6.79612	2.63558	-4.23729	8.83874	4.61538	2.92683	10.4478	2.95567	5.76923	11.2245	1.99005
5	2.35849	7.58294	0.917431	5.11628	8.09524	2.8169	4.28571	8.90028	7.14286	7.53987	5.19358	6.88337	4.30528	9.34884	9.31373	11.0577	14.359	8.867	15.2709	9.85222	6.91244	8.16327	0.970874	6.5	6.19048	9.13706	13.5	3.51759	-2.0202	-0.485437	1.02041	-1.00503	4.0404	2.77778	9.18367	8.41584	4.65473	8.0916	5.33981	4.46021	6.23131	5.92384	6.66667	5.36585	13.4328	5.91133	8.65385	13.7755	5.97015
6	1.88679	5.6872	-0.458716	6.04651	5.71429	2.34742	2.38095	-1.07176	3.67203	3.52827	3.16336	2.19885	0.195695	7.76744	5.88235	4.80769	8.20513	6.40394	6.40394	4.4335	2.76498	-3.57143	-0.970874	3	4.28571	10.6599	9	1.00503	4.54545	1.94175	4.59184	2.51256	2.0202	-1.38889	2.04082	4.85149	1.17647	1.78117	4.70874	0.456158	1.34596	1.12835	2.05128	-0.97561	7.9602	1.97044	4.80769	7.14286	-0.995025
7	3.77358	9.47867	2.29358	9.30233	7.14286	2.34742	3.80952	-7.45573	1.40845	-12.5665	-10.3399	-5.68834	-11.2524	-2.32558	6.37255	6.25	4.61538	4.92611	3.44828	2.46305	-0.46083	-2.55102	-1.45631	1.5	0	5.58376	5	-1.00503	-2.0202	-2.91262	-1.02041	-4.52261	-3.53535	-4.62963	-0.510204	-4.9505	-5.37084	-5.19084	-11.699	1.36847	-1.79462	-3.80818	-4.10256	-4.39024	2.98507	1.47783	3.84615	1.02041	-2.48756
8	3.77358	8.53081	2.29358	8.83721	7.14286	3.28638	4.7619	-13.5601	-8.75252	-13.9681	-18.7913	-15.392	-16.047	-9.90698	0.980392	-2.88462	-8.20513	-1.47783	-8.37438	-4.4335	-4.60829	-9.18367	-8.73786	-5	-7.61905	2.53807	-1.5	-4.52261	-9.59596	-6.79612	-3.06122	-12.0603	-10.6061	-10.6481	-7.65306	-11.8317	-13.0435	-12.6209	-14.2718	-14.3436	-8.52443	-13.9633	-13.8462	-9.26829	-5.97015	-8.37438	-0.961538	-10.2041	-8.45771
9	5.18868	9.00474	2.75229	11.1628	8.57143	4.69484	4.7619	-21.4818	-18.3099	-19.2847	-22.5685	-26.8642	-23.3855	-18.2791	-1.96078	-7.21154	-15.3846	-7.88177	-15.7635	-10.8374	-12.9032	-13.7755	-12.1359	-8.5	-9.04762	-3.04569	-6.5	-7.53769	-16.1616	-5.82524	-11.2245	-19.598	-17.6768	-18.5185	-13.7755	-17.7723	-22.7621	-18.2188	-19.1262	-23.4668	-18.4945	-18.6648	-21.0256	-15.6098	-15.9204	-15.2709	-14.4231	-20.4082	-15.9204
10	6.6	9.48	3.21	13.49	10	6.1	4.76	-28.0056	-23.34	-24.6013	-25.4013	-28.2983	-25.3425	-24.3256	-21.5686	-13.4615	-23.0769	-15.2709	-5.91133	-18.7192	-19.8157	-19.3878	-14.0777	-11.5	-12.381	-5.58376	-12.5	-13.5678	-19.697	-10.1942	-17.8571	-25.6281	-24.7475	-25.463	-20.4082	-25.198	-24.8082	-21.2723	-25.4369	-28.5352	-20.4885	-22.426	-29.2308	-22.439	-24.8756	-24.1379	-21.1538	-28.0612	-24.8756

## Sheet: Figure 3
Figure 3B						Figure 3C						Figure 3D						Figure 3E						Figure 3F						Figure 3G						Figure 3H						Figure 3I						Figure 3J
Control	DSS	DSS+HNVs-L	DSS+HNVs-H	DSS+5-ASA		Control	DSS	DSS+HNVs-L	DSS+HNVs-H	DSS+5-ASA		Control	DSS	DSS+HNVs-L	DSS+HNVs-H	DSS+5-ASA		Control	DSS	DSS+HNVs-L	DSS+HNVs-H	DSS+5-ASA		Control	DSS	DSS+HEVs-L	DSS+HEVs-H	DSS-5-ASA		Control	DSS	DSS+HEVs-L	DSS+HEVs-H	DSS-5-ASA		Control	DSS	DSS+HEVs-L	DSS+HEVs-H	DSS-5-ASA		Control	DSS	DSS+HEVs-L	DSS+HEVs-H	DSS-5-ASA		Control	DSS
1.23	8.2	4	1.81	2.76		1.25	2.8	0.67	0.7	0.42		5.67	0.47	0.7	11.11	0.55		0	23.89	8.91	1.26	2.05		9.07	55.47	14.42	22.02	7.98		3.31	4.3	2.84	3.58	3.53		3.33	11.16	8.55	5.63	7.15		1.15	4.2	2.91	1.33	2.86		5.65	8.78
1.04	9.81	4.85	2.55	3.01		0.97	3.11	0.97	0.91	0.39		4.21	0.32	0.58	9.87	0.67		0	29.11	11	2.11	3.11		8.65	18.45	6.32	8.1	10.69		4.06	3.71	3.5	3.25	3.88		5.85	9.06	6.99	7.26	9.71		1.53	2.86	2.61	1.27	1.11		3.85	5.63
1.2	6.6	4.77	2	2.11		1.57	2.01	0.56	0.58	0.51		3.96	0.52	0.67	7.63	0.91		0	20.01	7.66	3.34	1.89		9.37	77.52	15.45	16.72	5.75		3.52	3.96	3.08	3.4	3.74		4.23	12.27	8.5	8.22	5.4		2.4	2.4	1.73	1.7	2.46		1.92	11.17
1.41	7.1	5.87	1.45	3		1.11	1.97	0.62	0.69	0.37		5.01	0.46	0.45	6.39	0.83		0	26.78	9.02	0.89	2.78		16.59	41.28	12.57	6.44	6.86		3.11	5.17	3.36	2.39	4.28		4.65	9.85	4.85	6.09	8.73		1.51	3.24	2.22	2.01	2.41		3.71	5.66
1.09	7.95	3.98	1.05	1.99		0.88	2.56	0.43	0.83	0.48		5.96	0.39	0.77	8.37	0.74		0	30	6.78	1.56	5.33		5.1	44.17	25.4	7.95	10.52		2.69	4.22	2.92	3.35	2.97		2.67	10.54	4.9	9.04	8.98		1.39	2.35	3.05	2.04	2.03		5.95	18.61
1.194	7.932	4.694	1.772	2.574		1.16	2.49	0.65	0.74	0.43		4.962	0.432	0.634	8.674	0.74		0	25.958	8.674	1.832	3.032		18.37	41.29	11.34	10.06	6.16		3.58	4.5	2.8	3.47	3.57		3.22	11.09	10.06	6.53	8.49		1.83	4.06	1.81	2.62	1.74		6.97	5.38
[truncated: 3 more columns]

## Sheet: Figure 4
Figure 4B						Figure 4C						Figure 4D						Figure 4E						Figure 4F
Control	DSS	DSS+HNVs-L	DSS+HNVs-H	DSS+5-ASA		Control	DSS	DSS+HNVs-L	DSS+HNVs-H	DSS+5-ASA		Control	DSS	DSS+HNVs-L	DSS+HNVs-H	DSS+5-ASA		Control	DSS	DSS+HNVs-L	DSS+HNVs-H	DSS+5-ASA		Control	DSS	DSS+HNVs-L	DSS+HNVs-H	DSS+5-ASA
148.36	97.94	128.98	196.27	142.3		125.46	40.45	89.09	90.45	140.77		135	28	78	112	140		29.5	15.67	28.98	40.11	34.72		36.98	6.11	28.32	35.36	29.57
166.31	75.43	127.58	158.33	164.47		102.05	49.27	99.8	86.04	146.78		111	39	69	130	111		33.33	19.22	20.11	32.88	29.89		38.21	4.4	22.67	40.11	30.11
181.33	112.9	81.61	154.42	171.36		95.92	52.61	70.23	89.55	136.17		142	46	60	123	134		35	15.09	23.45	50.28	29.09		29.77	3.21	29.1	30.87	23.44
152.48	131.8	108.98	178.34	180.23		101.74	41.29	101.21	114.29	132.99		123	50	80	101	101		28.77	13.77	27.99	44.98	30.21		30.89	5.09	20.68	29.98	26.89
190.23	80.87	98.21	169.77	154.36		137.2	55.89	77.01	129.37	101.11		144	40	77	111	123		24.33	16.66	19.09	35.67	27.12		27.66	9.69	30.1	33.33	33.33
171.34	76.34	101.23	134.58	188.1		100.03	39.13	66.32	123.78	99.54		131	40.6	72.8	115.4	121.8		30.186	16.082	23.924	40.784	30.206		32.702	5.7	26.174	33.93	28.668

## Sheet: Figure 5
Figure 5A-shannon
Control	DSS	DSS+HNVs-H
6.54986	6.31319	7.11311
6.2881	6.38334	7.11871
6.73483	7.09345	6.70859
6.87136	6.6574	6.41114
5.65814	7.24719	6.66107
7.1805	5.72364	7.06866
Figure 5A-simpson
Control	DSS	DSS+HNVs-H
0.939005	0.953963	0.97871
0.932163	0.958614	0.97951
0.959849	0.980072	0.963562
0.951652	0.953454	0.953342
0.853465	0.973835	0.968806
0.970965	0.89598	0.979805
Figure 5A-chao1
Control	DSS	DSS+HEVs-H
925.529	723.549	904.322
888.233	699.043	949.879
840.763	713.59	950.333
880.625	808.3	667.882
839.628	985.275	753.667
817.571	651	789.356

## Sheet: Figure 6A-C
Figure 6A-C
		Acetic acid	Propionic acid	Isobutyric acid	Butyric Acid	Isovaleric acid	Valeric acid	Hexanoic acid
DSS_1	DSS	1920	476	109	163	107	42.5	ND
DSS_2	DSS	4410	1060	91.2	450	58.1	42.5	ND
DSS_3	DSS	2840	679	103	516	110	76.4	ND
DSS_4	DSS	1640	442	106	150	108	45.9	ND
DSS_5	DSS	2290	601	135	94	133	36.7	ND
DSS_6	DSS	2010	513	112	123	98.7	36.2	ND
Control_1	Control	3480	1010	117	545	69.7	86.7	ND
Control_2	Control	3470	968	137	475	76.7	77.4	ND
Control_3	Control	1970	511	76	163	31.3	18.2	ND
Control_4	Control	3490	1120	143	679	92.9	186	ND
Control_5	Control	3290	1010	188	464	105	85.6	ND
Control_6	Control	1560	404	98.4	226	51.5	47.3	ND
DSS_HEVs_H1	DSS_HEVs_H	3920	993	94.1	504	55.6	91.3	ND
DSS_HEVs_H2	DSS_HEVs_H	5150	1490	142	637	99.3	123	ND
DSS_HEVs_H3	DSS_HEVs_H	3340	971	94.9	584	66.3	76	ND
DSS_HEVs_H4	DSS_HEVs_H	5630	1410	140	1000	96.1	142	ND
DSS_HEVs_H5	DSS_HEVs_H	3740	985	47	343	25.5	41.4	ND
DSS_HEVs_H6	DSS_HEVs_H	2320	608	61.6	261	39.3	35.5	ND
定量限(μg/g）	定量限(μg/g）	2.5	0.25	0.05	0.625	0.125	0.125	0.125

## Sheet: Figure 6D-E
		DBH	GDHCA	DHCA	7,12-DKLCA	T-α-MCA	UCA	T-β-MCA	GCDCA-3-S	ω-MCA & α-MCA	GDCA-3-S	β-MCA	GHCA	THCA	MDCA	GUDCA	GHDCA	TUDCA	GLCA-3-S	THDCA	HCA	TLCA-3-S	UDCA	GCA	TCA	HDCA	3α-H-7-O-5β-CA	CA	ACA	12-KDCA	LCA-3-S	NorDCA	GCDCA	TCDCA	ApoCA	GDCA	CDCA	DCA	GLCA	TLCA	isoalloLCA	ILCA	IDCA	OCA	LCA
Control_1	Control	33.9	ND	ND	159	937	511	1440	ND	47700	ND	26900	ND	32.8	7760	ND	266	ND	ND	5050	1970	ND	33200	ND	2630	171000	443	23900	4550	18000	101	68.2	ND	238	51.7	264	570	200000	12.7	164	2850	2010	ND	ND	10800
Control_2	Control	38.3	ND	ND	153	866	495	1440	ND	72100	ND	35400	ND	ND	3310	ND	204	ND	ND	2130	1800	ND	26600	ND	2340	68400	578	25700	5640	19400	90.8	57.8	ND	259	82.5	350	622	155000	13	89.7	1600	1220	ND	ND	6610
Control_3	Control	61.5	ND	66.6	633	1500	1040	1730	ND	125000	ND	58800	ND	ND	2570	ND	77.8	ND	ND	882	1700	ND	28700	416	2510	27700	761	72300	14100	34200	112	39.7	ND	256	83.6	273	943	162000	14.8	120	3220	1940	ND	ND	10600
Control_4	Control	31.6	ND	ND	91	537	532	777	ND	86500	ND	25600	ND	ND	4750	ND	151	ND	ND	1620	1230	ND	25900	ND	1620	67300	473	16600	7170	28900	75	87.5	ND	160	135	266	313	189000	9.7	93	1250	1070	ND	ND	6910
Control_5	Control	26	ND	ND	93.6	419	197	825	ND	72200	ND	26900	ND	ND	911	ND	ND	ND	ND	382	706	ND	23500	ND	1580	11200	324	11400	2080	18600	ND	42	ND	172	28.5	153	150	129000	10.4	109	2050	1540	ND	ND	7790
Control_6	Control	34.3	ND	ND	ND	682	415	1050	ND	151000	ND	31500	ND	ND	2330	ND	62.2	ND	ND	641	1990	ND	35300	ND	1320	26000	198	6970	958	35200	79.3	93	ND	125	108	411	206	264000	15	144	2430	1630	ND	ND	8770
DSS_1	DSS	216	ND	41.5	ND	106	58.6	269	ND	1800	ND	1620	ND	ND	ND	ND	ND	ND	ND	ND	ND	ND	421	ND	513	377	439	4120	405	1100	ND	10.1	ND	57.2	ND	ND	256	3280	ND	ND	83.8	90.3	ND	ND	368
DSS_2	DSS	208	ND	50.2	ND	92.4	65.1	209	ND	2640	ND	2090	ND	ND	ND	ND	ND	ND	ND	ND	ND	ND	806	ND	537	830	482	4480	424	3650	ND	30.4	ND	51.2	ND	12.2	114	7250	ND	ND	181	162	ND	ND	477
DSS_3	DSS	253	ND	42.4	66	81.5	59.4	232	ND	3380	ND	4140	ND	ND	74.8	ND	ND	ND	ND	ND	ND	ND	1010	ND	545	952	858	9630	834	2260	ND	31.8	ND	57.6	ND	9.84	508	7970	ND	ND	186	158	ND	ND	835
DSS_4	DSS	209	ND	ND	163	521	192	1700	ND	21200	ND	23200	ND	ND	446	ND	ND	ND	ND	261	372	ND	8040	ND	2450	4630	551	11300	8130	8330	ND	90.1	ND	178	45	60.6	556	36400	7.14	33.9	1770	1030	ND	ND	3650
DSS_5	DSS	63	ND	ND	ND	88.6	99.2	221	ND	7570	ND	1050	ND	ND	162	ND	ND	ND	ND	ND	ND	ND	3670	ND	469	4430	ND	901	128	14400	ND	90.6	ND	84.8	ND	92.4	ND	43300	ND	37.7	816	647	ND	ND	2600
DSS_6	DSS	201	ND	ND	ND	92.6	55	241	ND	1490	ND	1310	ND	ND	ND	ND	ND	ND	ND	ND	ND	ND	461	ND	388	485	327	2920	380	1230	ND	17.3	ND	54.8	ND	ND	250	3520	ND	ND	92.6	81.4	ND	ND	372
DSS_HEVs_H1	DSS_HEVs_H	81.4	ND	ND	ND	122	89.6	399	ND	6000	ND	10800	ND	ND	2340	ND	60.5	ND	ND	810	678	ND	4010	ND	775	30000	ND	1590	439	14600	ND	151	ND	70.4	17.7	59.6	20	47700	5.42	50.2	580	492	ND	ND	3320
DSS_HEVs_H2	DSS_HEVs_H	44.7	ND	196	395	65.2	116	174	ND	3330	ND	4200	ND	ND	226	ND	ND	ND	ND	198	ND	ND	818	ND	541	2400	ND	5930	763	5660	ND	ND	ND	47.4	ND	25.5	44.4	9590	ND	13.9	409	217	ND	ND	1220
DSS_HEVs_H3	DSS_HEVs_H	38	ND	ND	ND	91.1	92.9	239	ND	2520	ND	4360	ND	ND	1250	ND	ND	ND	ND	469	383	ND	2430	ND	229	19000	ND	3900	738	7850	ND	165	ND	69.6	13.8	46.9	102	31800	ND	32.1	736	473	ND	ND	2910
DSS_HEVs_H4	DSS_HEVs_H	65	ND	ND	ND	264	115	876	ND	56900	ND	17700	ND	ND	1060	ND	ND	ND	ND	330	475	ND	6140	ND	1110	7720	317	2630	608	9810	ND	126	ND	64	30.8	75.8	ND	89100	ND	49.1	878	1140	ND	ND	5100
DSS_HEVs_H5	DSS_HEVs_H	43.7	ND	ND	118	116	191	439	ND	10300	ND	13500	ND	ND	3100	ND	53.1	ND	ND	678	852	ND	5990	ND	555	30300	ND	4730	1200	15100	ND	107	ND	54.5	ND	99.6	48.7	84300	5.78	58.1	763	977	ND	ND	4690
DSS_HEVs_H6	DSS_HEVs_H	59.1	ND	ND	136	141	180	364	ND	5160	ND	6310	ND	ND	1810	ND	59.7	ND	ND	568	489	ND	3060	ND	697	21100	ND	2660	823	12100	ND	147	ND	65.4	ND	64.1	ND	42400	7.77	42	811	851	ND	ND	3870
定量限( ng/g）	定量限( ng/g）	2.5	25	25	50	10	25	25	25	100	25	100	10	25	10	50	25	25	25	100	25	25	50	25	100	10	100	25	25	10	5	10	5	50	10	5	10	5	5	5	25	25	5	25	5

## Sheet: Figure 7B
Figure 7B
	Control_1	Control_2	Control_3	Control_4	DSS_1	DSS_2	DSS_3	DSS_4	DSS_HNVs_H1	DSS_HNVs_H2	DSS_HNVs_H3	DSS_HNVs_H4
ENSMUSG00000009356	-0.417363	-0.607172	-0.661023	-0.677014	0.491618	2.88253	-0.831355	0.239381	0.226576	-0.115509	-0.434492	-0.0961796
ENSMUSG00000022886	-0.483351	-0.483351	-0.483351	-0.483351	0.233443	2.97615	-0.483351	0.367738	0.289477	-0.483351	-0.483351	-0.483351
ENSMUSG00000092232	-0.288675	-0.288675	-0.288675	-0.288675	-0.288675	3.17543	-0.288675	-0.288675	-0.288675	-0.288675	-0.288675	-0.288675
ENSMUSG00000019359	-0.647456	-0.529632	-0.779638	-0.267489	0.0868842	2.94078	-0.572858	0.0589379	-0.395822	0.590446	-0.167757	-0.316395
ENSMUSG00000082307	-0.578369	-0.62279	-0.818333	-0.525973	0.0533329	2.93312	-0.393697	0.183689	-0.615361	0.353362	-0.112028	0.14305
ENSMUSG00000093954	-0.697713	-0.973726	-0.793731	0.534488	0.481283	2.70135	-0.443834	0.466614	-0.154362	0.0431737	-0.621273	-0.54227
ENSMUSG00000069825	0.0672177	-0.603704	-0.194996	0.358774	0.72542	2.84328	-0.603704	-0.177477	-0.603704	-0.603704	-0.603704	-0.603704
ENSMUSG00000087396	0.278038	-0.771143	-0.548626	-0.286707	1.04473	2.57138	-0.62047	0.638439	-0.839794	-0.521293	-0.358914	-0.585641
ENSMUSG00000056133	-0.639874	-0.639874	-0.639874	-0.639874	-0.18043	2.58112	0.200459	1.32951	0.0896793	-0.181097	-0.639874	-0.639874
ENSMUSG00000087190	-0.623829	-0.938444	-0.866565	-0.45862	0.238238	2.13574	-0.122675	1.82054	-0.0807321	0.1539	-0.614953	-0.642606
ENSMUSG00000032484	-0.810264	-0.838809	-0.838809	-0.838809	1.28126	2.19373	0.327983	0.911284	-0.154637	-0.838809	-0.330058	-0.0640658
ENSMUSG00000066245	-0.438309	-1.10306	-0.537561	-0.355018	1.68295	1.84167	-0.917881	0.733645	0.648373	-0.994276	-0.331514	-0.229014
ENSMUSG00000028544	-0.647271	-0.865374	-0.923291	-0.675766	0.366123	0.805876	-0.901762	0.970493	2.37431	-0.355467	0.250002	-0.397877
ENSMUSG00000040345	-0.756279	-1.02763	-1.33556	-0.713263	0.466178	1.5431	-0.758944	0.933459	1.46475	0.739668	-0.583376	0.027892
ENSMUSG00000101234	-0.775609	-0.855283	-0.855283	-0.735606	0.453432	1.33777	-0.855283	1.83067	1.38079	-0.045355	-0.339735	-0.540509
ENSMUSG00000056608	-1.08318	-1.23994	-0.333957	-1.44353	0.418152	1.93642	-0.721837	0.401425	0.254043	0.60079	1.0106	0.201016
ENSMUSG00000074183	-1.31817	-1.12376	-0.648987	-1.01461	0.207294	1.85202	-0.738944	0.492779	0.0396178	0.14605	1.20364	0.903064
ENSMUSG00000022768	-0.801245	-1.08773	-1.53961	-0.637409	0.685544	1.52544	-0.800041	1.20291	0.871244	-0.338613	0.789669	0.129842
ENSMUSG00000092074	-1.39555	-0.80281	-0.815258	-0.746559	0.966577	1.1746	-1.09212	-0.0201089	1.39378	-0.409628	1.01893	0.728147
ENSMUSG00000037440	-0.260518	-0.430085	-0.47176	-0.653225	0.491135	2.7194	-0.394093	-0.15152	-0.648572	1.03798	-0.714297	-0.524439
ENSMUSG00000027790	-0.198477	-0.434572	-0.37262	-0.438364	-0.343522	3.08996	0.0824596	-0.37386	-0.41588	0.275726	-0.444238	-0.42661
ENSMUSG00000030854	-0.348318	-0.362451	-0.494124	-0.33902	-0.435327	3.0281	0.224285	-0.227169	-0.54096	0.431188	-0.54096	-0.395242
ENSMUSG00000023073	-0.522976	-0.529758	-0.525715	-0.522985	-0.209851	2.8876	-0.0678711	-0.333593	-0.25684	0.968127	-0.412042	-0.474099
ENSMUSG00000032854	-0.487124	-0.507857	-0.413516	-0.425646	-0.399036	2.80578	0.295094	-0.454426	-0.474054	1.05321	-0.517856	-0.474577
ENSMUSG00000050592	-0.80042	-0.627266	-0.719435	-0.795549	-0.706676	2.62871	0.534294	-0.104248	-0.0382857	0.975527	-0.392786	0.0461327
ENSMUSG00000022330	-0.493042	-0.508358	-0.510113	-0.505148	-0.510113	2.35676	0.48377	-0.499663	-0.506428	1.70695	-0.510113	-0.504498
ENSMUSG00000048217	-0.547634	-0.39017	-0.778581	-0.726143	0.0214134	2.34629	0.298085	-0.312339	-0.679708	1.67507	-0.601365	-0.304912
ENSMUSG00000010651	-0.418472	-0.634903	-0.820807	-0.435234	-0.0689619	2.43341	0.426306	-0.562592	-0.671745	1.53644	-0.479337	-0.304105
ENSMUSG00000038721	-0.499439	-0.63425	-0.642049	-0.636934	-0.180986	2.26188	0.410412	-0.514984	-0.623861	1.78229	-0.607417	-0.114665
ENSMUSG00000022445	-0.630757	-0.537487	-0.425534	-0.472835	-0.0474943	2.59351	0.429848	-0.213424	-0.849376	1.26768	-0.574712	-0.53942
ENSMUSG00000041261	-0.0533412	-0.690777	-0.735651	-0.657472	0.0746081	2.66604	0.248647	-0.503586	-0.678185	1.13323	-0.56115	-0.242364
ENSMUSG00000036565	-0.0530379	-1.11769	-1.12406	-0.418087	0.224967	2.55597	-0.908732	0.51607	0.0679281	0.626874	-0.474802	0.104596
ENSMUSG00000024222	-0.639266	-0.655632	-1.02472	-0.966965	0.279272	2.64421	-0.560586	-0.090849	0.0158079	0.706218	0.494301	-0.201793
ENSMUSG00000021214	-0.658175	-0.741312	-0.975059	-0.867211	0.140412	2.38961	-0.551379	-0.028344	-0.339646	1.46121	0.17086	-0.000969093
ENSMUSG00000046546	-0.68897	-0.784654	-1.0411	-1.1584	0.682107	2.34281	-0.382706	-0.152291	0.159163	1.13137	-0.210357	0.103029
ENSMUSG00000030366	-0.735112	-0.888794	-0.919955	-0.891711	1.45255	2.274	-0.595473	-0.191992	-0.101982	0.375543	-0.188086	0.411004
ENSMUSG00000091387	-0.622692	-0.676146	-1.10799	-0.672427	1.32232	2.29284	-0.774933	-0.167269	0.176371	0.802432	-0.252522	-0.31998
ENSMUSG00000021751	-0.551371	-0.26472	-1.128	-0.548086	1.6426	2.00729	-0.432658	0.167902	-0.494453	0.800552	-1.10261	-0.0964509
ENSMUSG00000066009	-0.800419	-0.755292	-0.800419	-0.800419	1.19044	2.07779	-0.800419	0.479225	-0.179811	1.22441	-0.523973	-0.311108
ENSMUSG00000026065	-0.700348	-1.12052	-1.12052	-0.709494	0.579565	2.00389	0.46458	0.700482	0.175591	1.15565	-0.872235	-0.556632
ENSMUSG00000096986	-0.39421	-0.846774	-0.704245	-0.868489	0.685718	2.1866	0.813431	0.234793	-1.08102	1.02084	-0.797749	-0.2489
ENSMUSG00000044165	-0.592471	-0.727038	-0.820761	-0.676864	-0.68175	1.91795	0.566455	0.36332	0.22829	-0.491223	-0.899644	1.81374
ENSMUSG00000032978	-0.579836	-0.975228	-0.426111	-1.26485	0.479092	0.879874	-1.14397	1.37953	-0.888523	0.602417	0.38302	1.55458
ENSMUSG00000047517	-0.644413	-0.822526	-1.22386	-0.973323	1.06918	1.46463	-1.25883	0.102066	0.0715866	0.0063576	0.845391	1.36375
ENSMUSG00000030017	-0.715327	-0.712984	-0.719447	-0.723993	0.707258	0.959524	-0.587703	-0.635094	-0.486026	-0.330168	0.859849	2.38411
ENSMUSG00000071356	-0.675764	-0.675388	-0.680049	-0.683097	0.22207	2.16188	-0.578982	-0.626929	-0.514832	-0.293515	0.621387	1.72322
ENSMUSG00000087341	-0.668778	-0.838873	-1.06623	-1.06694	0.674343	-0.413884	-0.595057	-0.166848	-0.0879924	1.00614	2.02939	1.19473
ENSMUSG00000038412	-0.146407	-0.25335	-0.740638	-0.866981	-0.123092	-0.424475	-1.02969	-0.411539	0.115851	-0.0974949	1.63198	2.34583
ENSMUSG00000045664	-0.348993	-0.407052	-0.893884	-0.871295	0.129265	-0.589357	-0.838035	-0.404834	0.616346	-0.0532116	1.18255	2.4785
ENSMUSG00000020469	-0.571738	-0.503452	-0.701963	-0.648402	-0.139129	-0.371578	-0.535823	-0.340525	0.178922	-0.192671	1.03104	2.79532
ENSMUSG00000079523	-0.218078	-0.521535	-0.0764042	-0.730673	-0.229707	-0.500068	-0.909877	-0.48296	0.057221	-0.285997	1.20938	2.6887
ENSMUSG00000027134	-0.683584	-0.830701	-1.02978	-0.997842	1.15515	-0.530206	-0.660823	0.262724	0.563551	-0.436298	1.39859	1.78922
ENSMUSG00000045027	-0.716761	-0.716761	-0.716761	-0.716761	1.01587	-0.517827	-0.64993	-0.0277315	0.769624	-0.716761	0.592959	2.40084
ENSMUSG00000050762	-0.726931	-0.747847	-0.868092	-0.865962	0.493137	-0.422605	-0.584005	0.0747614	0.848662	-0.406006	0.702534	2.50235
ENSMUSG00000040026	-0.777824	-0.779725	-0.79611	-0.785905	0.124583	0.220313	-0.29083	-0.167822	1.01432	-0.230348	-0.219289	2.68864
ENSMUSG00000024737	-0.62091	-0.902774	-0.733916	-0.280585	0.514217	-0.326703	-0.333968	0.204308	1.20627	-0.743767	-0.509898	2.52773
ENSMUSG00000026822	-0.617297	-0.709092	-0.705427	-0.472868	0.248355	-0.233129	-0.0838531	0.433433	0.355278	-0.691337	-0.40743	2.88337
ENSMUSG00000017737	-1.08505	-0.883113	-0.760193	-0.758914	1.68047	-0.258544	-0.312151	0.950066	0.671755	-1.03574	0.236363	1.55505
ENSMUSG00000056054	-0.795327	-0.782224	-0.788898	-0.791465	0.849645	-0.242648	-0.174205	1.24112	0.254914	-0.74194	-0.355637	2.32666
ENSMUSG00000021091	-1.10243	-1.16407	-0.244758	-0.411834	0.859361	-0.42533	-0.138487	1.69842	1.36223	-0.903622	-0.657476	1.12799
ENSMUSG00000005413	-0.59171	-1.40851	-0.904242	-0.674787	0.644383	0.0300616	-0.181445	1.05374	1.2348	-0.884783	-0.186035	1.86853
ENSMUSG00000038067	-0.771359	-0.771359	-0.771359	-0.771359	0.707623	-0.771359	-0.202202	1.17491	1.39507	-0.771359	-0.309044	1.8618
ENSMUSG00000053338	-0.782289	-0.840927	-0.828263	-0.686221	0.515803	-0.494764	0.412914	1.36892	1.4627	-0.840927	-0.840927	1.55397
ENSMUSG00000021123	-0.41237	-0.672786	-0.914291	-0.0504422	1.99089	-0.0321735	-0.508264	1.8243	0.32431	-1.0552	-0.815804	0.321833
ENSMUSG00000007682	-0.480612	-0.762464	-0.743964	-0.69829	2.41057	-0.434876	-0.427942	1.48484	0.151954	-0.777341	0.354361	-0.0762327
ENSMUSG00000104444	-0.572773	-0.572773	-0.572773	-0.572773	2.46306	0.24637	-0.572773	1.43361	0.43914	-0.572773	-0.572773	-0.572773
ENSMUSG00000086726	-0.678672	-0.678672	-0.678672	-0.678672	2.88207	-0.418656	-0.604841	0.285312	0.453525	0.0321308	-0.0534848	0.138637
ENSMUSG00000026180	-0.503168	-0.840797	-0.896989	-0.743623	2.40542	-0.257647	-0.149189	0.794275	0.764122	-0.830505	-0.530436	0.788543
ENSMUSG00000046223	-0.675131	-0.778481	-0.808063	-0.658376	2.6355	-0.329375	-0.197683	0.041848	0.615887	-0.607666	-0.218402	0.979942
ENSMUSG00000044103	-0.914109	-0.914109	-0.859909	-0.914109	2.14624	0.322601	0.270827	1.04716	0.735929	-0.668317	-0.779339	0.527138
ENSMUSG00000024952	-0.49667	-1.48174	-0.629322	-1.1882	2.18429	0.431158	-0.61248	0.604532	0.810023	-0.274974	0.0952761	0.558103
ENSMUSG00000037613	-0.42551	-1.188	-1.05076	-0.647408	2.34818	0.0470375	-0.710298	0.92631	0.510523	-0.527198	0.0345967	0.682526
ENSMUSG00000070369	-0.787051	-0.787051	-0.787051	-0.787051	2.27958	0.410262	-0.787051	0.696435	-0.787051	1.19239	0.0980613	0.0455795
ENSMUSG00000106110	-0.711667	-0.711667	-0.711667	-0.711667	2.05135	-0.0540024	0.230313	1.41772	-0.711667	1.17607	-0.711667	-0.551456
ENSMUSG00000074876	0.264759	-1.14097	-0.99068	-0.99989	1.62261	0.170167	-0.791524	1.68624	-0.822164	0.0120325	0.912769	0.0766512
ENSMUSG00000103207	-0.829499	-0.829499	-0.829499	-0.829499	1.89223	-0.829499	0.492901	0.939432	-0.829499	-0.353831	1.12111	0.885153
ENSMUSG00000027399	-0.731826	-0.745057	-0.784869	-0.713215	0.828743	0.0523974	-0.15014	1.52707	2.20308	-0.675819	-0.630934	-0.179434
ENSMUSG00000030142	-0.71399	-0.707413	-0.727721	-0.664152	1.71656	-0.646574	0.0291707	1.53834	1.58373	-0.704355	-0.484589	-0.219014
ENSMUSG00000040809	-0.806796	-0.862783	-0.768595	-0.648393	1.53525	-0.579885	0.0284074	0.558971	2.14632	-0.862783	-0.187706	0.447994
ENSMUSG00000056643	-0.791254	-0.791254	-0.791254	-0.791254	0.961211	-0.383486	-0.791254	1.48096	1.89359	-0.791254	0.20094	0.594304
ENSMUSG00000085823	-0.995157	-0.995157	-0.995157	-0.995157	1.31045	0.00940359	0.397507	0.494135	1.76709	0.105566	0.891638	-0.995157
ENSMUSG00000027737	-0.839882	-0.773459	-0.772838	-0.30763	1.67305	-0.549435	-0.55093	0.177109	2.26076	-0.631486	0.225393	0.0893514
ENSMUSG00000015134	-0.553299	-0.895968	-0.666587	-0.483453	1.20229	-0.455792	-0.596266	0.108956	2.40753	-0.751092	0.888803	-0.205118
ENSMUSG00000020649	-0.479112	-0.8323	-0.576618	-0.782936	1.35432	-0.579119	-0.480607	0.471721	2.26872	-0.98909	0.619508	0.00551866
ENSMUSG00000005364	-0.590769	-0.495351	-0.515264	-0.529365	1.01984	-0.461486	-0.483492	0.309987	2.80545	-0.498897	-0.266358	-0.294294
ENSMUSG00000058624	-0.67157	-0.952232	-0.64251	-0.511293	0.726569	-0.00103174	-0.848576	0.00784778	2.67706	-0.0720585	0.64724	-0.359445
ENSMUSG00000100291	-0.916285	-1.00751	-0.771756	-0.664295	2.14602	-0.616174	-0.591895	-0.204622	1.41377	0.00446923	0.56918	0.639091
ENSMUSG00000047945	-0.97802	-0.915692	-0.587208	-0.812683	2.24156	-0.258527	-0.749677	0.42595	0.950603	-0.663526	0.435452	0.91177
ENSMUSG00000068600	-0.718675	-0.718675	-0.718675	-0.718675	2.32221	-0.481486	-0.718675	-0.0121775	0.565929	-0.718675	0.716319	1.20125
ENSMUSG00000028194	-0.884557	-0.571954	-1.39642	-1.3401	1.306	0.317447	-0.854136	0.353194	1.3049	-0.0853367	1.09982	0.751144
ENSMUSG00000039621	-0.589942	-1.17511	-1.35237	-0.913417	1.16109	-0.24877	-1.05342	1.09549	1.31171	0.298358	0.773855	0.692529
ENSMUSG00000075270	-1.04395	-0.916788	-1.25939	-1.07587	1.60417	1.58315	-0.525568	0.0148513	0.301556	0.839906	0.411262	0.0666705
ENSMUSG00000093661	-0.355502	-1.42819	-1.34513	-1.0527	1.7386	0.985641	-0.634388	0.312685	0.725641	0.823098	0.424445	-0.194204
ENSMUSG00000015533	-0.410774	-0.809353	-1.07789	-0.728115	2.04379	1.42979	-1.20413	0.475832	0.165602	0.191803	0.47131	-0.547864
ENSMUSG00000073678	-0.529169	-0.893783	-0.886974	-0.734627	2.02827	0.70395	-1.06876	1.15399	0.783263	-0.492494	0.539695	-0.603359
ENSMUSG00000095186	-0.504008	1.62714	0.182941	-0.270698	-0.504008	-0.504008	-0.504008	2.49269	-0.504008	-0.504008	-0.504008	-0.504008
ENSMUSG00000024064	0.0709639	-0.62647	-0.187749	0.441537	-0.519653	-0.37367	0.971717	2.7292	-0.62647	-0.62647	-0.62647	-0.62647
ENSMUSG00000070695	0.132634	-0.335399	1.184	0.968476	0.0335999	-0.645558	0.691257	1.92847	-0.98937	-0.98937	-0.98937	-0.98937
ENSMUSG00000059657	-0.656858	-0.606501	-0.656858	-0.656858	0.858373	-0.21164	-0.656858	2.386	0.298492	-0.656858	-0.656858	1.21642
ENSMUSG00000056071	-0.836467	-0.826202	-0.825585	-0.81989	1.23702	-0.286439	0.2864	2.04082	-0.113724	-0.813688	-0.318303	1.27605
ENSMUSG00000079597	-0.655204	-0.750748	-0.750748	-0.670388	0.827779	-0.750748	0.177414	2.52962	0.138485	-0.750748	-0.180905	0.836187
ENSMUSG00000022902	-0.545068	-0.545068	-0.545068	-0.545068	0.194695	0.5133	-0.545068	2.86013	-0.545068	-0.545068	-0.327984	0.575338
ENSMUSG00000106005	-0.807907	-0.807907	-0.807907	-0.807907	0.617177	-0.181675	0.781619	2.25932	-0.807907	-0.807907	0.600273	0.770724
ENSMUSG00000087519	-0.441514	-0.833611	-0.833611	-0.806947	0.248374	0.544855	1.03857	2.30187	0.780927	-0.833611	-0.731959	-0.433339
ENSMUSG00000040554	-0.557069	-0.557069	-0.557069	-0.557069	-0.557069	0.328229	1.50843	2.47235	0.147541	-0.557069	-0.557069	-0.557069
ENSMUSG00000078314	-0.632568	-0.632568	-0.632568	-0.632568	-0.110319	0.28286	1.54215	2.36848	0.344801	-0.632568	-0.632568	-0.632568
ENSMUSG00000106962	-0.558421	-0.558421	-0.41707	-0.558421	-0.156545	-0.0110417	1.49566	2.59994	-0.332028	-0.458095	-0.558421	-0.487135
ENSMUSG00000107362	-0.746139	-0.746139	-0.683337	-0.330397	0.330589	-0.0818328	1.37353	2.50686	0.00516078	-0.243971	-0.746139	-0.638179
ENSMUSG00000104339	-0.66142	-0.86849	-0.743761	-0.447693	1.23965	0.164188	-0.192319	2.46661	-0.86849	0.585913	-0.187145	-0.487042
ENSMUSG00000106364	-0.518751	-0.518751	-0.518751	-0.518751	0.847868	-0.112355	-0.186137	2.88279	-0.518751	0.199092	-0.518751	-0.518751
ENSMUSG00000102664	-0.764077	-0.764077	-0.764077	-0.764077	0.25016	0.955996	0.643726	2.20472	-0.478393	1.00825	-0.764077	-0.764077
ENSMUSG00000105703	-0.413342	-0.858816	-0.8361	-0.438077	0.379236	1.20559	-0.0053373	2.50225	0.215461	-0.373923	-0.366127	-1.01082
ENSMUSG00000009633	-0.448766	-0.945059	-0.215269	-0.524666	1.74646	-0.536845	0.65318	2.13807	-0.722705	-0.809234	-0.0832776	-0.251886
ENSMUSG00000018930	-0.634316	-0.913652	-0.496238	-0.847138	1.87032	-0.32802	0.926195	1.7428	0.414489	-0.820642	-0.589825	-0.323974
ENSMUSG00000058755	-0.565599	-0.750176	-0.750176	-0.703454	2.13995	-0.480258	1.21525	1.39666	0.00793627	-0.666126	-0.316608	-0.527403
ENSMUSG00000026073	-0.685761	-0.955127	-0.567267	-0.735734	1.37841	-0.275285	1.08454	1.85928	-0.121016	-0.992684	-0.751416	0.762059
ENSMUSG00000022651	-0.808212	-0.808212	-0.794754	-0.808212	1.61587	-0.218938	0.726822	2.05931	-0.209537	-0.776359	-0.397462	0.419687
ENSMUSG00000059108	-0.747181	-0.892215	-0.592885	-0.838837	1.26456	-0.00589909	0.562957	2.34878	-0.226383	-0.802547	-0.514684	0.444332
ENSMUSG00000106609	-0.709938	-0.709938	-0.608545	-0.709938	2.33646	-0.532161	0.692744	1.30595	-0.066182	-0.709938	-0.709938	0.42142
ENSMUSG00000042265	-0.791045	-0.791045	-0.772928	-0.713454	2.1546	-0.404588	0.609115	1.67363	0.129181	-0.667808	-0.448193	0.022543
ENSMUSG00000045551	-0.712861	-0.730454	-0.762716	-0.676536	2.08009	-0.524268	0.336814	1.65594	0.579496	-0.762716	-0.703738	0.220948
ENSMUSG00000030144	-1.02772	-0.984666	-0.554848	-0.566071	1.60419	-0.675941	0.831637	1.68938	0.249275	-1.07927	-0.196262	0.710292
ENSMUSG00000093973	-0.750204	-0.750204	-0.750204	-0.750204	1.8036	-0.750204	0.0868373	1.95978	0.420457	-0.750204	-0.28382	0.51437
ENSMUSG00000025330	-0.401359	-0.76502	-0.554194	-0.76502	0.76446	-0.235096	1.37918	2.36439	-0.015683	-0.76502	-0.76502	-0.241618
ENSMUSG00000005800	-0.869805	-0.869805	-0.869805	-0.869805	0.984998	0.589135	1.55143	1.72824	0.333752	-0.869805	-0.566195	-0.272339
ENSMUSG00000029379	-0.836416	-0.805702	-0.836416	-0.823253	1.1228	0.00230812	1.7889	1.67608	0.249766	-0.657196	-0.686983	-0.193888
ENSMUSG00000022126	-0.759442	-0.753421	-0.731245	-0.774869	1.55513	-0.374131	0.622554	2.00058	0.817364	-0.735341	-0.739661	-0.127516
ENSMUSG00000027398	-0.799253	-0.806447	-0.805775	-0.743411	1.4267	-0.525686	0.768222	2.03468	0.746561	-0.769766	-0.561976	0.0361581
ENSMUSG00000027360	-0.157115	-0.846942	-0.744123	-0.635885	1.33719	-0.442313	0.33812	2.32915	0.571844	-0.920253	-0.77462	-0.0550561
ENSMUSG00000096719	-0.646008	-0.646008	-0.646008	-0.646008	0.899476	-0.646008	0.474741	2.60811	0.608294	-0.646008	-0.487755	-0.226815
ENSMUSG00000020120	-0.0105004	-0.843364	-0.884823	-0.264977	1.54505	-0.451607	0.731797	1.88732	0.789024	-0.965898	-0.86039	-0.67163
ENSMUSG00000062345	-0.638595	-0.638595	-0.638595	-0.638595	1.77788	-0.223787	0.0891617	2.17707	0.552787	-0.574017	-0.638595	-0.606122
ENSMUSG00000086320	-0.728818	-0.85768	-0.729955	-0.416628	1.91949	-0.371619	0.352208	1.97965	0.304479	-0.82985	-0.00497006	-0.616302
ENSMUSG00000020937	-0.290632	-0.468646	-0.783675	-0.738276	1.04794	-0.396609	-0.723745	2.18719	0.252351	-0.965435	1.3317	-0.452165
ENSMUSG00000029283	-0.446217	-0.770218	-1.30994	-0.908701	1.57409	-0.211923	-0.354871	1.37214	1.42975	-0.441395	0.701964	-0.634686
ENSMUSG00000032313	-0.500692	-1.04429	-1.35405	-0.941443	1.48188	0.0881704	-0.132085	1.89122	0.491311	-0.746712	0.538659	0.228026
ENSMUSG00000090293	-0.920358	-0.920358	-0.920358	-0.920358	0.996064	-0.920358	0.453926	2.01624	0.689683	0.765557	0.280878	-0.600557
ENSMUSG00000012428	-0.426915	-1.15814	-1.01742	-0.383793	1.6858	0.413791	-0.42054	2.06269	0.444893	-0.261071	-0.203123	-0.736181
ENSMUSG00000044312	-0.911558	-0.639372	-0.372614	-0.857383	1.26565	0.0468839	-0.404727	2.16369	1.08572	0.00961045	-0.307172	-1.07873
ENSMUSG00000050761	-0.62071	-0.725855	-0.586389	-0.716444	-0.636792	-0.33449	0.939094	-0.687535	-0.606411	1.93554	0.257145	1.78285
ENSMUSG00000027556	-0.594196	-0.545086	-0.874316	-0.775493	-0.148307	1.78164	0.242	-0.231601	-0.549065	2.27176	-0.136159	-0.441179
ENSMUSG00000021125	-0.652253	-0.585391	-0.224205	-0.619766	-0.207453	2.03732	-0.0896486	-0.401069	-0.730352	2.151	-0.189563	-0.48862
ENSMUSG00000020080	-0.44689	-0.402557	-0.645891	-0.589685	-0.152968	2.01481	-0.046295	-0.583223	-0.594043	2.19027	-0.47564	-0.267893
ENSMUSG00000101174	-0.309542	-0.552733	-0.514666	-0.480462	-0.338585	1.8309	0.000680577	-0.499863	-0.571415	2.36786	-0.562297	-0.369873
ENSMUSG00000073786	-0.640417	-0.582902	-0.640417	-0.640417	-0.492006	1.24541	0.980712	-0.387525	-0.437654	2.42626	-0.190622	-0.640417
ENSMUSG00000000690	-0.522955	-0.562192	-0.603275	-0.630178	-0.105695	1.60663	0.715098	-0.593565	-0.644816	2.29597	-0.635531	-0.319499
ENSMUSG00000037492	-0.595616	-0.645298	-0.38255	-0.431283	-0.344403	1.57918	1.31804	-0.532944	-0.667991	1.99464	-0.688507	-0.603273
ENSMUSG00000090356	-0.533468	-0.533468	-0.533468	-0.533468	0.473501	1.36404	2.57259	-0.142387	-0.533468	-0.533468	-0.533468	-0.533468
ENSMUSG00000095661	-0.795123	-0.728647	-0.872296	-0.676273	0.233993	2.04773	1.90485	-0.142753	0.0864865	-0.107507	-0.829572	-0.120885
ENSMUSG00000100303	1.83418	-0.667153	-0.667153	-0.667153	-0.402741	1.20045	1.66707	0.371116	-0.667153	-0.667153	-0.667153	-0.667153
ENSMUSG00000050211	0.648761	-0.721639	-0.721639	-0.721639	0.986374	2.28957	0.768216	0.358552	-0.721639	-0.721639	-0.721639	-0.721639
ENSMUSG00000099373	0.133497	-0.769759	-0.769759	-0.471033	0.419263	2.38346	0.946631	0.907477	-0.4705	-0.769759	-0.769759	-0.769759
ENSMUSG00000029211	-0.281079	0.150665	0.554924	-0.430326	-0.430326	-0.430326	3.0181	-0.430326	-0.430326	-0.430326	-0.430326	-0.430326
ENSMUSG00000109481	-0.26047	-0.422582	1.14585	-0.422582	-0.422582	-0.422582	2.84097	-0.345691	-0.422582	-0.422582	-0.422582	-0.422582
ENSMUSG00000094970	-0.678586	-0.678586	0.253097	0.0665115	-0.678586	0.729061	2.25466	1.44678	-0.678586	-0.678586	-0.678586	-0.678586
ENSMUSG00000096065	-0.479514	-0.47132	0.474409	-0.41913	-0.407183	-0.381269	2.90304	0.699023	-0.479514	-0.479514	-0.479514	-0.479514
ENSMUSG00000096354	-0.465668	-0.455514	0.547409	-0.465668	-0.465668	-0.235779	2.95222	0.451338	-0.465668	-0.465668	-0.465668	-0.465668
ENSMUSG00000103914	-0.518958	-0.518958	1.25396	-0.518958	-0.518958	-0.451427	2.53569	0.805063	-0.51059	-0.518958	-0.518958	-0.518958
ENSMUSG00000106467	-0.560443	-0.560443	0.979612	-0.242104	-0.560443	-0.0909044	2.73531	0.541184	-0.560443	-0.560443	-0.560443	-0.560443
ENSMUSG00000051527	-0.133907	-0.59866	1.4283	-0.221766	-0.709867	-0.25675	2.19404	1.092	-0.641772	-0.669935	-0.740838	-0.740838
ENSMUSG00000081934	-0.537438	-0.537438	0.700125	-0.537438	-0.381552	-0.375385	2.58381	1.23507	-0.537438	-0.537438	-0.537438	-0.537438
ENSMUSG00000100837	-0.570891	-0.570891	0.964042	-0.384615	-0.570891	-0.388033	2.25759	1.54725	-0.570891	-0.570891	-0.570891	-0.570891
ENSMUSG00000087113	-0.883107	-0.883107	-0.883107	-0.883107	0.0176378	-0.373905	1.82582	0.9988	-0.883107	0.141596	1.60249	0.2031
ENSMUSG00000105717	-0.795039	-0.795039	-0.795039	-0.795039	0.238247	-0.210919	2.78338	0.104975	-0.591748	0.182312	0.366258	0.307652
ENSMUSG00000029843	-0.483236	-0.483236	-0.483236	-0.483236	0.540308	-0.483236	2.9502	0.00630084	0.369085	-0.483236	-0.483236	-0.483236
ENSMUSG00000030162	-0.720762	-0.720762	-0.720762	-0.607384	0.476229	0.691648	2.61401	0.138538	0.611168	-0.320401	-0.720762	-0.720762
ENSMUSG00000064367	-0.36017	-0.204898	-0.932926	-0.518443	0.0897076	0.367739	2.82108	0.473047	-0.290483	0.0755847	-0.517238	-1.003
ENSMUSG00000065999	-0.54002	-0.54002	-0.54002	-0.323016	-0.156644	0.140175	2.91871	-0.0964522	-0.54002	0.757348	-0.54002	-0.54002
ENSMUSG00000036972	-0.434034	-0.434034	-0.282047	-0.00845526	-0.434034	0.217177	3.09097	0.0205969	-0.434034	-0.434034	-0.434034	-0.434034
ENSMUSG00000104901	-0.321609	-0.321609	-0.321609	0.0598066	-0.321609	-0.321609	3.15628	-0.321609	-0.321609	-0.321609	-0.321609	-0.321609
ENSMUSG00000106897	-0.330469	-0.330469	-0.330469	-0.330469	-0.108452	-0.0794563	3.16213	-0.330469	-0.330469	-0.330469	-0.330469	-0.330469
ENSMUSG00000085865	-0.288675	-0.288675	-0.288675	-0.288675	-0.288675	-0.288675	3.17543	-0.288675	-0.288675	-0.288675	-0.288675	-0.288675
ENSMUSG00000102189	-0.288675	-0.288675	-0.288675	-0.288675	-0.288675	-0.288675	3.17543	-0.288675	-0.288675	-0.288675	-0.288675	-0.288675
ENSMUSG00000100596	-0.455535	-0.455535	-0.455535	-0.455535	0.0507777	0.153724	3.02328	0.416495	-0.455535	-0.455535	-0.455535	-0.455535
ENSMUSG00000105026	-0.40354	-0.40354	-0.40354	-0.21496	-0.221476	-0.333081	3.06095	0.533343	-0.40354	-0.40354	-0.40354	-0.40354
ENSMUSG00000096497	-0.412467	-0.412467	-0.306467	-0.412467	-0.412467	0.114578	3.05658	0.435048	-0.412467	-0.412467	-0.412467	-0.412467
ENSMUSG00000100450	-0.40958	-0.40958	-0.40958	-0.40958	-0.40958	-0.122325	3.01472	0.682336	-0.298095	-0.40958	-0.40958	-0.40958
ENSMUSG00000106694	-0.401082	-0.401082	-0.401082	-0.401082	-0.401082	-0.00183365	3.03674	0.574835	-0.401082	-0.401082	-0.401082	-0.401082
ENSMUSG00000063632	-0.376389	-0.465003	-0.552734	-0.388811	-0.449128	-0.0826262	3.00503	0.575021	-0.325184	-0.552734	-0.448371	0.0609285
ENSMUSG00000096630	-0.436419	-0.436419	-0.436419	-0.436419	-0.436419	-0.0372757	3.05539	0.35397	0.119271	-0.436419	-0.436419	-0.436419
ENSMUSG00000061937	-0.359653	-0.359653	-0.359653	-0.359653	-0.359653	-0.0588304	3.13135	0.164352	-0.359653	-0.359653	-0.359653	-0.359653
ENSMUSG00000105079	-0.332955	-0.332955	-0.332955	-0.332955	-0.332955	-0.26925	3.14899	0.11686	-0.332955	-0.332955	-0.332955	-0.332955
ENSMUSG00000085788	-0.339523	-0.227132	-0.471259	-0.389305	-0.239158	-0.162318	3.10764	0.214383	-0.0795458	-0.471259	-0.471259	-0.471259
ENSMUSG00000107208	-0.374332	-0.374332	-0.374332	-0.374332	-0.133782	-0.374332	3.12406	0.227285	-0.222907	-0.374332	-0.374332	-0.374332
ENSMUSG00000095658	-0.459945	-0.459945	-0.35145	0.385576	-0.459945	-0.282129	2.98983	0.477785	-0.459945	-0.459945	-0.459945	-0.459945
ENSMUSG00000104632	-0.46868	-0.46868	-0.46868	-0.142613	-0.46868	-0.0274359	2.93232	0.85605	-0.355018	-0.46868	-0.46868	-0.45122
ENSMUSG00000026609	-0.434981	-0.434981	-0.236453	-0.434981	-0.434981	-0.186291	2.89485	1.00774	-0.434981	-0.434981	-0.434981	-0.434981
ENSMUSG00000109302	-0.441943	-0.441943	-0.428644	-0.307168	-0.441943	-0.382193	2.87372	1.07226	-0.301125	-0.317137	-0.441943	-0.441943
ENSMUSG00000030069	-0.686219	-0.686219	-0.686219	-0.686219	1.31037	-0.686219	2.39389	0.518323	-0.18366	-0.686219	-0.419819	0.498213
ENSMUSG00000041754	-0.619525	-0.619525	-0.619525	-0.619525	1.07673	-0.619525	2.114	1.49213	0.273332	-0.619525	-0.619525	-0.619525
ENSMUSG00000105553	-0.621138	-0.621138	-0.621138	-0.621138	1.26688	-0.621138	1.93459	1.5922	0.175434	-0.621138	-0.621138	-0.621138
ENSMUSG00000086296	-0.659159	-0.638214	-0.592024	-0.43253	1.43687	0.0317956	2.43684	0.599166	-0.410137	-0.573945	-0.45478	-0.743882
ENSMUSG00000000982	-0.319195	-0.81571	-0.755567	-0.778389	0.578168	-0.239434	2.67507	0.820264	0.305533	-0.595474	-0.48517	-0.390098
ENSMUSG00000058427	-0.772287	-0.772166	-0.771752	-0.775117	1.00766	-0.0947106	2.32448	1.18368	0.0562837	-0.728666	-0.455355	-0.202044
ENSMUSG00000065947	-0.101527	-0.689063	-1.52016	-0.608116	0.69777	0.247796	2.14347	1.00898	-0.444818	0.677642	-0.804782	-0.607184
ENSMUSG00000067736	-0.107698	-0.689739	-1.51266	-0.596327	0.686726	0.248838	2.16597	0.990826	-0.428694	0.667757	-0.805339	-0.619668
ENSMUSG00000108956	-0.637944	-0.637944	-0.48765	-0.637944	-0.296684	-0.110985	2.77098	0.841954	-0.195408	0.568428	-0.591951	-0.584848
ENSMUSG00000066749	-0.476574	-0.476574	-0.476574	-0.476574	-0.476574	-0.098936	2.79884	1.15663	-0.476574	-0.0439438	-0.476574	-0.476574
ENSMUSG00000085234	-0.607536	-0.567165	-0.289715	-0.306195	-0.183074	-0.331685	2.77103	1.13595	-0.533027	0.113094	-0.607536	-0.594139
ENSMUSG00000102874	-0.471749	-0.512971	-0.425615	-0.512971	-0.512971	0.492509	2.60381	1.33634	-0.457471	-0.512971	-0.512971	-0.512971
ENSMUSG00000103809	-0.512596	-0.512596	-0.512596	-0.512596	-0.512596	-0.164304	2.56054	1.50873	0.195801	-0.512596	-0.512596	-0.512596
ENSMUSG00000108880	-0.486724	-0.388654	-0.546059	-0.407916	-0.548977	-0.160779	2.58763	1.55162	-0.315511	-0.487808	-0.222453	-0.574369
ENSMUSG00000104983	-0.410831	-0.421983	-0.412278	-0.478108	-0.455026	-0.409758	2.67535	1.44115	-0.175956	-0.396343	-0.478108	-0.478108
ENSMUSG00000107012	-0.389589	-0.483149	-0.483149	-0.483149	-0.301536	-0.483149	2.68914	1.41255	-0.417691	-0.483149	-0.182739	-0.394383
ENSMUSG00000068184	0.375863	0.243264	1.62076	0.0370454	-0.318845	-1.1367	-1.77399	-0.920825	0.428456	-0.572915	0.666229	1.35165
ENSMUSG00000016427	0.215794	-0.0213991	0.680313	0.930009	-0.847785	-0.618576	-1.43881	-0.722223	-0.45441	-0.780643	1.05912	1.99861
ENSMUSG00000042312	-0.189057	-0.175155	0.74767	-0.0117708	-0.504349	-0.769078	-1.21413	-0.549953	-0.218563	-0.642399	1.0311	2.49568
ENSMUSG00000059534	-0.171725	-0.234922	0.849463	0.150768	-0.561837	-0.716642	-1.3602	-0.520176	-0.291011	-0.587625	1.0659	2.37801
ENSMUSG00000001025	-0.170615	-0.0468301	0.997663	0.169845	-0.519827	-0.789862	-1.21167	-0.459414	-0.384257	-0.73731	0.651069	2.50121
ENSMUSG00000044080	-0.0840417	-0.173816	1.1862	-0.108439	-0.585644	-0.691856	-1.12913	-0.438067	-0.391136	-0.609363	0.474639	2.55065
ENSMUSG00000028415	0.326886	-0.68231	1.5021	0.235308	-0.676594	-0.641386	-0.918827	-0.815097	-0.272022	-0.777752	0.534957	2.18473
ENSMUSG00000074218	0.0157579	-0.311026	1.36112	0.639844	-0.81267	-0.882945	-1.0666	-0.559332	-0.557701	-0.549774	0.516403	2.20692
ENSMUSG00000033684	1.40455	-0.705184	0.906567	1.35611	-0.669402	-0.300706	-1.09028	-0.689871	-0.416155	-0.777848	-0.605538	1.58776
ENSMUSG00000081239	0.476683	-0.803915	0.717116	1.39328	-0.866182	-1.0867	-1.30364	-1.07034	1.07818	-0.0436585	0.210732	1.29843
ENSMUSG00000042367	0.16037	0.467002	1.63706	1.2094	-0.212061	-1.03311	-1.64704	-0.186416	-0.166239	-1.41292	0.712336	0.471623
ENSMUSG00000051606	-0.0268427	-0.671079	2.15779	0.928554	-0.876266	-0.961101	-1.06712	-0.488021	0.0557352	-0.711388	1.02435	0.635392
ENSMUSG00000034112	0.403159	-0.824325	1.52734	1.98228	-0.823347	-0.524244	-0.900358	-0.794483	-0.142156	-0.678287	-0.213212	0.987627
ENSMUSG00000013766	-0.4099	-0.270244	2.27371	1.54927	-0.696652	-0.780071	-0.922688	-0.432981	-0.00833729	-0.752943	-0.214857	0.665694
ENSMUSG00000028749	-0.292224	-0.757592	2.23993	1.39611	-0.600125	-0.775058	-0.82753	-0.609334	0.309205	-0.83369	-0.00245068	0.752758
ENSMUSG00000001020	0.216585	-0.240332	2.48247	0.984083	-0.490037	-0.773873	-0.913661	-0.433975	0.0332698	-0.919047	-0.69899	0.753505
ENSMUSG00000024990	0.713378	-0.654254	2.21433	0.795392	-0.574392	-0.550237	-0.973754	-0.893125	-0.148347	-0.829038	-0.269083	1.16913
ENSMUSG00000004032	0.445719	-0.113551	2.25796	0.59674	-0.665872	-0.566354	-1.48339	-0.472738	-0.178506	-1.07028	0.319411	0.930861
ENSMUSG00000075705	0.918273	0.0427053	2.05525	0.47644	-0.541993	-0.533264	-1.74043	-0.538342	-0.290625	-0.954835	0.238646	0.868182
ENSMUSG00000006360	0.182753	0.331762	1.95544	0.778384	-0.877507	-0.88351	-1.19241	-0.747234	-0.500644	-0.82525	0.451279	1.32694
ENSMUSG00000072674	0.294335	-0.170794	2.27459	0.130288	-0.495549	-0.880033	-0.790645	-0.646421	-0.496008	-0.78449	-0.0965061	1.66124
ENSMUSG00000006313	0.326671	1.03348	0.405835	0.28517	-0.846275	-0.612964	-1.20845	-0.687762	-0.676316	-0.500761	0.0644388	2.41694
ENSMUSG00000023982	1.21926	-0.40283	-0.40283	-0.40283	-0.40283	-0.40283	-0.40283	-0.40283	-0.40283	-0.40283	-0.40283	2.80904
ENSMUSG00000081344	-0.316188	-0.368833	-0.190298	-0.181543	-0.383475	-0.287185	-0.378558	-0.341339	-0.240611	-0.375867	-0.0978618	3.16176
ENSMUSG00000084093	-0.24489	-0.363638	-0.178466	-0.392207	-0.383789	-0.300592	-0.439108	-0.369512	-0.195338	-0.389081	0.117883	3.13874
ENSMUSG00000084830	-0.350474	-0.410647	-0.216879	-0.238053	-0.382468	-0.39411	-0.711024	-0.470979	-0.290107	-0.307804	0.818356	2.95419
ENSMUSG00000071528	-0.143219	-0.307079	0.295227	-0.136283	-0.554688	-0.566082	-0.886091	-0.455752	-0.247141	-0.497545	0.581092	2.91756
ENSMUSG00000050856	-0.0618334	-0.522682	0.0125802	-0.163435	-0.601971	-0.410036	-0.823426	-0.548637	0.0163839	-0.658406	0.964622	2.79684
ENSMUSG00000078974	-0.276104	-0.558985	0.120105	-0.217151	-0.396374	-0.439898	-0.809996	-0.552898	0.172762	-0.597525	0.653836	2.90223
ENSMUSG00000031897	0.0765554	0.40382	1.24922	-1.09724	-0.557487	-0.75699	-1.65728	-0.510998	0.703763	0.0501115	0.18815	1.90837
ENSMUSG00000050335	-0.104498	0.666718	0.392728	-0.740775	-0.544037	-0.728674	-1.43104	-0.669948	0.0609117	-0.275511	1.07635	2.29778
ENSMUSG00000084384	-0.451324	-0.353649	0.259558	-0.570955	-0.302619	-0.83294	-1.57231	-0.28007	1.72006	-0.372984	1.52524	1.232
ENSMUSG00000059058	0.0935859	-0.345428	0.244741	0.203279	-0.730674	-0.657155	-1.15263	-0.904447	0.635177	-0.947681	1.86906	1.69217
ENSMUSG00000062038	-0.118898	-0.408393	-0.161005	-0.298046	-0.562041	-0.544792	-1.47114	-0.512382	1.04806	-0.501795	1.5619	1.96853
ENSMUSG00000020407	-0.591456	-0.228307	0.474541	0.0100889	-0.561623	-0.931548	-0.994374	-0.568336	2.58228	0.115959	-0.345057	1.03783
ENSMUSG00000058908	-0.378054	-0.735968	1.03193	-0.283739	-0.579701	-0.703817	-0.789988	-0.298186	2.54199	-0.648457	-0.0180431	0.862033
ENSMUSG00000029417	-0.0961806	-0.4369	-0.308483	-0.385726	-0.418552	-0.464549	-0.449902	-0.401833	2.98112	-0.273827	-0.507609	0.76244
ENSMUSG00000034855	-0.180767	0.0164723	-0.289683	-0.327106	-0.477688	-0.558403	-0.565399	-0.448694	3.05184	0.0317952	-0.555445	0.303075
ENSMUSG00000068078	-0.406121	0.0473471	-0.406121	-0.352796	-0.406121	-0.406121	-0.406121	-0.406121	3.11468	-0.406121	0.108845	-0.0752346
ENSMUSG00000074254	-0.344841	-0.344841	-0.344841	0.334048	-0.344841	-0.344841	-0.344841	-0.344841	3.11436	-0.344841	-0.344841	-0.344841
ENSMUSG00000039699	-0.435735	-0.350876	-0.407755	-0.426331	-0.172715	-1.04479	-1.14543	-0.0241758	2.3332	-0.26837	0.470693	1.47227
ENSMUSG00000058063	-0.426148	0.288831	-0.703945	-0.050964	0.106044	-0.860402	-1.38302	-0.354704	2.6217	-0.242768	0.570125	0.435247
ENSMUSG00000028655	-0.622376	-0.71848	-0.720896	-0.686065	0.604499	-0.647795	-0.549382	-0.405444	2.11108	-0.687006	0.821354	1.50051
ENSMUSG00000053113	-0.704682	-0.908892	-0.732994	-0.855355	0.28325	-0.0627005	-0.482186	-0.0505806	2.282	-0.753725	0.579566	1.4063
ENSMUSG00000020826	-0.610927	-0.496634	-0.641991	-0.615799	0.376923	-0.475735	-0.597698	0.147323	2.63921	-0.52333	-0.401669	1.20033
ENSMUSG00000024401	-0.612093	-0.645311	-0.678769	-0.836478	0.231536	-0.00314354	0.0161851	0.123745	2.88201	-0.622763	-0.298227	0.443303
ENSMUSG00000074195	-0.693497	-0.67788	-0.675485	-0.681904	0.530077	0.0291332	-0.652435	-0.250249	2.76159	-0.566827	0.305554	0.57192
ENSMUSG00000006800	-0.494681	-1.07009	-0.851145	-0.865379	0.796653	0.127417	-0.926807	0.555048	2.26229	-0.699126	0.455199	0.710618
ENSMUSG00000038295	-0.741755	-0.888058	-0.900005	-0.821048	0.485549	-0.503753	-0.132048	0.401411	2.60719	-0.47439	0.580946	0.385964
ENSMUSG00000027639	0.249723	0.372767	0.397801	1.4867	-0.29023	-0.925329	-1.32224	-0.536992	2.08317	-0.0777607	-0.911214	-0.526387
ENSMUSG00000040253	1.08299	0.549105	0.582582	0.627819	-0.668807	-0.55516	-0.977967	-0.726452	1.79785	0.67853	-1.23067	-1.15982
ENSMUSG00000018899	0.697593	0.74782	-0.569364	-0.345344	-0.453344	-0.625746	-1.74842	-0.573371	2.3126	0.217846	-0.0232451	0.362977
ENSMUSG00000028270	0.718887	0.901892	0.132348	0.287604	-0.55439	-0.872969	-0.905904	-0.822658	2.47646	-0.123505	-0.829326	-0.408438
ENSMUSG00000043931	0.099619	0.0915217	0.682644	0.203557	-0.60123	-0.753907	-0.802443	-0.715093	2.8334	-0.314782	-0.374528	-0.348758
ENSMUSG00000022871	0.856177	-0.779743	1.58809	0.573061	-0.779743	-0.779743	-0.779743	-0.779743	1.85616	-0.779743	0.292483	-0.487514
ENSMUSG00000101031	-0.69485	-0.743488	2.07877	0.700941	-0.560728	-0.813406	-1.19153	-0.42535	1.47504	-0.386144	0.496025	0.0647181
ENSMUSG00000069515	0.970949	-0.174229	-0.287922	2.37693	-0.688859	-0.59396	-0.739338	-0.526367	1.30377	-0.372285	-0.63379	-0.634903
ENSMUSG00000022875	-0.448653	-0.448653	-0.448653	2.59823	-0.448653	-0.448653	-0.448653	-0.448653	1.56455	-0.448653	-0.171567	-0.401999
ENSMUSG00000039196	-0.453018	-0.453018	-0.453018	2.68642	-0.453018	-0.453018	-0.453018	-0.453018	1.39145	-0.453018	-0.000705773	-0.453018
ENSMUSG00000030483	-0.0754946	-0.455327	-0.455327	2.54476	-0.455327	-0.455327	-0.455327	-0.455327	1.62868	-0.455327	-0.455327	-0.455327
ENSMUSG00000032473	-0.0615225	-0.439057	-0.439057	2.78403	-0.439057	-0.439057	-0.439057	-0.439057	1.229	-0.439057	-0.439057	-0.439057
ENSMUSG00000058207	-0.483507	-0.249705	-0.273577	1.17276	-0.483507	-0.483507	-0.483507	-0.483507	2.81159	-0.483507	-0.172889	-0.387128
ENSMUSG00000029368	-0.421239	-0.411883	-0.358011	1.48793	-0.428031	-0.428974	-0.417822	-0.420306	2.65757	-0.433136	-0.392968	-0.433136
ENSMUSG00000028715	-0.32895	-0.428494	-0.428494	1.60251	-0.428494	-0.428494	-0.428494	-0.428494	2.58288	-0.428494	-0.428494	-0.428494
ENSMUSG00000079015	-0.429331	-0.429331	-0.429331	1.66349	-0.429331	-0.429331	-0.429331	-0.429331	2.54121	-0.429331	-0.340729	-0.429331
ENSMUSG00000027249	-0.37554	-0.506645	-0.506645	2.18617	-0.506645	-0.506645	-0.506645	-0.464213	2.07384	-0.350941	-0.348736	-0.187356
ENSMUSG00000035540	-0.445804	-0.445804	-0.445804	2.15021	-0.445804	-0.445804	-0.445804	-0.445804	2.12566	-0.445804	-0.26363	-0.445804
ENSMUSG00000002588	-0.427693	-0.427693	-0.427693	2.24965	-0.427693	-0.427693	-0.427693	-0.427693	2.02728	-0.427693	-0.427693	-0.427693
ENSMUSG00000037798	-0.428173	-0.428173	-0.428173	2.14788	-0.428173	-0.428173	-0.428173	-0.428173	2.13385	-0.428173	-0.428173	-0.428173
ENSMUSG00000059481	-0.433024	-0.433024	-0.433024	2.15946	-0.433024	-0.433024	-0.433024	-0.433024	2.12173	-0.433024	-0.433024	-0.383967
ENSMUSG00000033860	-0.478289	-0.478289	-0.478289	1.97574	-0.478289	-0.478289	-0.478289	-0.478289	2.26668	-0.478289	-0.063218	-0.35289
ENSMUSG00000066366	-0.434897	-0.434897	-0.434897	1.93805	-0.434897	-0.434897	-0.434897	-0.434897	2.32768	-0.434897	-0.351655	-0.434897
ENSMUSG00000071177	-0.435969	-0.435969	-0.435969	1.87211	-0.435969	-0.435969	-0.435969	-0.435969	2.38228	-0.435969	-0.330663	-0.435969
ENSMUSG00000038791	0.582538	-0.508004	-0.508004	1.55885	-0.508004	-0.508004	-0.508004	-0.508004	2.43064	-0.508004	-0.508004	-0.508004
ENSMUSG00000029375	0.325801	-0.498525	-0.498525	2.06513	-0.498525	-0.498525	-0.498525	-0.498525	2.0958	-0.498525	-0.498525	-0.498525
ENSMUSG00000022097	0.324967	-0.497765	-0.497765	2.22475	-0.497765	-0.496253	-0.497765	-0.497765	1.92798	-0.497765	-0.497765	-0.497091
ENSMUSG00000024653	0.27262	-0.493835	-0.493835	2.21328	-0.493835	-0.49303	-0.493835	-0.493835	1.95781	-0.493835	-0.493835	-0.493835
ENSMUSG00000054986	0.36587	-0.497744	-0.497744	2.35239	-0.497744	-0.497744	-0.497744	-0.497744	1.76144	-0.497744	-0.497744	-0.497744
ENSMUSG00000005547	0.0987437	-0.478716	-0.478716	2.28777	-0.478716	-0.478716	-0.478716	-0.478716	1.92193	-0.478716	-0.478716	-0.478716
ENSMUSG00000021789	0.214975	-0.487371	-0.487371	2.32637	-0.487371	-0.487371	-0.487371	-0.487371	1.84499	-0.487371	-0.487371	-0.487371
ENSMUSG00000022548	1.96047	-0.149025	0.10522	0.197251	-0.530449	1.68541	0.276524	0.249169	-0.995873	-1.13816	-1.11132	-0.549218
ENSMUSG00000025905	2.62382	-0.378318	0.395961	0.332424	-0.420209	0.39321	0.6859	-0.287314	-0.822776	-0.720137	-0.921518	-0.881039
ENSMUSG00000056296	2.28386	-0.77132	1.40859	0.0987316	-0.352087	0.683328	0.174651	-0.440477	-0.77132	-0.77132	-0.77132	-0.77132
ENSMUSG00000004360	2.7035	-0.562152	-0.220813	0.553993	-0.461536	-0.268491	0.823078	0.245489	-0.599404	-0.737964	-0.693759	-0.781938
ENSMUSG00000034098	2.81855	-0.366779	-0.175632	0.786023	-0.530622	-0.157831	0.324725	0.023005	-0.604361	-0.692496	-0.729452	-0.695131
ENSMUSG00000057378	2.78652	-0.480069	-0.489313	0.871392	-0.35373	-0.244689	0.434191	0.0129464	-0.513217	-0.672611	-0.717313	-0.634103
ENSMUSG00000045534	2.41084	-0.577271	0.977964	1.09199	-0.461298	-0.589172	0.295564	-0.383641	-0.691245	-0.691245	-0.691245	-0.691245
ENSMUSG00000020620	2.64483	-0.21779	0.745323	0.70296	-0.313532	-0.42249	0.348531	-0.46748	-0.806299	-0.674626	-0.749789	-0.789642
ENSMUSG00000050587	2.63737	-0.299307	0.750123	0.474517	-0.386233	-0.659835	0.614184	-0.185283	-0.700814	-0.748905	-0.748905	-0.746911
ENSMUSG00000044067	2.6855	-0.297499	-0.443731	0.688415	0.820517	-0.244728	-0.060927	-0.132712	-0.714937	-0.766632	-0.766632	-0.766632
ENSMUSG00000051855	2.49729	-0.0346906	-0.795002	0.715063	0.294149	-0.158572	0.914356	-0.218366	-0.649988	-0.858358	-0.921187	-0.784695
ENSMUSG00000100510	2.65973	-0.443038	-0.403897	0.627935	0.15332	-0.339641	0.697507	0.197451	-0.758496	-0.857584	-0.870251	-0.663041
ENSMUSG00000025094	2.658	0.320958	0.416245	0.38829	0.225822	-0.0268856	-0.441697	0.00908761	-0.602725	-0.941262	-1.01218	-0.993654
ENSMUSG00000026228	2.46012	0.464095	0.335786	1.04638	-0.576103	-0.0021604	-0.0285331	-0.138135	-0.89724	-0.890317	-0.917642	-0.856258
ENSMUSG00000038860	2.47561	0.0864717	-0.122404	1.259	-0.27683	0.276094	-0.300767	0.0423045	-0.699003	-0.847492	-1.0468	-0.846192
ENSMUSG00000024261	2.87368	0.305847	-0.144981	0.55311	-0.126004	-0.357925	-0.217101	0.0112856	-0.78456	-0.808738	-0.721754	-0.582855
ENSMUSG00000055022	2.88416	-0.114748	-0.0205693	0.725778	-0.357333	-0.139841	-0.100455	-0.0905295	-0.569931	-0.784754	-0.644794	-0.78698
ENSMUSG00000047216	2.82495	-0.270976	-0.0979846	0.594074	0.222056	-0.165964	0.167416	-0.156848	-0.648009	-0.79382	-0.864783	-0.810113
ENSMUSG00000055632	2.95906	-0.321815	-0.260057	0.543857	0.0327602	-0.434321	-0.155651	0.102431	-0.666695	-0.677776	-0.659571	-0.462223
ENSMUSG00000003949	2.90573	-0.171819	-0.250101	0.731666	-0.148861	-0.284544	-0.218515	0.0938279	-0.619243	-0.654171	-0.708548	-0.675424
ENSMUSG00000029778	2.84545	-0.227879	-0.323982	0.919046	-0.0640233	-0.402237	-0.0682269	-0.0585117	-0.59812	-0.688904	-0.727969	-0.604648
ENSMUSG00000028354	2.4366	0.100508	-0.0842672	1.34197	0.442999	-0.187598	-0.436557	-0.311688	-0.825491	-0.825491	-0.825491	-0.825491
ENSMUSG00000032186	2.41194	-0.269132	-0.132093	1.47356	0.000456742	-0.39944	0.130013	0.0847651	-0.728813	-0.899199	-0.841252	-0.830802
ENSMUSG00000032826	2.61312	-0.299397	-0.406033	1.44715	-0.280569	-0.468648	-0.201081	0.0243924	-0.569767	-0.565203	-0.680379	-0.613585
ENSMUSG00000024236	2.66748	-0.357836	-0.239724	1.3731	-0.211211	-0.172596	-0.342123	-0.224012	-0.524227	-0.634693	-0.713735	-0.620425
ENSMUSG00000028546	2.6786	-0.136546	-0.294574	1.33477	-0.155703	-0.394747	-0.405203	-0.123319	-0.669275	-0.66728	-0.534413	-0.63231
ENSMUSG00000073557	2.7674	-0.212227	-0.28847	1.25122	-0.312714	-0.419956	-0.453482	-0.216021	-0.491292	-0.546114	-0.529416	-0.54893
ENSMUSG00000028402	2.45754	-0.331179	-0.142942	1.671	-0.124687	-0.466317	-0.305998	-0.172509	-0.643242	-0.697569	-0.683369	-0.560725
ENSMUSG00000024302	2.51992	-0.190553	-0.091512	1.54447	-0.401578	-0.454383	-0.117821	-0.106636	-0.644548	-0.667626	-0.702716	-0.687013
ENSMUSG00000048388	2.48005	-0.0355326	-0.261954	1.60121	-0.432425	-0.380298	-0.070019	-0.19113	-0.682125	-0.728707	-0.684688	-0.614376
ENSMUSG00000046844	2.876	-0.358912	-0.0664134	0.915763	-0.307475	-0.199095	-0.0763802	-0.33023	-0.649373	-0.611543	-0.620858	-0.571479
ENSMUSG00000027971	2.88028	-0.264526	-0.32024	1.04121	-0.294996	-0.338551	-0.332529	-0.379755	-0.497723	-0.497723	-0.497723	-0.497723
ENSMUSG00000000794	2.9105	-0.276407	-0.152392	0.902274	-0.134578	-0.431231	-0.274703	-0.33208	-0.558114	-0.567954	-0.577681	-0.507633
ENSMUSG00000036564	2.95177	-0.221668	-0.268641	0.820993	-0.209536	-0.396866	-0.325962	-0.224919	-0.523834	-0.540308	-0.576454	-0.484579
ENSMUSG00000021087	2.73088	0.0354995	-0.154438	1.12867	0.0628566	-0.408331	-0.407702	-0.299446	-0.696938	-0.741585	-0.639597	-0.609874
ENSMUSG00000020297	2.75101	0.162809	0.0893068	1.01529	-0.173932	-0.236032	-0.523307	-0.346605	-0.642557	-0.748329	-0.727305	-0.620351
ENSMUSG00000027500	2.81944	0.0881165	-0.0102948	0.952068	-0.295601	-0.335697	-0.340888	-0.216181	-0.634202	-0.702579	-0.683265	-0.640914
ENSMUSG00000044288	2.77206	0.0623144	-0.331271	1.0684	-0.328039	0.0830026	-0.399474	-0.345243	-0.640364	-0.64486	-0.669299	-0.627231
ENSMUSG00000048070	2.79705	-0.0334646	-0.275184	1.14367	-0.263745	-0.281747	-0.565333	-0.334388	-0.61113	-0.543753	-0.585592	-0.446385
ENSMUSG00000069072	2.81024	-0.0769437	-0.430406	1.08355	-0.0738822	-0.282238	-0.372198	-0.251831	-0.635301	-0.562853	-0.60692	-0.601218
ENSMUSG00000056755	1.57913	1.15331	-0.90466	1.57285	0.382862	-0.332241	0.365492	-0.0870698	-0.958578	-0.958578	-0.958578	-0.853937
ENSMUSG00000059146	2.38588	0.114121	-0.634897	1.51171	-0.474122	-0.243622	0.388655	-0.125871	-0.618183	-0.818923	-0.750434	-0.734313
ENSMUSG00000062542	2.45955	0.742581	-0.681194	1.2791	-0.508494	-0.212581	0.0184702	-0.372653	-0.681194	-0.681194	-0.681194	-0.681194
ENSMUSG00000039419	1.33237	0.179272	-0.0818016	1.25264	-0.459801	-0.304752	1.29019	1.04319	-1.09307	-1.13448	-0.889278	-1.13448
ENSMUSG00000024502	1.56133	0.059737	-0.52989	0.741456	-0.653068	-0.507063	0.298836	2.13234	-0.765235	-0.779481	-0.779481	-0.779481
ENSMUSG00000018581	2.19681	-0.722304	-0.722304	0.62901	-0.201988	-0.472975	1.07058	1.11239	-0.722304	-0.722304	-0.722304	-0.722304
ENSMUSG00000085162	1.46218	-0.701247	-0.701247	1.37862	-0.595522	-0.573748	1.03176	1.50418	-0.701247	-0.701247	-0.701247	-0.701247
ENSMUSG00000019990	1.85875	-0.732613	-0.65915	0.924465	1.25934	-0.63648	0.768795	0.55627	-0.731218	-0.967126	-0.745712	-0.895319
ENSMUSG00000055471	1.20635	-0.935239	-0.935239	0.748298	1.44985	0.42395	1.14067	0.555531	-0.935239	-0.848455	-0.935239	-0.935239
ENSMUSG00000040649	2.02851	-0.94317	0.379074	0.0382788	0.125877	0.14071	1.35504	0.648368	-0.94317	-0.94317	-0.94317	-0.94317
ENSMUSG00000060371	2.33923	-0.748986	-0.479733	0.0431945	0.77454	-0.375363	1.31696	0.126102	-0.748986	-0.748986	-0.748986	-0.748986
ENSMUSG00000044349	2.04763	-0.486471	-0.453923	0.437112	0.658841	0.392711	0.948277	0.589665	-0.927491	-1.24096	-0.925139	-1.04025
ENSMUSG00000056856	2.28242	-0.17571	-0.346651	0.433373	0.753624	0.0600396	0.855344	0.192859	-1.01382	-1.01382	-1.01382	-1.01382
ENSMUSG00000024256	1.5271	-0.179027	1.2057	0.482729	-0.394007	-0.0672535	1.64959	-0.213536	-1.00283	-1.00283	-1.00283	-1.00283
ENSMUSG00000027965	1.72363	-0.858444	0.59448	1.00001	-0.037806	-0.625313	1.61181	0.0254034	-0.858444	-0.858444	-0.858444	-0.858444
ENSMUSG00000084843	2.14091	-0.449068	-0.657263	1.18194	-0.48986	0.241761	1.29188	-0.168293	-0.773004	-0.773004	-0.773004	-0.773004
ENSMUSG00000021750	2.46773	-0.12767	-0.625423	0.58667	-0.16184	-0.375553	1.39591	-0.455172	-0.708633	-0.660823	-0.615473	-0.719729
ENSMUSG00000053441	2.06944	0.266648	-0.805664	0.964261	-0.397365	-0.347897	1.53396	-0.195658	-0.670737	-0.805664	-0.805664	-0.805664
ENSMUSG00000027966	2.05411	-0.025929	-0.521384	0.271785	-0.502496	0.111459	1.84579	0.0575488	-0.899126	-0.626643	-0.87315	-0.89196
ENSMUSG00000063887	2.28636	-0.435086	-0.487682	0.294686	-0.219915	-0.641011	1.61137	0.425859	-0.641856	-0.764579	-0.764579	-0.663565
ENSMUSG00000020926	2.30679	-0.417898	-0.243999	0.399051	-0.263576	-0.241832	1.65191	-0.127147	-0.821816	-0.82203	-0.873805	-0.545647
ENSMUSG00000045875	2.29154	-0.672818	-0.15361	0.560888	-0.672818	-0.339579	1.60433	0.0733475	-0.672818	-0.672818	-0.672818	-0.672818
ENSMUSG00000074634	-0.292485	-0.28	0.568185	0.95049	1.76661	1.34236	-0.633259	0.510465	-0.795653	-0.819272	-1.29247	-1.02498
ENSMUSG00000097360	0.111304	-0.43297	1.51375	1.30597	-0.26417	0.923568	-0.283731	1.23795	-0.953145	-0.921551	-1.18019	-1.05678
ENSMUSG00000090925	1.22906	-0.0189953	-1.03209	1.43619	0.313886	1.38823	-0.631429	0.858844	-0.727753	-0.810434	-1.03209	-0.973422
ENSMUSG00000037541	0.540804	-0.453764	-0.732348	2.00946	1.04299	1.06364	-0.901106	0.587331	-0.591406	-0.905592	-0.872269	-0.787745
ENSMUSG00000089901	0.401348	-0.427208	-1.38705	1.33224	0.975679	1.65461	-0.624464	0.819368	-0.227316	-0.987614	-0.69488	-0.834712
ENSMUSG00000009739	1.94699	-0.768708	0.259569	1.62777	-0.0140834	0.618468	-0.805476	0.233778	-0.218529	-0.958522	-0.999519	-0.921737
ENSMUSG00000022641	1.53304	-0.423243	0.658933	1.44276	0.730043	0.551893	-1.01805	0.42267	-0.98871	-0.726817	-1.00522	-1.17729
ENSMUSG00000037225	1.57935	0.230507	0.404681	0.898637	0.612745	0.43413	-1.12813	1.03265	-0.499812	-0.940833	-1.33168	-1.29224
ENSMUSG00000096452	-0.379747	-0.379747	-0.379747	3.10793	-0.379747	-0.379747	-0.379747	-0.379747	-0.188638	-0.379747	-0.209435	0.328118
ENSMUSG00000105606	0.00139802	-0.333284	-0.316019	3.01466	-0.440161	-0.462587	-0.495711	-0.419466	-0.248024	-0.424664	-0.495711	0.619566
ENSMUSG00000094420	-0.302021	-0.418302	0.498483	3.06338	-0.423552	-0.407914	-0.432242	-0.425177	-0.115705	-0.394789	-0.399266	-0.242891
ENSMUSG00000094546	-0.295385	-0.393848	0.304264	3.11218	-0.373604	-0.376348	-0.377011	-0.392494	-0.292214	-0.373525	-0.393864	-0.148151
ENSMUSG00000076672	-0.0884597	-0.474763	0.693678	2.96214	-0.465454	-0.501379	-0.517617	-0.438948	0.0954694	-0.488881	-0.517617	-0.258168
ENSMUSG00000094561	-0.355898	-0.469011	0.856353	2.91671	-0.469011	-0.469011	-0.469011	-0.45669	0.143268	-0.469011	-0.469011	-0.289674
ENSMUSG00000076522	-0.331108	-0.446837	0.461306	2.99047	-0.446837	-0.446837	-0.446837	-0.446837	0.414061	-0.446837	-0.446837	-0.406873
ENSMUSG00000096336	-0.427599	-0.341606	0.279029	3.0765	-0.424533	-0.45243	-0.418011	-0.372713	0.150784	-0.45243	-0.45243	-0.164558
ENSMUSG00000043029	-0.301863	-0.0935513	-0.00589141	3.05621	-0.416334	-0.496199	-0.538552	-0.183335	0.384346	-0.479289	-0.389572	-0.535969
ENSMUSG00000076666	0.14847	-0.372087	-0.0572052	3.13154	-0.372087	-0.372087	-0.372087	-0.372087	-0.372087	-0.372087	-0.372087	-0.246103
ENSMUSG00000076534	-0.294613	-0.294613	-0.228729	3.17486	-0.294613	-0.294613	-0.294613	-0.294613	-0.294613	-0.294613	-0.294613	-0.294613
ENSMUSG00000076536	-0.230363	-0.307949	-0.307949	3.1738	-0.307949	-0.307949	-0.307949	-0.307949	-0.247533	-0.307949	-0.307949	-0.232319
ENSMUSG00000076680	-0.317097	-0.317097	-0.176708	3.17048	-0.317097	-0.317097	-0.317097	-0.317097	-0.165322	-0.317097	-0.317097	-0.291681
ENSMUSG00000076670	-0.314004	-0.314004	-0.24652	3.169	-0.314004	-0.314004	-0.314004	-0.314004	-0.0964453	-0.314004	-0.314004	-0.314004
ENSMUSG00000076539	-0.305069	-0.305069	-0.305069	3.17094	-0.305069	-0.305069	-0.305069	-0.305069	-0.120254	-0.305069	-0.305069	-0.305069
ENSMUSG00000095429	-0.307958	-0.307958	-0.307958	3.17066	-0.307958	-0.307958	-0.307958	-0.307958	-0.116564	-0.28247	-0.307958	-0.307958
ENSMUSG00000022425	-0.0897555	-0.396888	0.830818	2.7889	-0.583011	-0.557015	-0.465987	-0.37864	0.589551	-0.558656	-0.60471	-0.574607
ENSMUSG00000031075	0.338088	-0.0865084	0.753501	2.75061	-0.570531	-0.675584	-0.693542	-0.355791	0.404325	-0.734386	-0.48246	-0.647717
ENSMUSG00000004552	-0.102568	0.156051	1.42833	2.54751	-0.637394	-0.725279	-0.705571	-0.178739	-0.142562	-0.713615	-0.377492	-0.548671
ENSMUSG00000044229	-0.364377	0.132664	1.23336	2.66892	-0.535499	-0.657509	-0.646142	-0.0851543	0.0299569	-0.6645	-0.532921	-0.578801
ENSMUSG00000053957	-0.218189	0.23518	0.969083	2.83922	-0.521354	-0.521354	-0.521354	-0.521354	-0.241551	-0.521354	-0.521354	-0.455618
ENSMUSG00000076564	-0.170863	-0.394387	0.825287	2.96314	-0.446665	-0.426656	-0.446665	-0.446665	-0.192812	-0.446665	-0.446665	-0.370388
ENSMUSG00000076538	-0.39455	-0.391555	1.09229	2.86751	-0.411197	-0.424018	-0.424018	-0.342862	-0.29954	-0.424018	-0.424018	-0.424018
ENSMUSG00000055373	-0.275379	-0.293056	0.993522	2.90427	-0.409456	-0.457444	-0.46119	-0.372099	-0.27129	-0.458351	-0.443757	-0.455774
ENSMUSG00000064325	-0.262319	-0.433209	1.01495	2.89455	-0.437567	-0.414903	-0.387028	-0.426209	-0.213567	-0.460156	-0.446666	-0.427872
ENSMUSG00000094689	-0.368861	-0.526436	1.41004	2.41583	-0.629802	-0.551995	-0.668677	-0.488848	0.698238	-0.644382	-0.685926	0.0408235
ENSMUSG00000020829	-0.284752	-0.284516	1.77219	2.42902	-0.457345	-0.578299	-0.676629	-0.285457	-0.387884	-0.590623	-0.32956	-0.326145
ENSMUSG00000033427	-0.048922	-0.0796911	1.73067	2.42322	-0.449501	-0.513857	-0.741761	-0.574556	-0.330022	-0.490935	-0.472238	-0.452407
ENSMUSG00000096410	-0.389857	-0.464594	1.6794	2.51822	-0.464594	-0.464594	-0.464594	-0.437846	-0.169033	-0.464594	-0.464594	-0.413319
ENSMUSG00000076556	-0.392314	-0.313953	1.64693	2.5359	-0.431332	-0.498769	-0.498769	-0.498769	-0.161868	-0.408725	-0.498769	-0.479559
ENSMUSG00000076580	-0.422389	-0.260184	1.57699	2.59134	-0.460958	-0.467945	-0.467945	-0.45378	-0.267324	-0.462656	-0.467945	-0.437197
ENSMUSG00000055193	-0.420287	-0.420287	1.65337	2.5495	-0.420287	-0.420287	-0.420287	-0.420287	-0.420287	-0.420287	-0.420287	-0.420287
ENSMUSG00000073608	-0.392966	-0.442981	1.60811	2.57885	-0.437799	-0.389447	-0.428394	-0.400876	-0.350843	-0.431003	-0.458079	-0.454569
ENSMUSG00000076621	-0.32155	-0.35334	1.55385	2.60446	-0.364429	-0.495095	-0.483032	-0.509575	-0.329032	-0.520037	-0.487378	-0.294843
ENSMUSG00000094787	-0.306295	-0.39287	1.64481	2.54907	-0.464243	-0.464243	-0.464243	-0.464243	-0.399715	-0.464243	-0.464243	-0.309537
ENSMUSG00000076940	-0.425711	-0.532808	1.72163	2.44552	-0.507029	-0.532808	-0.532808	-0.505047	0.0383402	-0.212246	-0.532808	-0.424228
ENSMUSG00000076619	-0.301276	-0.525752	1.82563	2.39032	-0.430558	-0.509982	-0.531201	-0.496931	-0.100899	-0.503615	-0.494984	-0.32075
ENSMUSG00000106668	-0.314372	-0.487218	1.79021	2.42873	-0.492059	-0.482499	-0.510704	-0.479622	-0.210631	-0.470765	-0.510376	-0.260694
ENSMUSG00000024503	-0.336254	-0.542304	1.55723	2.56639	-0.582721	-0.280171	-0.632594	-0.516297	-0.356358	-0.562903	-0.199188	-0.114831
ENSMUSG00000095127	-0.40993	-0.511079	1.19113	2.76423	-0.511079	-0.511079	-0.511079	-0.511079	0.0785096	-0.511079	-0.426109	-0.131356
ENSMUSG00000095771	-0.412512	-0.533567	1.43398	2.6021	-0.53501	-0.568086	-0.511698	-0.495212	0.0116162	-0.568086	-0.519442	0.0959163
ENSMUSG00000026432	-0.136095	-0.428246	1.50456	2.62855	-0.395499	-0.521067	-0.521067	-0.462367	-0.31622	-0.468893	-0.413184	-0.470465
ENSMUSG00000056487	-0.248857	-0.299282	1.35004	2.7226	-0.456052	-0.52247	-0.52247	-0.453043	-0.262278	-0.467308	-0.338524	-0.502364
ENSMUSG00000034324	-0.11796	-0.20854	1.23613	2.7679	-0.525196	-0.475174	-0.501449	-0.484145	-0.311113	-0.328836	-0.588739	-0.462888
ENSMUSG00000009378	-0.222879	-0.275266	1.44421	2.67004	-0.437073	-0.506435	-0.48307	-0.341058	-0.41091	-0.51682	-0.423677	-0.497061
ENSMUSG00000096852	-0.312833	-0.191968	1.28298	2.75954	-0.43142	-0.488223	-0.491569	-0.274537	-0.417385	-0.492009	-0.438244	-0.504331
ENSMUSG00000095351	-0.388838	-0.436892	1.39922	2.64014	-0.5239	-0.491665	-0.5239	-0.401021	0.206645	-0.5239	-0.5239	-0.431993
ENSMUSG00000042357	-0.375349	-0.253554	1.07207	2.8271	-0.410737	-0.533987	-0.533987	-0.516017	0.0984416	-0.533987	-0.413604	-0.426395
ENSMUSG00000076587	-0.386344	-0.453513	1.08814	2.84246	-0.453513	-0.453513	-0.453513	-0.453513	0.0159206	-0.399949	-0.453513	-0.439149
ENSMUSG00000072966	-0.399411	0.428673	0.135159	2.24282	0.744685	0.347019	0.943289	-0.895949	-0.620345	-1.00465	-0.981589	-0.939698
ENSMUSG00000045629	-0.687333	-0.98587	0.561044	1.67007	0.38549	-0.29476	1.56511	0.974209	-0.34833	-0.992448	-0.872452	-0.974735
ENSMUSG00000038173	0.18222	-0.72775	1.2719	2.06221	-0.455212	-0.670528	1.23082	0.179576	-0.736802	-0.787652	-0.78178	-0.767001
ENSMUSG00000060212	0.456605	-0.796682	1.14448	2.35386	-0.675295	-0.0180378	0.201753	0.520043	-0.796682	-0.796682	-0.796682	-0.796682
ENSMUSG00000002265	1.74498	-0.342728	0.415204	1.89925	-0.236448	0.384093	-0.111876	0.11127	-0.742171	-0.908812	-1.05719	-1.15557
ENSMUSG00000027748	1.87981	-0.236062	-0.22186	1.82554	-0.416493	0.0916223	0.509254	0.306446	-0.934565	-0.934565	-0.934565	-0.934565
ENSMUSG00000054162	1.68751	0.0752616	0.00129305	2.28343	-0.490438	-0.290772	0.285652	-0.68933	-0.683015	-0.737519	-0.737519	-0.704547
ENSMUSG00000060843	1.99762	-0.585898	-0.585898	2.12081	-0.406389	-0.491695	0.175721	0.119326	-0.585898	-0.585898	-0.585898	-0.585898
ENSMUSG00000019880	1.12412	0.113151	0.0912235	2.73459	-0.273434	-0.571817	-0.620626	-0.340627	-0.585858	-0.739268	-0.538959	-0.3925
ENSMUSG00000072812	1.06021	0.305796	-0.0498526	2.76478	-0.548572	-0.474051	-0.522189	-0.3563	-0.419486	-0.585454	-0.557601	-0.617277
ENSMUSG00000022358	1.38039	0.163326	0.579673	2.40868	-0.707302	-0.144451	-0.747826	-0.539208	-0.32272	-0.562564	-0.728551	-0.779447
ENSMUSG00000030849	1.5089	0.146024	0.424248	2.38871	-0.391773	-0.178137	-0.704993	-0.479362	-0.565419	-0.595161	-0.886196	-0.666844
ENSMUSG00000042524	0.958529	0.0268	0.38615	2.71454	-0.512167	-0.47286	-0.694092	-0.0123627	-0.277142	-0.798293	-0.73276	-0.586347
ENSMUSG00000054252	1.08087	-0.112567	0.460479	2.62747	-0.580484	-0.522425	-0.95544	0.108741	-0.326059	-0.542513	-0.648775	-0.589297
ENSMUSG00000026768	1.14922	-0.371702	0.417234	2.70653	-0.435622	-0.601332	-0.451254	-0.404071	-0.213777	-0.637604	-0.554443	-0.603177
ENSMUSG00000041577	1.48759	-0.355167	0.46298	2.50592	-0.477723	-0.596532	-0.468187	-0.400712	-0.402076	-0.633083	-0.632534	-0.490471
ENSMUSG00000043631	1.34973	-0.299499	0.609581	2.54451	-0.529142	-0.566897	-0.523056	-0.45423	-0.458177	-0.448135	-0.597263	-0.627423
ENSMUSG00000032269	2.04376	0.260645	-0.0537975	1.98761	0.0650034	-0.488479	-0.650017	-0.362401	-0.685489	-0.788636	-0.788636	-0.539565
ENSMUSG00000034295	1.90448	-0.0631423	-0.0052394	2.26136	-0.369679	-0.348529	-0.551255	-0.301121	-0.593529	-0.652527	-0.686154	-0.594664
ENSMUSG00000045613	2.05458	0.0638379	-0.0163061	2.12038	-0.489468	-0.492387	-0.564439	-0.346308	-0.569141	-0.603261	-0.57346	-0.584031
ENSMUSG00000079355	1.85254	0.916077	0.11203	1.87907	-0.204118	-0.563038	-0.5739	-0.496915	-0.817171	-0.451029	-0.904754	-0.748795
ENSMUSG00000092083	1.94227	0.887302	-0.423671	1.91377	-0.221922	-0.594188	-0.645487	-0.40937	-0.331581	-0.637662	-0.758841	-0.720626
ENSMUSG00000038463	1.93665	-0.0554578	0.264125	2.16589	-0.552247	-0.683266	-0.597654	-0.319185	-0.381609	-0.656287	-0.718545	-0.402413
ENSMUSG00000044177	1.60463	-0.129624	0.29594	2.45115	-0.545993	-0.68855	-0.68855	-0.484177	-0.390033	-0.498108	-0.497059	-0.42963
ENSMUSG00000041734	1.88136	-0.343186	0.0449257	2.23466	-0.426581	-0.70154	-0.574485	-0.448402	0.0990731	-0.768544	-0.646926	-0.350359
ENSMUSG00000041797	1.60293	-0.417513	0.0599635	2.51192	-0.39822	-0.38491	-0.60193	-0.442306	-0.150885	-0.60193	-0.60193	-0.575192
ENSMUSG00000033436	2.15006	-0.0152808	0.40401	1.87341	-0.464796	-0.637846	-0.731606	-0.585807	-0.135888	-0.770091	-0.516208	-0.569956
ENSMUSG00000050379	2.13747	-0.205728	0.541696	1.76319	-0.39137	-0.490785	-0.788532	-0.225856	0.0332712	-0.800807	-0.929306	-0.643248
ENSMUSG00000090394	1.89306	-0.135661	0.547597	2.01235	-0.452291	-0.651945	-0.802778	-0.3171	0.129998	-0.694253	-0.70916	-0.819817
ENSMUSG00000040836	2.18221	-0.185683	0.134296	2.0003	-0.483692	-0.557553	-0.496246	-0.351559	-0.563584	-0.536777	-0.64845	-0.493267
ENSMUSG00000042284	2.24756	-0.115332	0.172424	1.88991	-0.425823	-0.440163	-0.623945	-0.357578	-0.372464	-0.627778	-0.702227	-0.644583
ENSMUSG00000027861	2.18366	-0.352904	0.455577	1.91547	-0.586859	-0.530395	-0.418025	-0.463835	-0.546702	-0.570205	-0.569585	-0.516196
ENSMUSG00000026193	2.03978	-0.238276	0.426976	2.06414	-0.514107	-0.555731	-0.507995	-0.41679	-0.49207	-0.645552	-0.615648	-0.544728
ENSMUSG00000052920	2.01819	-0.190252	0.429143	2.07027	-0.335849	-0.552489	-0.528015	-0.464045	-0.524041	-0.632542	-0.668488	-0.621886
ENSMUSG00000041559	2.15829	-0.236281	0.477311	1.90306	-0.409404	-0.57411	-0.67373	-0.486164	-0.328621	-0.67373	-0.67373	-0.482894
ENSMUSG00000046618	2.12521	-0.422377	0.351154	2.01496	-0.458556	-0.483701	-0.617628	-0.403226	-0.404146	-0.620227	-0.557962	-0.523505
ENSMUSG00000038112	1.90301	-0.0259275	0.53544	2.06528	-0.122013	-0.596529	-0.70867	-0.361384	-0.607659	-0.716139	-0.619707	-0.745709
ENSMUSG00000062980	2.00764	-0.380557	0.642094	2.01239	-0.560818	-0.480353	-0.413955	-0.415037	-0.522218	-0.543015	-0.675545	-0.670627
ENSMUSG00000007655	1.96483	-0.130553	0.627305	2.0382	-0.561538	-0.587237	-0.406743	-0.54589	-0.502239	-0.623926	-0.647529	-0.624676
ENSMUSG00000027188	1.90293	-0.225606	0.613721	2.11485	-0.490093	-0.574672	-0.401475	-0.47297	-0.604679	-0.632898	-0.644724	-0.584389
ENSMUSG00000027359	0.993936	0.968531	0.362654	0.260739	0.724201	0.914205	-1.2988	1.20165	-0.730701	-1.11078	-1.18538	-1.10027
ENSMUSG00000058897	2.54384	0.924166	-0.328745	-0.149969	-0.0930886	0.281982	-0.633476	0.663256	-0.822972	-0.70689	-0.716811	-0.96129
ENSMUSG00000055116	1.90385	1.54849	0.89132	0.310075	-0.00952866	-0.555521	-1.38035	-0.590357	-0.203377	-0.325147	-0.55588	-1.03357
ENSMUSG00000014846	1.96715	1.53217	1.09359	0.531574	-0.630975	-0.660454	-0.725074	-0.612577	-0.691943	-0.610437	-0.542448	-0.650586
ENSMUSG00000001334	1.50514	1.96844	0.746482	0.787267	-0.737996	-0.355275	-0.632569	-0.450024	-0.910002	-0.165778	-0.956626	-0.799066
ENSMUSG00000005950	1.70907	1.95752	0.479359	0.826571	-0.735004	-0.735004	-0.646091	-0.735004	-0.735004	-0.367316	-0.735004	-0.284089
ENSMUSG00000057286	1.28206	0.42485	2.01149	0.939126	-0.222413	-0.344684	-1.48046	0.0493423	-0.936421	-0.497961	-0.683927	-0.541006
ENSMUSG00000061013	1.3253	0.594962	1.74791	1.19301	-0.464914	-0.0623789	-1.2312	-0.297135	-0.908437	-0.0315988	-0.831236	-1.03428
ENSMUSG00000033578	1.51814	1.01165	1.90508	0.4881	-0.831214	-0.139086	-0.840678	-0.352051	-0.877238	-0.18416	-0.942391	-0.756147
ENSMUSG00000064215	0.99992	0.70005	2.48085	0.385312	-0.48607	-0.580186	-0.830341	-0.166023	-0.808515	-0.115407	-0.825205	-0.754388
ENSMUSG00000070287	2.18804	0.431013	1.26225	0.919704	-0.631005	-0.36621	-1.05026	-0.0778278	-0.414192	-0.608156	-0.688775	-0.964572
ENSMUSG00000084274	2.03294	0.357234	1.44417	0.957873	-0.52541	-0.876915	-1.21495	-0.0938123	-0.469891	-0.293902	-0.533016	-0.784317
ENSMUSG00000050947	1.91034	0.142642	1.25144	1.31174	-0.636644	-0.309007	-1.22107	0.322068	-0.604191	-0.806171	-0.623024	-0.738119
ENSMUSG00000091337	1.82675	0.0474748	1.60851	1.21108	-0.274482	-0.356745	-0.974851	0.0242401	-0.745859	-0.811687	-0.899537	-0.654893
ENSMUSG00000029270	1.67343	0.403771	1.40962	1.16391	-0.389633	-0.689306	-1.30495	-0.0259981	-0.32174	0.143502	-0.7935	-1.2691
ENSMUSG00000036181	1.62374	1.15073	0.9897	1.13592	-0.0015791	-0.409472	-1.14765	-0.0732117	-1.02749	-0.166627	-0.887053	-1.187
ENSMUSG00000022262	1.21099	2.24549	-0.227215	1.32307	-0.456298	-0.548582	-0.672572	-0.514859	-0.381543	-0.711891	-0.569831	-0.696759
ENSMUSG00000053702	1.36315	2.21838	-0.099245	1.10463	-0.822571	-0.399237	-0.628066	-0.498372	-0.124538	-0.738723	-0.639836	-0.735576
ENSMUSG00000045201	0.212136	2.70333	0.141466	1.10333	-0.61636	-0.61636	-0.61636	-0.61636	-0.339395	-0.61636	-0.122707	-0.61636
ENSMUSG00000056293	0.545856	2.38953	0.645158	1.12815	-0.400392	-0.881673	-0.990998	-0.323778	-0.342917	-0.374925	-0.540661	-0.853348
ENSMUSG00000025165	0.123695	2.49777	1.09195	0.337507	-0.763097	-0.981062	-0.960389	-0.625283	0.268029	-0.154907	-0.154737	-0.679476
ENSMUSG00000079339	0.297752	2.87255	-0.207681	-0.152773	-0.331742	-0.645743	-0.707083	-0.628936	0.444778	0.357348	-0.615937	-0.682534
ENSMUSG00000091472	1.27116	2.69815	-0.181636	-0.127895	-0.539905	-0.539905	-0.539905	-0.539905	0.119554	-0.539905	-0.539905	-0.539905
ENSMUSG00000048852	2.12605	0.995193	0.461959	-0.290552	-0.581278	-0.766954	-1.02246	-0.883673	1.22472	0.0238167	-0.878785	-0.408043
ENSMUSG00000090877	2.44597	0.18974	-0.496405	-0.784496	-0.407059	-0.948642	-0.958944	-0.591508	0.349498	-0.407883	1.12121	0.488512
ENSMUSG00000006369	2.52133	-0.308148	0.866767	0.67297	-0.40967	-0.902749	-0.832357	-0.610442	-0.348609	-0.819851	-0.408217	0.57898
ENSMUSG00000072235	2.556	0.0465023	0.383638	0.862369	-0.299864	-0.874739	-0.972285	-0.526315	-0.0241814	-1.1333	-0.333934	0.316109
ENSMUSG00000022817	2.17474	0.337026	0.77429	1.10036	-0.498929	-0.890921	-1.57293	-0.458514	-0.219679	-0.717997	-0.180158	0.15271
ENSMUSG00000042613	2.18634	-0.0656673	0.826131	1.17937	-0.637498	-0.249931	-1.62948	-0.042533	-0.409877	-0.69909	-0.585848	0.128082
ENSMUSG00000041046	2.49062	-0.380903	1.44927	0.468257	-0.300373	-0.729283	-0.723107	-0.529881	-0.297264	-0.694046	-0.538771	-0.214516
ENSMUSG00000050394	2.13529	-0.308786	1.66989	0.869387	-0.23119	-0.652503	-0.752443	-0.745832	-0.446133	-0.712978	-0.687789	-0.136916
ENSMUSG00000035296	2.62145	-0.569928	0.967569	0.873793	-0.569928	-0.569928	-0.569928	-0.569928	-0.382564	-0.569928	-0.569928	-0.0907511
ENSMUSG00000020325	2.66598	-0.16794	0.903368	0.781144	-0.622802	-0.552069	-0.676249	-0.414679	-0.346616	-0.729175	-0.655766	-0.185194
ENSMUSG00000021759	2.63037	-0.327889	0.841048	0.846837	-0.507874	-0.692676	-0.760853	-0.456384	-0.411536	-0.663434	-0.630196	0.132587
ENSMUSG00000005973	2.35794	-0.23104	0.851189	1.38357	-0.533527	-0.694334	-0.82035	-0.597162	-0.253319	-0.380155	-0.821314	-0.261496
ENSMUSG00000070436	2.25895	-0.302238	1.01085	1.30646	-0.550266	-0.846248	-0.662292	-0.626855	-0.215384	-0.846074	-0.666918	0.140011
ENSMUSG00000018507	2.62523	-0.14328	0.619527	0.849061	-0.398856	-0.738331	-0.742249	-0.255887	-0.0119188	-0.934126	-0.88835	0.0191757
ENSMUSG00000060166	2.57397	0.0703249	0.535344	0.979916	-0.253356	-0.53825	-0.986099	-0.0488257	-0.47163	-0.73479	-1.00899	-0.117616
ENSMUSG00000025790	2.815	0.0920857	0.657187	0.48139	-0.500547	-0.655556	-0.618108	-0.614063	-0.203968	-0.658101	-0.692	-0.103319
ENSMUSG00000028464	2.79471	0.235431	0.60371	0.663363	-0.541882	-0.512702	-0.465458	-0.532707	-0.595159	-0.607707	-0.578786	-0.462816
ENSMUSG00000032085	2.7067	0.225794	0.526504	0.95041	-0.541289	-0.549616	-0.487093	-0.527909	-0.610892	-0.574848	-0.59714	-0.520624
ENSMUSG00000067818	2.68845	0.127292	0.724897	0.872837	-0.549837	-0.506976	-0.418901	-0.556366	-0.63125	-0.587459	-0.630598	-0.532087
ENSMUSG00000004044	2.66757	-0.0642112	0.804596	0.907307	-0.431429	-0.661041	-0.472587	-0.48869	-0.570927	-0.686606	-0.608589	-0.395393
ENSMUSG00000020814	2.6427	0.0920801	0.805974	0.895582	-0.549565	-0.695346	-0.616761	-0.333656	-0.522996	-0.653039	-0.608929	-0.456044
ENSMUSG00000024084	2.62291	-0.01927	0.815763	0.982147	-0.536209	-0.390915	-0.522574	-0.435794	-0.577724	-0.633175	-0.643181	-0.661977
ENSMUSG00000041548	2.70378	-0.0394599	0.596727	0.989232	-0.529372	-0.474579	-0.426331	-0.361079	-0.637087	-0.669405	-0.670458	-0.481963
ENSMUSG00000027419	2.65985	-0.163562	0.947784	0.786499	-0.379907	-0.366136	-0.572222	-0.335483	-0.664717	-0.666607	-0.648653	-0.596847
ENSMUSG00000056596	2.81823	-0.106394	0.76147	0.591192	-0.526231	-0.368317	-0.449069	-0.426853	-0.600085	-0.586565	-0.593521	-0.513858
ENSMUSG00000023011	2.81896	0.219526	0.544516	0.609157	-0.307066	-0.510389	-0.497327	-0.339521	-0.647305	-0.703649	-0.623748	-0.56315
ENSMUSG00000078794	2.84637	-0.00376229	0.695531	0.49396	-0.339529	-0.455123	-0.492385	-0.274218	-0.643456	-0.636738	-0.627335	-0.563315
ENSMUSG00000027801	2.61402	0.135122	0.822011	0.862033	-0.164601	-0.370652	-0.657376	-0.524304	-0.656644	-0.762615	-0.695689	-0.601307
ENSMUSG00000036570	2.6259	0.148849	0.942425	0.735992	-0.457986	-0.545533	-0.52155	-0.512841	-0.711169	-0.762601	-0.670394	-0.271095
ENSMUSG00000031791	2.28993	0.0844961	1.17166	1.01766	-0.409124	-0.701541	-0.939432	-0.120967	-1.00343	-0.301776	-0.761338	-0.326134
ENSMUSG00000035285	2.56069	0.121381	1.18109	0.294897	-0.554521	-0.91463	-0.907445	-0.0857057	-0.756098	-0.291687	-0.55271	-0.0952674
ENSMUSG00000023236	2.38783	0.18654	1.30106	0.821777	-0.561544	-0.483859	-0.4941	-0.341686	-0.701442	-0.68734	-0.746334	-0.680893
ENSMUSG00000027316	2.41845	0.536636	1.24568	0.606672	-0.608634	-0.511084	-0.673343	-0.442253	-0.600175	-0.718877	-0.608252	-0.644817
ENSMUSG00000078640	2.52713	0.234938	1.31588	0.434743	-0.582297	-0.480404	-0.628	-0.309992	-0.628	-0.628	-0.628	-0.628
ENSMUSG00000020388	2.3547	-0.127342	1.6122	0.439333	-0.21667	-0.515434	-0.569403	-0.257117	-0.690861	-0.832082	-0.768351	-0.428971
ENSMUSG00000031144	2.48106	-0.0702709	1.2288	0.782035	-0.547937	-0.567649	-0.731781	-0.253376	-0.626634	-0.781501	-0.650983	-0.26176
ENSMUSG00000034675	2.61133	0.118858	1.09112	0.398632	-0.177535	-0.548092	-0.705771	-0.101601	-0.694822	-0.832904	-0.833184	-0.326035
ENSMUSG00000038648	2.02102	-0.39833	0.383415	1.56737	-0.527501	-0.624856	-1.00365	-0.0777326	0.831306	-1.04994	-0.403651	-0.717449
ENSMUSG00000045827	1.9389	0.052675	0.447956	1.78715	-0.248867	-0.316038	-0.903761	-0.56843	0.417592	-0.653155	-1.10256	-0.851458
ENSMUSG00000020928	1.98037	-0.46716	0.962807	1.80781	-0.637553	-0.637553	-0.637553	-0.637553	-0.637553	-0.637553	-0.47498	0.0164708
ENSMUSG00000058831	2.05188	-0.641898	0.988082	1.74572	-0.641898	-0.641898	-0.641898	-0.641898	-0.343259	-0.320612	-0.641898	-0.270423
ENSMUSG00000019997	1.96212	-0.211848	1.41444	1.49729	-0.434193	-0.72665	-0.569006	-0.60435	-0.342959	-0.777964	-0.658207	-0.548676
ENSMUSG00000020689	2.1114	-0.338748	1.05248	1.60759	-0.482359	-0.713487	-0.631869	-0.646852	-0.191637	-0.794419	-0.619247	-0.352845
ENSMUSG00000038370	2.08495	-0.118816	1.15892	1.57372	-0.617364	-0.581094	-0.369097	-0.584485	-0.658834	-0.623833	-0.618699	-0.645366
ENSMUSG00000033327	2.10899	-0.392563	0.837061	1.78995	-0.442948	-0.549015	-0.351165	-0.381249	-0.569557	-0.700847	-0.707026	-0.641633
ENSMUSG00000030222	2.18338	-0.176249	0.998002	1.57784	-0.425669	-0.484686	-0.545331	-0.455554	-0.600615	-0.6744	-0.744043	-0.652682
ENSMUSG00000031990	2.25143	-0.249187	0.769414	1.65032	-0.464691	-0.499248	-0.591619	-0.366051	-0.481355	-0.683553	-0.585491	-0.749972
ENSMUSG00000021388	2.57194	-0.130988	0.731021	1.19054	-0.459967	-0.540804	-0.518051	-0.426699	-0.588127	-0.602419	-0.633127	-0.593323
ENSMUSG00000028364	2.54085	-0.0903419	0.578969	1.31245	-0.356966	-0.646148	-0.505708	-0.398143	-0.539357	-0.757564	-0.626387	-0.511661
ENSMUSG00000030862	2.38905	-0.0248787	0.862286	1.37006	-0.633023	-0.654803	-0.500269	-0.536935	-0.608877	-0.614807	-0.576269	-0.471538
ENSMUSG00000042485	2.39057	0.0552629	0.853211	1.33222	-0.463136	-0.710263	-0.627764	-0.490179	-0.624086	-0.670192	-0.665428	-0.380219
ENSMUSG00000029838	2.39367	0.211915	0.598196	1.45445	-0.519626	-0.610357	-0.520827	-0.450789	-0.65775	-0.646438	-0.639027	-0.613416
ENSMUSG00000037852	2.41876	0.267379	0.724761	1.30301	-0.42558	-0.554835	-0.4938	-0.539135	-0.604355	-0.72814	-0.696265	-0.6718
ENSMUSG00000045954	2.45568	-0.245012	0.957421	1.23203	-0.422466	-0.60465	-0.475261	-0.518084	-0.48907	-0.576368	-0.686056	-0.628172
ENSMUSG00000052911	2.448	-0.090072	0.681467	1.35095	-0.593558	-0.69829	-0.65681	-0.125578	-0.461912	-0.679758	-0.756811	-0.417631
ENSMUSG00000004151	2.44921	-0.11081	0.622358	1.33664	-0.0423947	-0.552414	-0.307329	-0.393238	-0.783278	-0.691694	-0.78779	-0.739265
ENSMUSG00000033460	2.45265	0.200428	0.50716	1.32689	-0.338557	-0.473964	-0.778017	-0.233257	-0.420392	-0.966154	-0.60517	-0.671621
ENSMUSG00000027499	2.22272	0.110641	0.544804	1.66071	-0.104531	-0.718305	-0.760647	-0.418725	-0.413647	-0.553722	-0.748349	-0.82095
ENSMUSG00000038530	2.38851	0.0964907	0.388783	1.58267	-0.246289	-0.610751	-0.648957	-0.430237	-0.631332	-0.661103	-0.599701	-0.628085
ENSMUSG00000068923	2.33452	0.191448	0.49407	1.53059	-0.279701	-0.851577	-0.675202	-0.331912	-0.433562	-0.858459	-0.511563	-0.608649
ENSMUSG00000031994	2.33107	0.199917	-0.0968484	1.78892	-0.348921	-0.593786	-0.540955	-0.405477	-0.455634	-0.619482	-0.657062	-0.601736
ENSMUSG00000058297	2.45402	-0.0193322	-0.214088	1.6868	-0.336758	-0.380008	-0.55593	-0.258697	-0.440075	-0.724124	-0.595595	-0.616216
ENSMUSG00000041731	2.4077	-0.121689	0.0349415	1.75365	-0.47906	-0.512951	-0.386359	-0.436405	-0.590981	-0.564144	-0.580746	-0.523958
ENSMUSG00000048337	2.43177	-0.0223723	0.162739	1.67257	-0.499755	-0.501086	-0.491884	-0.491157	-0.555624	-0.565073	-0.574389	-0.565737
ENSMUSG00000061535	2.48681	-0.22627	0.0169524	1.65692	-0.331193	-0.420675	-0.521207	-0.373469	-0.543948	-0.601181	-0.645053	-0.497692
ENSMUSG00000063873	2.52966	-0.210008	0.160946	1.54974	-0.441998	-0.42613	-0.42543	-0.30708	-0.620946	-0.616834	-0.612017	-0.579897
ENSMUSG00000020155	2.57296	-0.141245	0.0636864	1.51919	-0.415869	-0.477363	-0.481175	-0.425331	-0.551467	-0.596652	-0.586278	-0.480458
ENSMUSG00000031328	2.50909	-0.135592	0.0369993	1.6082	-0.438876	-0.488763	-0.411092	-0.35464	-0.502394	-0.664905	-0.638751	-0.519276
ENSMUSG00000043673	2.44011	-0.117197	0.337259	1.59531	-0.545783	-0.665234	-0.70094	-0.373404	-0.387622	-0.484522	-0.464069	-0.63391
ENSMUSG00000032135	2.52099	-0.046028	0.343685	1.45857	-0.517956	-0.59593	-0.471769	-0.38879	-0.41531	-0.747443	-0.666988	-0.473036
ENSMUSG00000022840	2.4608	-0.141552	0.398815	1.54298	-0.52919	-0.404407	-0.421766	-0.349883	-0.625298	-0.666833	-0.689347	-0.574316
ENSMUSG00000052957	2.52001	-0.0420457	0.444431	1.39803	-0.530107	-0.605635	-0.417426	-0.224276	-0.648195	-0.649409	-0.67765	-0.567726
ENSMUSG00000048376	1.98008	-0.578117	0.550796	2.04057	-0.303102	-0.629401	-0.653648	-0.483033	-0.106067	-0.614498	-0.69121	-0.512373
ENSMUSG00000031502	2.20513	-0.489597	0.646962	1.74941	-0.494629	-0.645779	-0.554129	-0.442288	-0.292597	-0.79423	-0.711957	-0.176285
ENSMUSG00000048126	2.13045	-0.487589	0.69854	1.8171	-0.40701	-0.746999	-0.611143	-0.273659	-0.257117	-0.775936	-0.581897	-0.504746
ENSMUSG00000031503	2.40975	-0.373445	0.286331	1.59816	-0.523807	-0.68182	-0.565339	-0.388695	-0.286981	-0.781509	-0.716873	0.0242293
ENSMUSG00000017466	2.37583	-0.329497	0.306587	1.7275	-0.388718	-0.483164	-0.483741	-0.415765	-0.517938	-0.636461	-0.713863	-0.440765
ENSMUSG00000031841	2.45405	-0.248189	0.358483	1.58615	-0.476689	-0.640733	-0.439471	-0.483329	-0.521948	-0.671125	-0.637011	-0.280192
ENSMUSG00000020044	2.32437	-0.419912	0.412101	1.74759	-0.429036	-0.531936	-0.544753	-0.497855	-0.228855	-0.695637	-0.611742	-0.524334
ENSMUSG00000031673	2.41709	-0.227752	0.144076	1.69459	-0.325047	-0.577878	-0.515361	-0.316117	-0.324766	-0.697866	-0.699161	-0.571809
ENSMUSG00000072964	2.43741	-0.152346	0.310249	1.6112	-0.425329	-0.410754	-0.580573	-0.378849	-0.395384	-0.698621	-0.687861	-0.629144
ENSMUSG00000100241	2.81318	0.909125	0.368738	-0.0835744	-0.335442	-0.470366	-0.552172	-0.303539	-0.615247	-0.615247	-0.615247	-0.500203
ENSMUSG00000078915	3.04202	0.39404	0.212214	-0.22794	-0.35136	-0.393894	-0.475014	-0.367077	-0.562754	-0.437864	-0.415217	-0.417158
ENSMUSG00000004951	2.90563	0.822213	0.236999	-0.237973	-0.435533	-0.501318	-0.477859	-0.416182	-0.538348	-0.539783	-0.480619	-0.33723
ENSMUSG00000035557	2.97053	0.600318	0.226054	-0.0446064	-0.482734	-0.482734	-0.482734	-0.442113	-0.482734	-0.482734	-0.447273	-0.449236
ENSMUSG00000040972	2.52704	0.58182	1.30273	0.110879	-0.578386	-0.578386	-0.578386	-0.578386	-0.578386	-0.578386	-0.578386	-0.473764
ENSMUSG00000034685	2.73638	0.365969	1.03539	-0.293813	-0.410944	-0.514599	-0.570944	-0.559732	-0.539399	-0.609325	-0.694054	0.0550732
ENSMUSG00000043857	2.85136	-0.00502024	0.990975	0.00157863	-0.508385	-0.508385	-0.508385	-0.508385	-0.508385	-0.508385	-0.508385	-0.280193
ENSMUSG00000050505	2.68677	0.557759	0.688975	0.556655	-0.472469	-0.393546	-0.588926	-0.559281	-0.776456	-0.371722	-0.776456	-0.551305
ENSMUSG00000021032	2.72389	0.363788	0.997708	0.206105	-0.285864	-0.574843	-0.484236	-0.451618	-0.656108	-0.635906	-0.626067	-0.576852
ENSMUSG00000029223	2.69128	0.221819	0.990707	0.437495	-0.257606	-0.456967	-0.611612	-0.462051	-0.743113	-0.687248	-0.654633	-0.468072
ENSMUSG00000027568	2.84496	0.486541	0.386674	0.294053	-0.0246013	-0.518712	-0.218975	-0.59758	-0.663091	-0.663091	-0.663091	-0.663091
ENSMUSG00000055430	2.893	-0.0882608	0.691583	0.254172	-0.168588	-0.226813	-0.413572	-0.316885	-0.692847	-0.59064	-0.682411	-0.658743
ENSMUSG00000032502	3.08471	0.0790626	-0.231192	0.312783	-0.343489	-0.387746	-0.397821	-0.363874	-0.42639	-0.445906	-0.434233	-0.445906
ENSMUSG00000035189	3.09907	0.212238	-0.0983498	0.0252849	-0.394254	-0.327677	-0.469335	-0.342888	-0.43883	-0.326584	-0.469335	-0.469335
ENSMUSG00000019785	3.14601	-0.108405	-0.424185	-0.230386	-0.226834	-0.30539	-0.0454178	-0.144087	-0.411403	-0.401529	-0.424185	-0.424185
ENSMUSG00000028289	3.10835	0.118095	-0.407205	-0.0148947	-0.266634	-0.295585	-0.0232703	-0.340308	-0.48364	-0.450289	-0.488605	-0.456015
ENSMUSG00000005339	3.17526	-0.291925	-0.291925	-0.256004	-0.291925	-0.291925	-0.291925	-0.291925	-0.291925	-0.291925	-0.291925	-0.291925
ENSMUSG00000024173	3.17543	-0.288675	-0.288675	-0.288675	-0.288675	-0.288675	-0.288675	-0.288675	-0.288675	-0.288675	-0.288675	-0.288675
ENSMUSG00000036500	3.17543	-0.288675	-0.288675	-0.288675	-0.288675	-0.288675	-0.288675	-0.288675	-0.288675	-0.288675	-0.288675	-0.288675
ENSMUSG00000038591	3.15193	-0.00894821	-0.29427	-0.0655953	-0.360188	-0.315228	-0.292905	-0.367923	-0.373851	-0.340706	-0.373851	-0.35846
ENSMUSG00000047842	3.15358	-0.00883737	-0.198937	-0.135817	-0.330324	-0.383534	-0.382805	-0.278697	-0.369448	-0.374855	-0.368874	-0.321452
ENSMUSG00000032323	2.99505	-0.432012	0.390702	0.471922	-0.432012	-0.432012	-0.432012	-0.432012	-0.432012	-0.432012	-0.432012	-0.401578
ENSMUSG00000038086	3.05089	-0.255437	0.423883	0.0201872	-0.413743	-0.47765	-0.522259	-0.451322	-0.462842	-0.130905	-0.522259	-0.258543
ENSMUSG00000021200	2.92441	-0.00290965	0.398308	0.587508	-0.453509	-0.517276	-0.360462	-0.492874	-0.474526	-0.560593	-0.592002	-0.456072
ENSMUSG00000074971	2.91277	0.0559707	0.29394	0.670111	-0.359903	-0.512425	-0.444988	-0.50474	-0.477007	-0.591831	-0.597505	-0.444393
ENSMUSG00000024395	2.87407	0.102243	0.286624	0.756431	-0.459749	-0.477257	-0.369643	-0.441035	-0.5947	-0.62819	-0.580928	-0.467862
ENSMUSG00000036599	2.92367	0.169502	0.151056	0.669794	-0.516086	-0.502366	-0.382794	-0.493657	-0.483454	-0.599618	-0.54453	-0.391512
ENSMUSG00000026208	2.89223	0.311689	0.453861	0.451888	-0.520333	-0.509278	-0.454711	-0.519908	-0.565352	-0.562292	-0.546633	-0.431159
ENSMUSG00000097697	2.93244	0.327695	0.338859	0.398944	-0.406292	-0.511503	-0.549508	-0.524544	-0.549508	-0.466451	-0.549508	-0.440618
ENSMUSG00000010311	3.01661	0.232203	0.043463	0.384044	-0.443621	-0.430107	-0.411062	-0.482184	-0.503733	-0.463773	-0.49454	-0.447303
ENSMUSG00000031636	2.97027	0.20327	0.100236	0.528935	-0.475072	-0.429292	-0.316503	-0.480683	-0.544965	-0.516116	-0.541129	-0.498953
ENSMUSG00000001349	2.99189	0.293879	0.228216	0.293568	-0.467057	-0.469372	-0.446932	-0.467726	-0.533919	-0.510966	-0.507408	-0.404176
ENSMUSG00000020439	2.95772	0.185206	0.246773	0.482553	-0.427933	-0.474753	-0.393103	-0.411493	-0.552183	-0.607126	-0.58118	-0.424482
ENSMUSG00000059430	2.98808	0.083988	0.254565	0.452822	-0.48047	-0.463181	-0.422064	-0.47632	-0.518481	-0.493745	-0.504105	-0.421093
ENSMUSG00000021943	3.04378	0.014201	-0.0251879	0.314826	-0.271011	-0.424971	-0.486053	-0.0308702	-0.550358	-0.569367	-0.539212	-0.475781
ENSMUSG00000031239	2.98163	-0.0869796	0.291406	0.445175	-0.500365	-0.35078	-0.606803	-0.165308	-0.515442	-0.340917	-0.627228	-0.524385
ENSMUSG00000050315	2.96981	0.246615	-0.123034	0.616325	-0.445312	-0.437865	-0.447559	-0.439907	-0.487747	-0.501356	-0.482138	-0.46783
ENSMUSG00000006221	3.0244	0.209607	-0.164046	0.445005	-0.363771	-0.408718	-0.425683	-0.368198	-0.562151	-0.521425	-0.487178	-0.377838
ENSMUSG00000071317	3.01069	0.108901	-0.0879244	0.532272	-0.442423	-0.345405	-0.357171	-0.361061	-0.515603	-0.541051	-0.505979	-0.495246
ENSMUSG00000032366	2.91634	-0.00274685	0.152025	0.749936	-0.294673	-0.516641	-0.675116	-0.457914	-0.479254	-0.55931	-0.439068	-0.393582
ENSMUSG00000029126	2.94829	0.0916641	0.0234214	0.672492	-0.430989	-0.48882	-0.489083	-0.404211	-0.588976	-0.563544	-0.555381	-0.214866
ENSMUSG00000032679	2.92096	0.0402805	0.130754	0.714162	-0.251888	-0.5208	-0.424543	-0.458766	-0.626304	-0.576003	-0.616393	-0.331463
ENSMUSG00000022803	3.00964	-0.112862	0.097601	0.552817	-0.393176	-0.40333	-0.303563	-0.419316	-0.500741	-0.514098	-0.527052	-0.485924
ENSMUSG00000027004	2.97857	-0.0545088	-0.0909326	0.693881	-0.319817	-0.468429	-0.503968	-0.254022	-0.577759	-0.44913	-0.428368	-0.525518
ENSMUSG00000069378	2.97409	-0.151876	0.0209484	0.711735	-0.38755	-0.353078	-0.524054	-0.339872	-0.409872	-0.524054	-0.492368	-0.524054
ENSMUSG00000028763	2.69444	-0.41033	0.219724	1.17147	-0.435176	-0.552069	-0.74253	-0.292729	-0.402977	-0.835552	-0.398801	-0.0154653
ENSMUSG00000037206	2.78139	-0.136337	0.0502329	1.10492	-0.398041	-0.526604	-0.443287	-0.448686	-0.551255	-0.681028	-0.638713	-0.112599
ENSMUSG00000030352	2.72151	-0.336218	0.26029	1.22732	-0.403805	-0.507937	-0.523421	-0.554265	-0.409674	-0.546835	-0.52487	-0.402099
ENSMUSG00000039787	2.66192	-0.334733	0.393675	1.24866	-0.456189	-0.502345	-0.540352	-0.356225	-0.454869	-0.671293	-0.671293	-0.316962
ENSMUSG00000022197	2.83208	-0.136034	-0.25292	1.05159	-0.242453	-0.426152	-0.66186	-0.30332	-0.125131	-0.596439	-0.57589	-0.563472
ENSMUSG00000026764	2.6513	0.210209	-0.0501155	1.23564	-0.311091	-0.735694	-0.736743	-0.429464	-0.165543	-0.763933	-0.375721	-0.528845
ENSMUSG00000031749	2.79064	-0.349383	0.426946	0.982041	-0.499767	-0.504297	-0.506631	-0.244015	-0.523115	-0.524176	-0.636975	-0.411264
ENSMUSG00000048458	2.80973	-0.145288	0.379868	0.910512	-0.609087	-0.574893	-0.497014	-0.313546	-0.282057	-0.689572	-0.595208	-0.393448
ENSMUSG00000030499	2.83401	-0.0332712	0.413592	0.804244	-0.428205	-0.524296	-0.61907	-0.296532	-0.66242	-0.50109	-0.640217	-0.346744
ENSMUSG00000032118	2.91879	-0.173427	0.19916	0.787291	-0.447234	-0.461551	-0.449572	-0.320455	-0.516441	-0.414771	-0.612213	-0.50958
ENSMUSG00000035275	2.87078	-0.147053	0.285634	0.853787	-0.452096	-0.29276	-0.501998	-0.55878	-0.499187	-0.467474	-0.613983	-0.476872
ENSMUSG00000032024	2.863	-0.227614	0.122366	0.954393	-0.312679	-0.445524	-0.477674	-0.30203	-0.479287	-0.684267	-0.530676	-0.480003
ENSMUSG00000036745	2.86931	-0.0414818	-0.0508951	0.952307	-0.377787	-0.478637	-0.560573	-0.268945	-0.330226	-0.653653	-0.529819	-0.529597
ENSMUSG00000025743	2.8652	-0.213429	-0.0322502	1.00578	-0.41526	-0.545645	-0.42972	-0.463626	-0.368202	-0.608734	-0.540567	-0.253556
ENSMUSG00000039115	2.89661	-0.263269	0.0202481	0.94599	-0.369579	-0.500978	-0.427257	-0.425238	-0.395299	-0.518859	-0.533884	-0.428482
ENSMUSG00000017817	2.88465	-0.0737778	0.0739994	0.909702	-0.401633	-0.50239	-0.382436	-0.423647	-0.554398	-0.549094	-0.564154	-0.416823
ENSMUSG00000029761	2.899	-0.156292	-0.132101	0.957424	-0.342766	-0.505426	-0.41549	-0.348078	-0.49776	-0.55364	-0.51107	-0.393797
ENSMUSG00000022836	2.84885	-0.184775	-0.116126	1.07529	-0.383485	-0.366939	-0.413887	-0.405422	-0.51157	-0.445371	-0.576071	-0.520489
ENSMUSG00000037712	2.87793	-0.0940015	-0.140211	0.991178	-0.379261	-0.45341	-0.397653	-0.335623	-0.408454	-0.559289	-0.565372	-0.535834
ENSMUSG00000026463	2.84282	-0.101605	-0.0504808	1.0558	-0.450415	-0.4473	-0.349346	-0.395919	-0.500243	-0.56095	-0.542583	-0.49977
ENSMUSG00000030554	2.88708	-0.08636	-0.0655026	0.966805	-0.452756	-0.462824	-0.420973	-0.42808	-0.482432	-0.488553	-0.494229	-0.472177
ENSMUSG00000033207	2.87074	-0.231155	0.0558059	0.975842	-0.429505	-0.291149	-0.381886	-0.467155	-0.429879	-0.574352	-0.548681	-0.548627
ENSMUSG00000018830	2.81937	-0.172405	0.103413	1.07501	-0.484155	-0.43851	-0.351502	-0.467149	-0.526634	-0.530146	-0.530253	-0.497037
ENSMUSG00000029436	2.81912	-0.0695806	0.0923152	1.05212	-0.484906	-0.385223	-0.384492	-0.531015	-0.496438	-0.592098	-0.540739	-0.479057
ENSMUSG00000032181	2.81498	0.0379746	0.175372	0.949717	-0.510844	-0.384326	-0.283145	-0.302826	-0.624071	-0.597777	-0.665159	-0.609891
ENSMUSG00000051236	2.76306	-0.0188587	-0.0446075	1.18873	-0.315959	-0.540218	-0.491959	-0.384652	-0.483916	-0.560495	-0.593008	-0.518117
ENSMUSG00000041670	2.73409	0.0310637	-0.0301141	1.2314	-0.431783	-0.454214	-0.415749	-0.40913	-0.580376	-0.541235	-0.587481	-0.54647
ENSMUSG00000058070	2.77057	-0.00731224	-0.0097211	1.16267	-0.450589	-0.514492	-0.342839	-0.417979	-0.462142	-0.561832	-0.619185	-0.547154
ENSMUSG00000021838	2.77271	0.0216021	-0.0360122	1.1298	-0.339505	-0.523075	-0.425706	-0.23634	-0.509663	-0.659724	-0.596617	-0.59747
ENSMUSG00000026888	2.82002	-0.0327952	0.0290937	1.05515	-0.42607	-0.492509	-0.439605	-0.350003	-0.450421	-0.642887	-0.49162	-0.578354
ENSMUSG00000039239	2.72885	-0.0324109	0.289869	1.1217	-0.515548	-0.443203	-0.558567	-0.264168	-0.584429	-0.67334	-0.530541	-0.53821
ENSMUSG00000050711	2.68927	-0.0375779	0.245782	1.22375	-0.387868	-0.3392	-0.499462	-0.465637	-0.620102	-0.628193	-0.604998	-0.575762
ENSMUSG00000026421	2.62034	0.0018071	0.463958	1.2455	-0.513891	-0.569347	-0.502606	-0.535522	-0.549788	-0.613248	-0.604205	-0.442995
ENSMUSG00000035783	2.66506	-0.0600905	0.366375	1.23521	-0.528435	-0.513136	-0.42924	-0.512033	-0.588424	-0.568043	-0.590606	-0.476635
ENSMUSG00000004105	2.67405	0.0678449	0.446334	1.12925	-0.388617	-0.609942	-0.542532	-0.486048	-0.519212	-0.606067	-0.607275	-0.557786
ENSMUSG00000021303	2.65364	0.0800324	0.521209	1.11371	-0.463974	-0.524815	-0.592312	-0.398531	-0.56122	-0.616209	-0.679303	-0.532231
ENSMUSG00000028524	2.62105	-0.049111	0.247962	1.30935	-0.261227	-0.289486	-0.511623	-0.46716	-0.523421	-0.73631	-0.724092	-0.615924
ENSMUSG00000029088	2.57445	0.132853	0.175013	1.36067	-0.242214	-0.343199	-0.480046	-0.458915	-0.621085	-0.675873	-0.741504	-0.680155
ENSMUSG00000025089	2.59325	-0.195889	0.185027	1.41592	-0.467215	-0.243077	-0.252752	-0.50389	-0.61722	-0.634718	-0.648848	-0.630587
ENSMUSG00000046709	2.60373	-0.1236	0.150702	1.37865	-0.361749	-0.131379	-0.573816	-0.40295	-0.715388	-0.493037	-0.691263	-0.639899
ENSMUSG00000029309	2.73048	-0.215399	0.0182608	1.2869	-0.465465	-0.457832	-0.372269	-0.473935	-0.49311	-0.508512	-0.53084	-0.518283
ENSMUSG00000053963	2.77379	-0.351457	-0.0707993	1.23712	-0.473203	-0.400255	-0.300202	-0.412419	-0.493657	-0.508572	-0.503684	-0.49667
ENSMUSG00000044345	2.65747	-0.133715	0.10771	1.36252	-0.488531	-0.439986	-0.415733	-0.424913	-0.455034	-0.631101	-0.648782	-0.489904
ENSMUSG00000027858	2.64661	-0.187811	0.266774	1.33028	-0.486488	-0.486589	-0.348152	-0.405722	-0.527805	-0.602797	-0.609416	-0.588885
ENSMUSG00000030255	2.67277	-0.145058	0.207803	1.30093	-0.517773	-0.538633	-0.425828	-0.317913	-0.543401	-0.521537	-0.639134	-0.532227
ENSMUSG00000062760	2.58505	-0.308329	0.234981	1.4655	-0.490084	-0.322755	-0.520382	-0.482154	-0.496126	-0.534298	-0.57761	-0.553793
ENSMUSG00000031070	2.58719	-0.385333	0.0341249	1.53527	-0.489972	-0.517643	-0.428222	-0.368759	-0.494879	-0.501501	-0.536314	-0.433961
ENSMUSG00000032332	2.54577	-0.30508	0.164116	1.55212	-0.472976	-0.533265	-0.432947	-0.488172	-0.387421	-0.607482	-0.546892	-0.487768
ENSMUSG00000039607	2.7126	-0.382773	0.25463	1.14766	-0.262378	-0.0843624	-0.430431	-0.302566	-0.630629	-0.668296	-0.688973	-0.664485
ENSMUSG00000051177	2.79788	-0.331868	0.380398	0.969191	-0.151285	-0.471321	-0.666858	-0.476318	-0.473904	-0.474615	-0.599574	-0.50173
ENSMUSG00000028020	2.77684	0.670422	-0.251274	0.826817	-0.398309	-0.396911	-0.585558	-0.376078	-0.613107	-0.613107	-0.512234	-0.5275
ENSMUSG00000036766	2.78969	0.556585	-0.0321904	0.835363	-0.451635	-0.348145	-0.561257	-0.561945	-0.583558	-0.637811	-0.485848	-0.519249
ENSMUSG00000035459	2.80746	0.4108	0.0746686	0.834476	-0.522879	-0.515726	-0.595224	-0.211916	-0.595224	-0.595224	-0.595224	-0.495993
ENSMUSG00000068196	2.93306	0.227637	0.0297596	0.66453	-0.43089	-0.426513	-0.512598	-0.374171	-0.604849	-0.417749	-0.550128	-0.538086
ENSMUSG00000068699	2.84531	0.20157	-0.0162523	0.938951	-0.502878	-0.515376	-0.406659	-0.48228	-0.530349	-0.528998	-0.524861	-0.478174
ENSMUSG00000050288	2.70232	0.2016	0.379413	0.92438	-0.16714	-0.34727	-0.701326	-0.388713	-0.775302	-0.741876	-0.793683	-0.292402
ENSMUSG00000000555	2.60363	0.433204	0.134548	1.12269	-0.411352	-0.644337	-0.737339	-0.32456	-0.467408	-0.880271	-0.718276	-0.110539
ENSMUSG00000059970	2.6566	0.144787	0.107367	1.22183	-0.346662	-0.554964	-0.712288	-0.253473	-0.504442	-0.875472	-0.497984	-0.385299
ENSMUSG00000046058	2.69824	0.325544	0.485385	0.811445	-0.560253	-0.854807	-0.634463	-0.713263	-0.700494	-0.149517	-0.359694	-0.348122
ENSMUSG00000049872	2.28118	0.498124	0.450873	1.55969	-0.523319	-0.629207	-0.476285	-0.525446	-0.696059	-0.637965	-0.671661	-0.629932
ENSMUSG00000003657	2.5438	0.256985	0.369733	1.30438	-0.569818	-0.366967	-0.356602	-0.555938	-0.679832	-0.677819	-0.678232	-0.589688
ENSMUSG00000020411	2.41462	0.216779	0.456672	1.48558	-0.568227	-0.321263	-0.651041	-0.505241	-0.651041	-0.651041	-0.651041	-0.574758
ENSMUSG00000023064	2.41717	0.12998	0.535298	1.47779	-0.558976	-0.527379	-0.498701	-0.605223	-0.653741	-0.51957	-0.758148	-0.438501
ENSMUSG00000030401	2.44428	0.321501	0.773922	1.17276	-0.41677	-0.719299	-0.593059	-0.469681	-0.64982	-0.839797	-0.639625	-0.384411
ENSMUSG00000023336	2.51854	0.203744	0.969364	0.968214	-0.610254	-0.544062	-0.475835	-0.538673	-0.625374	-0.638422	-0.641848	-0.585397
ENSMUSG00000050503	2.58524	0.399264	0.75865	0.910789	-0.629852	-0.592659	-0.694967	-0.583969	-0.52944	-0.649736	-0.442116	-0.531198
ENSMUSG00000014592	2.32761	0.208931	0.759734	1.07226	0.0361547	-0.539277	-1.26574	-0.0571419	-0.277876	-0.897146	-0.463527	-0.903986
ENSMUSG00000048027	2.36474	0.192625	0.582529	1.21136	-0.313447	-0.414108	-1.09654	0.171846	-0.372658	-0.600136	-0.671321	-1.05489
ENSMUSG00000026986	2.35136	0.568256	0.701338	1.096	-0.20737	-0.247196	-0.770158	-0.212113	-0.852014	-0.737626	-0.761728	-0.928756
ENSMUSG00000062929	2.65936	0.319401	0.197227	0.981727	-0.290423	-0.192361	-0.857406	-0.178859	-0.425592	-0.474091	-0.778171	-0.960815
ENSMUSG00000037759	2.4969	0.521022	0.127515	1.20465	-0.506315	-0.796025	-0.611538	-0.690384	0.136337	-0.387212	-0.7435	-0.751446
ENSMUSG00000051726	2.20076	0.463857	0.166624	1.61509	-0.667922	-0.831718	-1.02698	-0.040767	-0.281901	-0.87665	-0.318297	-0.402094
ENSMUSG00000021573	2.19096	1.25606	-0.178259	1.2062	-0.629046	-0.146347	-0.807724	-0.682004	-0.572311	-0.0717755	-0.637657	-0.928094
ENSMUSG00000006235	2.12314	1.25702	-0.566706	1.49262	-0.566706	-0.566706	-0.566706	-0.566706	-0.339138	-0.566706	-0.566706	-0.566706
ENSMUSG00000074486	2.35356	0.767536	-0.159787	1.52611	-0.560927	-0.560927	-0.560927	-0.560927	-0.560927	-0.560927	-0.560927	-0.560927
ENSMUSG00000029236	2.50753	1.4975	-0.0525601	0.365406	-0.529755	-0.553916	-0.512626	-0.505916	-0.553916	-0.553916	-0.553916	-0.553916
ENSMUSG00000054013	2.68841	0.994504	0.0735321	0.26246	-0.136033	-0.0482144	-0.377859	-0.344652	-0.74075	-0.814605	-0.814605	-0.74219
ENSMUSG00000022995	2.84174	0.515971	0.0708648	0.671922	-0.320968	-0.581912	-0.394712	-0.422565	-0.550522	-0.661613	-0.620273	-0.547935
ENSMUSG00000066705	2.78737	0.53606	0.339362	0.641227	-0.337694	-0.618333	-0.53433	-0.381422	-0.654421	-0.608883	-0.644868	-0.524068
ENSMUSG00000030246	2.8079	0.82375	0.0743273	0.390726	-0.41492	-0.383346	-0.768538	-0.319375	-0.549526	-0.613995	-0.665078	-0.381929
ENSMUSG00000026308	2.89766	0.51412	0.00157416	0.565463	-0.490261	-0.402393	-0.566148	-0.37178	-0.534143	-0.566148	-0.566148	-0.481797
ENSMUSG00000028989	2.9203	0.659511	-0.0458472	0.36137	-0.467518	-0.454489	-0.451381	-0.459151	-0.523571	-0.524698	-0.492897	-0.521632
ENSMUSG00000085876	-0.32886	-0.557913	2.00304	-0.557913	-0.278545	2.16061	0.245241	-0.454005	-0.557913	-0.557913	-0.557913	-0.557913
ENSMUSG00000078919	-0.231274	0.461925	2.18832	-0.103156	0.974475	0.91706	-0.808283	0.114151	-0.358708	-0.907986	-1.13383	-1.1127
ENSMUSG00000109061	0.0670707	-0.0280068	2.74823	-0.666677	0.906359	0.0806476	-0.604179	0.16327	-0.666677	-0.666677	-0.666677	-0.666677
ENSMUSG00000085084	-0.488399	-0.00639956	1.70084	1.4162	0.0369903	-0.362949	1.60576	-0.488857	-0.853293	-0.853293	-0.853293	-0.853293
ENSMUSG00000097825	0.0375346	0.164053	2.52357	0.860944	-0.410484	-0.198606	0.841724	-0.611271	-0.801866	-0.801866	-0.801866	-0.801866
ENSMUSG00000042846	0.722534	-0.755693	2.03391	-0.383108	-0.755693	-0.172244	1.0752	1.25786	-0.755693	-0.755693	-0.755693	-0.755693
ENSMUSG00000057447	-0.652536	-0.445668	2.50836	-0.182055	-0.652536	0.168885	1.20909	0.6566	-0.652536	-0.652536	-0.652536	-0.652536
ENSMUSG00000019055	1.09389	-0.0688995	1.25979	1.86116	-0.633254	-1.03794	-1.18484	-0.285054	-0.244665	-1.0019	-0.467092	0.708816
ENSMUSG00000047878	1.07651	-0.143933	1.01502	2.27931	-0.629056	-0.95936	-0.8584	-0.059326	-0.0448518	-1.01229	-0.713574	0.0499547
ENSMUSG00000031903	0.826357	0.298329	1.82995	1.54149	-0.535823	-0.622809	-1.21598	0.092497	-0.355803	-0.94141	-1.13219	0.2154
ENSMUSG00000033917	0.660386	0.66073	1.97859	1.48854	-0.576932	-0.882007	-1.29478	-0.405528	-0.502422	-0.81998	-0.344696	0.0380986
ENSMUSG00000041378	0.725124	-0.190297	2.06805	1.43813	-0.544779	-0.816075	-0.828472	-0.505124	0.755073	-0.856671	-0.856671	-0.388284
ENSMUSG00000002885	0.91148	-0.691511	1.54866	2.02132	-0.536123	-0.732964	-0.93687	-0.360895	0.345898	-0.951735	-0.590024	-0.0272323
ENSMUSG00000005958	0.599595	-0.412318	1.79062	1.94989	-0.492962	-0.953308	-1.16455	-0.191506	0.0253405	-0.559964	-0.758385	0.167544
ENSMUSG00000021830	0.468587	0.0351374	1.41813	2.28981	-0.53485	-0.353293	-0.96286	-0.150109	0.287177	-0.868737	-0.800427	-0.828562
ENSMUSG00000023886	0.299496	-0.2078	1.62045	2.28471	-0.252977	-0.549158	-1.00119	-0.0424211	0.0319338	-0.930968	-0.629755	-0.622329
ENSMUSG00000026080	0.36838	-0.53419	1.61328	2.26312	-0.619224	-0.636649	-0.711163	-0.409183	0.508214	-0.572515	-0.632862	-0.63721
ENSMUSG00000049001	0.488391	-0.076949	1.31528	2.24965	-0.417772	-0.841641	-0.878476	-0.217098	0.652525	-1.0331	-0.623272	-0.617542
ENSMUSG00000026879	0.810577	-0.398255	1.84082	1.91019	-0.580192	-0.863413	-0.963456	-0.370277	0.0522842	-0.908012	-0.139335	-0.39093
ENSMUSG00000086141	0.735293	-0.161859	1.94169	1.89481	-0.719357	-0.796256	-0.932893	-0.250757	-0.257414	-0.801158	-0.142659	-0.509444
ENSMUSG00000024098	1.10967	-0.215795	1.50442	1.90955	-0.191674	-0.646007	-1.26113	-0.289727	0.189753	-0.782729	-0.384168	-0.94217
ENSMUSG00000041540	0.772773	-0.31111	1.51554	2.04798	-0.458677	-0.456561	-1.02415	-0.566829	0.444041	-1.0265	-0.0580658	-0.878442
ENSMUSG00000036334	0.374211	-0.23866	1.77866	2.30205	-0.42809	-0.749843	-0.605365	-0.410677	-0.504632	-0.624502	-0.357754	-0.535397
ENSMUSG00000058914	0.42974	-0.342103	1.96789	2.13968	-0.534836	-0.552185	-0.361178	-0.52635	-0.572495	-0.446824	-0.60067	-0.60067
ENSMUSG00000031112	0.0944391	-0.0649968	1.58775	2.46921	-0.49292	-0.643884	-0.608554	-0.417835	-0.0583109	-0.600055	-0.593326	-0.671517
ENSMUSG00000031274	0.493729	-0.274456	1.33501	2.59257	-0.540799	-0.53517	-0.523834	-0.411599	-0.446413	-0.561963	-0.51702	-0.61005
ENSMUSG00000038094	0.201408	-0.50098	1.56037	2.53999	-0.50098	-0.50098	-0.50098	-0.50098	-0.384435	-0.410472	-0.50098	-0.50098
ENSMUSG00000039007	0.101965	0.214318	1.91939	2.02864	-0.372286	-0.428474	-1.1926	0.0187618	-0.46828	-0.686802	-0.38741	-0.747223
ENSMUSG00000060002	0.346971	0.0383342	2.13171	1.87879	-0.384729	-0.495456	-0.997617	-0.415913	-0.390129	-0.570114	-0.332925	-0.808915
ENSMUSG00000000594	0.341929	0.178047	2.03583	1.9374	-0.598201	-0.620341	-0.927838	-0.365529	-0.178496	-0.788368	-0.662415	-0.352019
ENSMUSG00000022747	0.068431	0.00186443	1.96195	2.04604	-0.386094	-0.807946	-0.913793	-0.115509	0.0483306	-0.85584	-0.409157	-0.638272
ENSMUSG00000022949	-0.0197946	0.0757407	1.81823	2.20331	-0.424813	-0.529744	-0.907996	0.0345424	-0.176274	-0.925888	-0.567815	-0.579502
ENSMUSG00000040987	1.02489	-0.160117	1.88813	1.66345	-0.426074	-0.766776	-1.01359	-0.00411941	0.0699722	-0.57758	-0.934388	-0.763801
ENSMUSG00000033192	0.738231	-0.234728	2.20155	1.48581	-0.460419	-0.409043	-1.27322	-0.220139	0.0821858	-0.850673	-0.480163	-0.579388
ENSMUSG00000051579	1.11247	0.0192166	2.11298	1.40192	-0.336696	-0.433791	-1.1644	-0.353594	-0.265884	-0.623007	-0.810307	-0.658911
ENSMUSG00000058317	1.19415	-0.47451	1.72372	1.80208	-0.517367	-0.239296	-1.32269	-0.671373	-0.237875	-0.425506	-0.311339	-0.519991
ENSMUSG00000021337	1.2169	-0.603911	1.68073	1.95687	-0.644959	-0.510066	-0.767675	-0.702849	-0.474306	-0.172765	-0.551352	-0.426613
ENSMUSG00000048498	1.1801	-0.305835	1.66074	1.99977	-0.652602	-0.652602	-0.652602	-0.652602	-0.652602	-0.379092	-0.240075	-0.652602
ENSMUSG00000006205	1.12669	-0.485342	2.08655	1.6078	-0.561021	-0.688915	-0.530344	-0.468863	-0.291962	-0.716671	-0.746373	-0.331552
ENSMUSG00000040488	1.16641	-0.464783	2.0693	1.59633	-0.614383	-0.681628	-0.496934	-0.320453	-0.3036	-0.741544	-0.724599	-0.484116
ENSMUSG00000026043	1.04868	-0.470378	2.02949	1.75716	-0.494304	-0.689949	-0.589765	-0.502993	-0.417695	-0.673968	-0.612975	-0.383305
ENSMUSG00000056481	0.816501	-0.403039	2.10341	1.80853	-0.476027	-0.623797	-0.658755	-0.388675	-0.591004	-0.670108	-0.626151	-0.290888
ENSMUSG00000022912	0.727472	-0.494643	1.78002	2.14426	-0.465962	-0.703993	-0.616871	-0.301864	-0.149806	-0.68146	-0.726577	-0.510572
ENSMUSG00000036545	1.08164	-0.54425	1.56436	2.10935	-0.480142	-0.6804	-0.702773	-0.258845	-0.108132	-0.814353	-0.700949	-0.465508
ENSMUSG00000028339	1.31417	-0.541018	1.58077	1.99254	-0.62823	-0.680743	-0.569485	-0.447057	-0.366755	-0.489755	-0.777964	-0.386471
ENSMUSG00000029661	1.24797	-0.538722	1.64822	1.94012	-0.471622	-0.772885	-0.700715	-0.451497	-0.352763	-0.778195	-0.640519	-0.129389
ENSMUSG00000083282	1.08432	-0.0954998	1.82218	1.79434	-0.661028	-0.0827679	-0.846589	-0.490208	-0.505304	-0.722336	-1.00629	-0.29082
ENSMUSG00000033849	1.01766	0.165425	1.91449	1.79016	-0.574875	-0.644348	-0.749174	-0.389039	-0.590261	-0.586792	-0.690315	-0.662939
ENSMUSG00000041075	0.888853	0.00621934	1.79852	1.99366	-0.422401	-0.576035	-0.876484	-0.393092	-0.341481	-0.719725	-0.605417	-0.752615
ENSMUSG00000000058	1.17526	-0.30398	0.697318	2.19499	-0.173418	-0.792881	-0.925971	-0.237179	0.713711	-0.969864	-0.335246	-1.04274
ENSMUSG00000006386	0.920239	-0.300354	0.951482	2.33995	-0.311367	-0.728557	-0.736789	-0.695247	0.687709	-0.748525	-0.83908	-0.53946
ENSMUSG00000056069	0.937262	-0.230538	0.696512	2.4787	-0.535452	-0.834686	-0.825568	-0.711727	0.58955	-0.659763	-0.647165	-0.257124
ENSMUSG00000034115	0.909725	0.0214683	0.646585	2.64359	-0.394457	-0.460427	-0.783688	-0.532583	0.0670444	-0.685768	-0.698806	-0.732679
ENSMUSG00000022799	0.782404	-0.0908731	0.637739	2.5353	-0.334002	-0.34382	-1.08909	-0.0682627	0.343803	-1.02565	-0.826198	-0.521349
ENSMUSG00000041570	0.649619	-0.327897	0.760802	2.58102	-0.224509	-0.522883	-0.758121	-0.228216	0.517862	-0.879947	-0.720723	-0.847008
ENSMUSG00000009894	1.41462	-0.166069	1.111	1.99265	-0.262521	-0.661229	-1.55829	-0.605274	-0.201965	-0.508218	-0.356722	-0.197981
ENSMUSG00000020644	1.51023	0.177481	0.648373	2.21616	-0.355548	-0.361593	-1.26402	-0.858266	-0.383296	-0.37826	-0.580532	-0.370719
ENSMUSG00000030329	0.924786	-0.468208	1.11928	2.46404	-0.717431	-0.410647	-0.866089	-0.68166	-0.06321	-0.514158	-0.643698	-0.143005
ENSMUSG00000028600	0.948184	-0.37753	0.777491	2.68948	-0.574385	-0.40279	-0.556339	-0.511365	-0.477678	-0.321754	-0.679514	-0.513804
ENSMUSG00000050069	0.911637	-0.477571	0.954069	2.64333	-0.466685	-0.531922	-0.518286	-0.421748	-0.495105	-0.523306	-0.539688	-0.534725
ENSMUSG00000055737	0.945087	-0.346308	0.975055	2.59688	-0.443344	-0.389651	-0.620648	-0.424751	-0.399352	-0.504427	-0.67973	-0.708808
ENSMUSG00000034472	1.31554	-0.445118	1.08964	2.26248	-0.149197	-0.634233	-0.90796	-0.569397	-0.578234	-0.79174	-0.462713	-0.129072
ENSMUSG00000029231	1.63269	-0.625709	0.911742	2.20201	-0.466044	-0.6627	-0.6128	-0.417224	-0.275028	-0.67348	-0.590221	-0.423241
ENSMUSG00000045871	1.63935	-0.404549	0.691436	2.31466	-0.516936	-0.341218	-0.671449	-0.520645	-0.504855	-0.617881	-0.552772	-0.515138
ENSMUSG00000019772	1.7075	0.0902405	1.02788	1.99578	-0.43143	-0.627891	-0.388678	-0.524652	-0.707918	-0.734315	-0.717482	-0.689036
ENSMUSG00000040037	1.83171	-0.0593493	0.850273	2.03722	-0.618602	-0.497048	-0.427566	-0.557846	-0.63702	-0.705834	-0.584149	-0.631784
ENSMUSG00000030772	1.57224	-0.295951	0.978656	2.21015	-0.469748	-0.601117	-0.522335	-0.357761	-0.591402	-0.693722	-0.734676	-0.494333
ENSMUSG00000027750	1.67673	-0.331255	1.23121	1.9872	-0.545954	-0.55562	-0.50674	-0.552764	-0.57242	-0.602584	-0.62693	-0.60088
ENSMUSG00000028883	1.60509	-0.202828	1.19739	2.00959	-0.325477	-0.602525	-0.385146	-0.372825	-0.616513	-0.75587	-0.774805	-0.776079
ENSMUSG00000056174	1.21274	-0.368738	1.2249	2.33107	-0.536813	-0.53279	-0.543595	-0.612856	-0.386968	-0.561237	-0.612856	-0.612856
ENSMUSG00000022860	1.1509	-0.2133	1.42158	2.1832	-0.441992	-0.411745	-0.243749	-0.508729	-0.727656	-0.7893	-0.713033	-0.706174
ENSMUSG00000009394	1.08529	-0.0697659	1.45415	2.21496	-0.597006	-0.564605	-0.654012	-0.399613	-0.687605	-0.620916	-0.549397	-0.611474
ENSMUSG00000025867	1.32258	-0.391723	1.29736	2.19401	-0.437727	-0.341037	-0.672371	-0.434587	-0.716886	-0.652724	-0.707655	-0.459242
ENSMUSG00000047786	1.37828	-0.295242	1.51663	1.99754	-0.45611	-0.456684	-0.513739	-0.481745	-0.668439	-0.685041	-0.702586	-0.632866
ENSMUSG00000002997	1.1321	0.449565	1.20208	2.16098	-0.203	-0.654983	-0.765704	-0.404695	-0.534806	-0.775224	-0.847703	-0.758617
ENSMUSG00000028116	1.02937	0.868661	1.05872	2.16149	-0.713438	-0.684763	-0.713438	-0.476691	-0.3896	-0.713438	-0.713438	-0.713438
ENSMUSG00000024253	1.5659	0.422117	1.57091	1.5594	-0.508632	-0.480004	-0.893555	-0.722292	-0.5976	-0.708825	-0.794095	-0.413336
ENSMUSG00000023092	1.76279	0.473141	1.124	1.71735	-0.702587	-0.434911	-0.743773	-0.668161	-0.608863	-0.317029	-0.702797	-0.899159
ENSMUSG00000047420	1.75411	0.283675	1.35775	1.65728	-0.693543	-0.475365	-0.693543	-0.608883	-0.693543	-0.50085	-0.693543	-0.693543
ENSMUSG00000035107	1.96151	-0.328477	0.966844	1.6463	-0.410072	-0.778655	-0.805364	-0.190738	0.25851	-1.00162	-0.682322	-0.635921
ENSMUSG00000049047	2.10101	-0.307917	1.2199	1.33106	-0.20224	-0.491113	-1.18424	-0.321998	-0.0896475	-0.748265	-0.549837	-0.756708
ENSMUSG00000021846	1.67516	0.0439554	0.888844	1.85363	0.111157	-0.249422	-0.977396	-0.00892536	-0.547263	-0.866164	-0.827358	-1.09622
ENSMUSG00000027457	2.03646	-0.0395501	0.927696	1.68975	-0.245598	-0.383095	-0.690203	-0.30392	-0.839858	-0.598197	-0.98856	-0.56492
ENSMUSG00000052852	2.15607	-0.0479755	0.459298	1.84585	-0.508904	-0.413537	-0.618815	-0.130865	-0.559135	-0.715666	-0.755749	-0.710573
ENSMUSG00000078716	2.03505	-0.0924917	0.743005	1.77361	-0.465776	-0.0514427	-0.736407	-0.136476	-0.721349	-0.709103	-0.874197	-0.764426
ENSMUSG00000025324	1.19534	-0.0719897	1.13891	2.23113	-0.73473	-0.683761	-0.500405	-0.392775	0.171186	-0.76764	-0.749101	-0.836161
ENSMUSG00000039497	1.6632	-0.117028	1.06218	1.96744	-0.135575	-0.63355	-0.79072	-0.599267	-0.0948116	-0.801213	-0.83027	-0.690383
ENSMUSG00000042436	1.73187	-0.224854	0.924462	1.96208	-0.504294	-0.859576	-0.776921	-0.488514	0.219614	-0.651172	-0.824387	-0.508307
ENSMUSG00000022505	1.20797	-0.0623136	1.16914	1.97893	-0.472763	-0.689486	-1.28778	0.258859	0.179804	-0.67338	-0.961692	-0.647293
ENSMUSG00000039347	1.41805	0.0772125	0.997354	2.0213	-0.486928	-0.854207	-1.11429	0.394056	-0.651814	-0.740762	-0.573449	-0.486518
ENSMUSG00000015396	0.475081	0.991699	1.29796	1.05036	-0.754741	-0.586208	-0.940672	-0.111607	1.5189	-0.951676	-1.01982	-0.969278
ENSMUSG00000060519	0.573102	1.0609	1.8568	0.910288	-0.492744	-0.579729	-1.78644	-0.646488	0.504886	-0.765162	-0.457852	-0.17755
ENSMUSG00000047139	0.984574	1.66311	1.36044	0.868143	-0.43452	-0.334165	-1.35162	-0.798502	0.251757	-1.09235	-0.644881	-0.471991
ENSMUSG00000097375	1.19704	1.27246	1.22592	0.90923	-0.131647	-0.438357	-1.63209	-0.555555	0.49618	-0.962946	-0.29609	-1.08415
ENSMUSG00000031129	0.698561	0.999228	1.83498	1.58307	-0.5131	-0.896055	-0.640841	-0.501235	-0.319267	-0.827688	-0.954133	-0.463512
ENSMUSG00000027800	0.979526	1.59529	1.32855	1.41969	-0.66172	-0.880794	-0.770035	-0.690376	-0.361643	-0.691979	-0.73358	-0.532927
ENSMUSG00000105300	1.04907	1.60997	1.53047	1.10112	-0.728649	-0.728649	-0.728649	-0.728649	-0.190089	-0.728649	-0.728649	-0.728649
ENSMUSG00000045930	0.892785	0.820433	1.51707	1.58309	-0.652506	0.123945	-1.4707	-0.711343	-0.513215	-0.0433925	-0.497862	-1.0483
ENSMUSG00000034785	0.0696514	1.08486	1.39274	2.04446	-0.678819	-0.586823	-0.813263	-0.748869	-0.820628	0.369131	-0.670119	-0.642322
ENSMUSG00000044461	0.221892	0.992186	1.8511	1.66876	-0.700702	0.0944908	-0.944413	-0.449177	-0.843393	-0.219426	-0.784142	-0.887175
ENSMUSG00000072955	0.0890039	1.38287	1.86708	1.27536	-0.516842	-0.167491	-0.957317	-0.341838	-0.700849	0.130293	-1.0941	-0.966172
ENSMUSG00000020183	0.346554	0.731489	1.06366	2.45453	-0.762509	-0.0974965	-0.79028	-0.527452	-0.272667	-0.477235	-0.813654	-0.854939
ENSMUSG00000022270	0.184227	0.575151	1.20592	2.42458	-0.496268	0.206937	-0.985698	-0.520835	-0.478088	-0.541333	-0.719655	-0.854942
ENSMUSG00000048078	0.432073	0.545145	1.30709	2.33279	-0.0717956	-0.822134	-0.785015	-0.070436	-0.689702	-0.772723	-0.743145	-0.662141
ENSMUSG00000055827	0.374632	1.20804	0.978791	2.2692	-0.457709	-0.853488	-0.903409	-0.359083	-0.374283	-0.407528	-0.648828	-0.826333
ENSMUSG00000024727	0.248804	0.900903	1.43577	1.85824	-0.809769	-0.576934	-1.06187	0.182172	0.373592	-0.954978	-0.535674	-1.06026
ENSMUSG00000022186	0.304753	0.25825	1.21398	2.25002	-0.165723	-0.863046	-1.41353	-0.187768	0.256492	-0.803746	0.0365292	-0.886208
ENSMUSG00000055748	-0.11899	0.733603	1.53437	2.26268	-0.439568	-0.872811	-0.888558	-0.352275	-0.17547	-0.724434	-0.267095	-0.691444
ENSMUSG00000079025	0.49216	0.340179	1.28957	2.43244	-0.607954	-0.796371	-0.920007	-0.464212	-0.216374	-0.748668	-0.215154	-0.585615
ENSMUSG00000000805	-0.346141	1.98737	0.405645	1.84077	-0.30444	-0.720535	-1.27493	-0.455547	0.0846496	-0.941096	-0.168766	-0.106968
ENSMUSG00000041323	-0.203177	1.15144	1.14856	2.20778	-0.772576	-0.772576	-0.772576	-0.772576	0.343516	-0.272652	-0.772576	-0.512577
ENSMUSG00000096499	-0.550243	0.940327	1.08902	2.37724	-0.658114	-0.658114	-0.658114	-0.658114	0.477925	-0.658114	-0.658114	-0.385589
ENSMUSG00000028036	0.422811	1.66683	0.298517	2.18937	-0.672427	-0.40762	-0.77746	-0.350701	-0.0369436	-0.77746	-0.77746	-0.77746
ENSMUSG00000029188	-0.00704189	1.06141	0.209825	2.61957	-0.583607	-0.52613	-0.804139	-0.588444	0.455169	-0.489034	-0.637881	-0.709692
ENSMUSG00000025213	0.780967	0.591054	2.42301	0.394396	-0.396896	-0.608149	-0.965922	-0.114529	-0.885348	-0.71702	-0.998102	0.496535
ENSMUSG00000047181	1.60317	0.473112	1.85775	0.618996	0.0716583	-0.422546	-0.953234	-0.683527	-0.841647	-1.03088	-0.97926	0.286407
ENSMUSG00000005873	1.66056	0.303163	1.76572	0.701493	-0.561998	-0.644044	-1.59465	-0.715875	-0.371409	-0.747088	-0.0354469	0.239574
ENSMUSG00000040212	1.59955	-0.345288	1.91559	0.783999	-0.733596	-0.900255	-0.708899	-0.484335	-0.344502	-0.863388	-0.695955	0.777075
ENSMUSG00000018672	1.8824	-0.362437	1.59475	0.320321	-0.514031	-0.592957	-0.962037	-0.582173	-0.789403	-0.65872	-0.540036	1.20432
ENSMUSG00000068220	1.41542	-0.26139	1.52131	0.935737	-0.521916	-0.958595	-0.835787	-0.614128	-0.710112	-0.75631	-0.628461	1.41423
ENSMUSG00000027602	1.31936	0.439729	1.91691	0.0341132	-0.665393	-0.676314	-1.00045	-0.850838	-1.0299	-0.214453	-0.471288	1.19853
ENSMUSG00000090841	1.30718	0.25971	1.62889	0.0832774	-0.630466	-0.977894	-1.35629	-0.641178	-0.48465	-0.817425	0.210443	1.41841
ENSMUSG00000062694	2.11547	-0.0249123	2.10155	-0.157341	-0.445312	-0.469418	-0.459476	-0.580038	-0.609114	-0.609114	-0.393176	-0.469115
ENSMUSG00000020773	2.16156	-0.0963515	1.96675	0.0548318	-0.534524	-0.639411	-0.704116	-0.418118	-0.528306	-0.62202	-0.645038	0.00474584
ENSMUSG00000037060	2.19004	0.0793576	1.7922	0.260358	-0.380014	-0.836846	-0.669703	-0.587247	-0.578564	-0.748267	-0.613525	0.0922063
ENSMUSG00000000253	0.923726	0.0257401	2.53305	1.02445	-0.599476	-0.499468	-0.708896	-0.277712	-0.530671	-0.617307	-0.73215	-0.541291
ENSMUSG00000009281	1.23903	-0.241423	2.37993	1.05844	-0.661071	-0.59603	-0.445905	-0.44928	-0.367335	-0.75974	-0.733488	-0.423134
ENSMUSG00000043448	1.18462	-0.181296	2.43335	0.944013	-0.626341	-0.561315	-0.595699	-0.1414	-0.674943	-0.755113	-0.755113	-0.270757
ENSMUSG00000023094	0.851688	0.0144309	2.58626	0.930538	-0.363975	-0.304052	-0.785713	-0.423376	-0.790663	-0.740369	-0.329504	-0.64527
ENSMUSG00000047844	0.887691	0.388571	2.52209	0.892959	-0.264924	-0.613541	-0.725199	-0.61057	-0.624598	-0.699033	-0.658522	-0.494924
ENSMUSG00000025035	0.991862	-0.424037	2.61422	0.537734	-0.424516	-0.890955	-0.997626	-0.42709	-0.385976	-0.476335	-0.357513	0.24023
ENSMUSG00000034164	1.16418	-0.490635	2.45593	0.98273	-0.476868	-0.723483	-0.633646	-0.519249	-0.340816	-0.507513	-0.768585	-0.142051
ENSMUSG00000046491	1.63289	-0.440661	2.34456	0.538608	-0.592252	-0.567152	-0.703787	-0.398797	-0.569065	-0.656408	-0.515461	-0.0724732
ENSMUSG00000090257	1.29372	-0.518009	2.62395	0.496963	-0.518009	-0.518009	-0.518009	-0.443938	-0.344632	-0.518009	-0.518009	-0.518009
ENSMUSG00000097836	1.45465	-0.575805	2.42992	0.675828	-0.575805	-0.575805	-0.575805	-0.575805	-0.0894322	-0.575805	-0.575805	-0.44033
ENSMUSG00000037706	1.27339	-0.250056	1.86143	1.4007	-0.671764	-0.944178	-0.970555	-0.378264	0.350845	-1.0283	-0.513858	-0.129387
ENSMUSG00000097819	1.61093	0.0375194	1.88181	0.908591	-0.78858	-0.774623	-1.06247	-0.435571	0.326167	-0.788975	-0.875136	-0.0396513
ENSMUSG00000038776	1.54011	-0.194116	1.2834	1.42401	-0.712746	-0.761463	-0.968766	-0.505767	0.93204	-0.964984	-0.895833	-0.175875
ENSMUSG00000076441	1.36909	-0.374194	1.44917	0.908348	-0.402822	-1.01471	-1.33265	-0.284205	1.21827	-1.13505	-0.48236	0.0811201
ENSMUSG00000091345	1.52911	-0.163013	2.05496	1.2178	-0.642699	-0.690928	-0.784155	-0.583909	-0.425993	-0.784155	-0.257647	-0.46937
ENSMUSG00000019539	1.69894	-0.210347	2.12453	0.902267	-0.459775	-0.781457	-0.606993	-0.564716	-0.548531	-0.728956	-0.585261	-0.239696
ENSMUSG00000037379	1.45507	-0.354943	2.08217	1.29228	-0.514553	-0.713692	-0.668081	-0.497212	-0.539148	-0.742647	-0.646717	-0.152522
ENSMUSG00000029913	1.66628	-0.409245	2.13969	0.972968	-0.523852	-0.490297	-0.695642	-0.452133	-0.372575	-0.476782	-0.819177	-0.539232
ENSMUSG00000040591	1.41432	-0.197785	2.29063	0.908813	-0.161272	-0.501516	-0.886314	-0.25981	-0.478215	-0.763419	-0.764515	-0.600916
ENSMUSG00000108358	1.47374	-0.27993	2.21621	1.06819	-0.317981	-0.42019	-0.64409	-0.494062	-0.505663	-0.770565	-0.535705	-0.789956
ENSMUSG00000036533	1.66327	0.117645	1.67948	1.31967	-0.531971	-0.800669	-1.01735	-0.256994	-0.0203769	-0.89432	-0.487105	-0.771288
ENSMUSG00000022754	1.63984	-0.364091	1.89081	1.3237	-0.388805	-0.517334	-0.7951	-0.688559	-0.129765	-0.751761	-0.586619	-0.632314
ENSMUSG00000040666	1.93194	-0.242775	1.76158	1.18555	-0.594625	-0.575591	-0.538746	-0.603691	-0.527418	-0.648158	-0.613147	-0.534927
ENSMUSG00000045007	2.09609	-0.162102	1.61801	1.04296	-0.611679	-0.763187	-0.697379	-0.569309	-0.266931	-0.791043	-0.516462	-0.378971
ENSMUSG00000053040	2.16033	0.170027	1.32635	1.09428	-0.412011	-0.613383	-0.977245	-0.803927	-0.120575	-0.725531	-0.716552	-0.381761
ENSMUSG00000026223	1.95717	-0.206537	1.23907	1.41727	-0.265037	-0.167821	-1.3583	-0.679515	-0.553524	-0.805151	-0.456509	-0.121117
ENSMUSG00000033065	2.02893	-0.357746	1.44137	1.3347	-0.628736	-0.235569	-0.992734	-0.304963	-0.551666	-0.706816	-0.647797	-0.378968
ENSMUSG00000036103	1.6854	-0.416248	1.3193	1.77035	-0.186892	-0.797201	-0.738279	-0.227425	-0.31903	-0.925903	-0.90423	-0.259844
ENSMUSG00000025268	1.56461	-0.472879	1.40523	1.90866	-0.521981	-0.458185	-0.854445	-0.277585	-0.496136	-0.685841	-0.764337	-0.347105
ENSMUSG00000024538	1.52106	-0.245817	1.50313	1.8427	-0.686002	-0.757134	-0.723209	-0.405306	-0.191222	-0.630174	-0.77548	-0.452546
ENSMUSG00000018593	1.61531	-0.436809	1.55922	1.72963	-0.46898	-0.793616	-0.669457	-0.479521	-0.420573	-0.741926	-0.694612	-0.198669
ENSMUSG00000026042	1.76353	-0.377357	1.29514	1.80361	-0.555839	-0.786657	-0.549226	-0.398705	-0.34966	-0.877401	-0.669089	-0.298342
ENSMUSG00000035279	1.81012	-0.523973	1.52185	1.3395	-0.504403	-0.744663	-0.94898	-0.318394	-0.573028	-0.828354	-0.608213	0.378539
ENSMUSG00000044220	1.6392	-0.313587	1.80716	1.18519	-0.309801	-0.942004	-0.978869	-0.254131	-0.518373	-0.781157	-0.775124	0.241491
ENSMUSG00000020614	1.71902	-0.486922	1.81382	1.30131	-0.500246	-0.544048	-0.571563	-0.664069	-0.340684	-0.834002	-0.834002	-0.0586134
ENSMUSG00000036256	1.69185	-0.479747	1.77659	1.22652	-0.557669	-0.886112	-0.770755	-0.583692	-0.117314	-0.836867	-0.675658	0.21286
ENSMUSG00000030263	-0.0171746	0.861489	2.05063	1.74856	-0.670307	-0.674923	-0.784476	-0.416189	-0.141213	-0.618324	-0.624013	-0.714061
ENSMUSG00000093867	-0.0110986	0.872376	2.26268	1.45279	-0.495237	-0.879396	-0.87873	-0.413605	-0.380202	-0.786664	-0.310744	-0.432161
ENSMUSG00000036641	0.268252	0.290561	2.5553	1.20103	-0.490646	-0.466369	-0.868943	-0.810816	-0.26423	-0.051592	-0.674159	-0.688391
ENSMUSG00000001663	0.32763	0.293735	2.71234	0.980996	-0.530986	-0.433665	-0.676574	-0.358604	-0.642306	-0.400707	-0.792312	-0.479553
ENSMUSG00000041476	0.585085	0.243165	2.54021	1.21254	-0.561146	-0.520034	-0.51085	-0.483226	-0.609431	-0.501167	-0.695208	-0.699944
ENSMUSG00000006784	0.656318	0.191143	2.19154	1.60713	-0.573277	-0.170357	-0.627021	-0.31037	-0.715093	-0.491167	-0.894972	-0.863872
ENSMUSG00000031980	0.5907	0.276842	2.19927	1.64665	-0.655524	-0.20796	-0.82278	-0.627411	-0.696529	-0.627121	-0.650225	-0.425911
ENSMUSG00000000416	0.40626	0.0418625	2.41641	1.49082	-0.473741	-0.399645	-0.78509	-0.10204	-0.436149	-0.751563	-0.61518	-0.791946
ENSMUSG00000033022	0.67197	0.474213	2.34976	1.19298	-0.522287	-0.376942	-0.950663	-0.16346	-0.252712	-0.71988	-0.878902	-0.824076
ENSMUSG00000076618	-0.346897	-0.562873	2.0309	2.1353	-0.594871	-0.532824	-0.591752	-0.537335	0.065971	-0.560149	-0.532227	0.0267553
ENSMUSG00000093861	-0.316859	-0.516796	2.14769	2.00779	-0.523834	-0.610485	-0.611044	-0.547933	0.222098	-0.569498	-0.517235	-0.163891
ENSMUSG00000076620	-0.318448	-0.45236	2.12021	2.14904	-0.473393	-0.517526	-0.520152	-0.440184	-0.356022	-0.454884	-0.466341	-0.269948
ENSMUSG00000105906	-0.231349	-0.506971	2.1331	2.09971	-0.528651	-0.522149	-0.569699	-0.504515	-0.186254	-0.510586	-0.533497	-0.139135
ENSMUSG00000028255	-0.170802	-0.469544	2.31246	1.93446	-0.485649	-0.522775	-0.496945	-0.465695	-0.3486	-0.519585	-0.35285	-0.414473
ENSMUSG00000032028	-0.203071	-0.393236	2.17308	2.08637	-0.437492	-0.507749	-0.551601	-0.325108	-0.351311	-0.558673	-0.483369	-0.447841
ENSMUSG00000076569	-0.298619	-0.476709	2.16172	2.11011	-0.355306	-0.416029	-0.470398	-0.486039	-0.322863	-0.486039	-0.486039	-0.473781
ENSMUSG00000006457	0.0232122	0.109327	2.28015	1.77222	-0.613594	-0.613594	-0.613594	-0.613594	-0.613594	-0.613594	-0.613594	0.110246
ENSMUSG00000055799	-0.257883	-0.506389	2.51143	1.63892	-0.468877	-0.633003	-0.607686	-0.395255	-0.113815	-0.599105	-0.330416	-0.237926
ENSMUSG00000072999	-0.414324	-0.445492	2.49468	1.67039	-0.442407	-0.622655	-0.647601	-0.28282	-0.157837	-0.590848	-0.31217	-0.248919
ENSMUSG00000061808	-0.375371	-0.374497	2.65905	1.45867	-0.458195	-0.524056	-0.55823	-0.410757	-0.22002	-0.498637	-0.435753	-0.262203
ENSMUSG00000076523	-0.401305	-0.4625	2.54591	1.62719	-0.434873	-0.496044	-0.472678	-0.496044	-0.100759	-0.496044	-0.453193	-0.359665
ENSMUSG00000030109	-0.153126	-0.353765	2.59067	1.56634	-0.481734	-0.481734	-0.481734	-0.327656	-0.481734	-0.481734	-0.432054	-0.481734
ENSMUSG00000060600	-0.298089	-0.243208	2.46183	1.69768	-0.479374	-0.616797	-0.676704	-0.108269	-0.379159	-0.609571	-0.243709	-0.504628
ENSMUSG00000044156	0.391355	-0.379991	2.22829	1.78597	-0.52018	-0.0823369	-0.969061	-0.648034	-0.346059	-0.270791	-0.668537	-0.520627
ENSMUSG00000040694	0.160446	-0.357399	2.44949	1.64585	-0.569992	-0.544033	-0.615019	-0.484279	-0.0430861	-0.527395	-0.595547	-0.519034
ENSMUSG00000052430	0.330461	-0.543127	2.14282	1.9817	-0.543127	-0.543127	-0.543127	-0.543127	-0.109963	-0.543127	-0.543127	-0.543127
ENSMUSG00000028152	0.302195	-0.358312	2.22824	1.71265	-0.579245	-0.663946	-0.838349	-0.329961	0.29001	-0.91819	-0.352724	-0.492368
ENSMUSG00000034586	0.126172	-0.506868	2.15638	1.93479	-0.545556	-0.435417	-0.942666	-0.461145	-0.125791	-0.797625	-0.279778	-0.122489
ENSMUSG00000021477	-0.014175	0.0381708	1.84557	1.96648	-0.473424	-0.506879	-1.557	-0.394903	0.263477	-0.614677	-0.0975197	-0.455124
ENSMUSG00000030223	-0.147696	-0.299485	2.04612	1.91308	-0.401159	-0.959841	-1.01236	-0.512192	0.332085	-0.732595	-0.106861	-0.11909
ENSMUSG00000039760	-0.471869	0.573362	2.03352	1.83847	-0.691203	-0.657874	-0.636645	-0.349757	0.37657	-0.661766	-0.661604	-0.691203
ENSMUSG00000022877	-0.315796	-0.15604	1.99114	2.18941	-0.526637	-0.561917	-0.561917	-0.561917	0.123808	-0.561917	-0.496302	-0.561917
ENSMUSG00000029869	0.0696767	0.0058289	1.85148	2.1471	-0.629593	-0.690482	-0.690482	-0.453808	0.346473	-0.674246	-0.690482	-0.591463
ENSMUSG00000022665	0.632118	-0.286757	2.55287	1.30821	-0.48282	-0.618939	-0.565911	-0.332346	-0.526927	-0.666223	-0.56921	-0.444071
ENSMUSG00000001249	0.261095	-0.378479	2.63018	1.39383	-0.577793	-0.414761	-0.536136	-0.478719	-0.426635	-0.503515	-0.498512	-0.470556
ENSMUSG00000023046	0.221193	-0.397064	2.74851	1.1994	-0.520333	-0.503991	-0.466223	-0.351591	-0.47606	-0.533533	-0.457069	-0.463242
ENSMUSG00000017723	-0.132725	-0.0122226	2.87944	0.870864	-0.455002	-0.549616	-0.702822	-0.0154661	-0.482674	-0.635923	-0.371371	-0.392486
ENSMUSG00000084174	0.00209769	0.357387	2.59923	1.28723	-0.624798	-0.675592	-0.70017	-0.334695	-0.54832	-0.670005	-0.448729	-0.243631
ENSMUSG00000074207	-0.321053	0.034354	2.73552	1.2066	-0.488569	-0.37883	-0.715392	-0.0406482	-0.430114	-0.642167	-0.520389	-0.439303
ENSMUSG00000021665	-0.263812	-0.00792711	2.58713	1.51341	-0.519355	-0.517209	-0.629556	-0.234173	-0.357627	-0.562712	-0.451422	-0.556744
ENSMUSG00000023031	-0.354901	0.0532838	2.62163	1.41916	-0.435315	-0.580045	-0.747677	-0.174928	-0.468811	-0.63494	-0.31314	-0.384313
ENSMUSG00000096594	-0.194587	-0.44628	3.01729	0.495595	-0.437336	-0.46593	-0.46593	-0.416033	0.215348	-0.447363	-0.46593	-0.388842
ENSMUSG00000062329	-0.0619008	-0.458765	2.98318	0.686859	-0.458765	-0.458765	-0.458765	-0.458765	-0.00727637	-0.458765	-0.458765	-0.389506
ENSMUSG00000094652	-0.258896	-0.469144	2.93199	0.832965	-0.469144	-0.469144	-0.469144	-0.469144	0.095436	-0.351407	-0.435222	-0.469144
ENSMUSG00000076501	-0.349497	-0.430704	2.99563	0.741552	-0.444606	-0.444606	-0.444606	-0.426956	-0.343848	-0.41193	-0.28522	-0.155204
ENSMUSG00000076608	-0.444998	-0.423469	2.99513	0.666809	-0.443823	-0.442868	-0.436345	-0.417973	-0.235462	-0.434329	-0.447971	0.0653035
ENSMUSG00000095007	-0.049594	-0.402933	3.0779	0.39671	-0.398674	-0.424974	-0.424974	-0.424974	-0.154122	-0.424974	-0.424974	-0.344419
ENSMUSG00000096715	-0.289591	-0.392279	3.08778	0.356044	-0.439679	-0.439679	-0.439679	-0.439679	-0.0953001	-0.439679	-0.322987	-0.145276
ENSMUSG00000063903	-0.0894499	-0.386331	2.86343	1.01938	-0.512148	-0.345192	-0.572312	-0.538431	-0.479363	-0.459984	-0.390037	-0.109556
ENSMUSG00000026531	-0.369649	-0.314125	2.98606	0.80213	-0.385961	-0.39068	-0.38386	-0.385283	-0.388283	-0.3872	-0.391209	-0.391938
ENSMUSG00000102185	-0.381124	-0.395204	2.91787	0.981717	-0.398794	-0.394469	-0.392559	-0.355289	-0.390013	-0.394546	-0.398794	-0.398794
ENSMUSG00000026418	-0.410078	-0.243804	2.88644	1.03163	-0.480209	-0.481385	-0.450514	-0.295542	-0.275119	-0.402582	-0.434571	-0.444258
ENSMUSG00000076934	-0.370628	-0.417353	2.86844	1.08728	-0.417211	-0.429827	-0.438394	-0.41251	-0.281409	-0.427735	-0.433798	-0.326853
ENSMUSG00000096490	-0.403347	-0.439188	2.84681	1.12965	-0.4241	-0.422681	-0.444762	-0.434551	-0.236676	-0.432609	-0.407652	-0.33089
ENSMUSG00000027876	-0.417121	-0.420182	2.84576	1.14254	-0.390973	-0.422481	-0.417595	-0.411143	-0.357314	-0.412452	-0.363988	-0.375049
ENSMUSG00000095630	-0.397653	-0.424633	2.81653	1.19869	-0.413756	-0.422726	-0.426079	-0.407656	-0.277444	-0.423199	-0.422975	-0.399095
ENSMUSG00000076695	-0.387444	-0.467146	2.92592	0.916356	-0.453558	-0.442	-0.467146	-0.422776	-0.184361	-0.467146	-0.395905	-0.154793
ENSMUSG00000095079	-0.277862	-0.489023	2.85494	1.07625	-0.470532	-0.470889	-0.50528	-0.483466	-0.205067	-0.465773	-0.393097	-0.170197
ENSMUSG00000052819	-0.296477	-0.494834	2.91994	0.944177	-0.476848	-0.402563	-0.554776	-0.387058	-0.323341	-0.372467	-0.227975	-0.327778
ENSMUSG00000066090	-0.248283	-0.378721	2.89797	1.00778	-0.454583	-0.464977	-0.465124	-0.443145	-0.383618	-0.467	-0.294063	-0.306237
ENSMUSG00000076604	-0.34249	-0.507738	2.6941	1.344	-0.476683	-0.506868	-0.498911	-0.46782	0.0751547	-0.505005	-0.507738	-0.300002
ENSMUSG00000076605	-0.481168	-0.418122	2.794	1.19231	-0.486003	-0.472398	-0.493914	-0.430773	-0.101802	-0.465299	-0.471885	-0.164944
ENSMUSG00000076609	-0.305304	-0.501687	2.75965	1.21881	-0.514948	-0.521579	-0.546425	-0.496741	-0.0993363	-0.520012	-0.435573	-0.0368577
ENSMUSG00000060509	-0.381315	-0.256786	2.76402	1.23143	-0.570854	-0.471408	-0.570854	-0.570854	-0.386456	-0.474981	-0.0888574	-0.223076
ENSMUSG00000076614	-0.450103	-0.270405	2.64519	1.42396	-0.596982	-0.529014	-0.602893	-0.490341	-0.212885	-0.597025	-0.10203	-0.217467
ENSMUSG00000022496	-0.20242	-0.511436	2.64373	1.45018	-0.511436	-0.511436	-0.511436	-0.511436	-0.289667	-0.511436	-0.0779115	-0.4553
ENSMUSG00000029865	-0.265377	-0.463307	2.7815	1.24942	-0.45511	-0.48613	-0.488795	-0.447069	-0.275614	-0.482594	-0.290871	-0.376054
ENSMUSG00000067149	-0.234982	-0.439673	2.74671	1.3203	-0.438753	-0.452824	-0.472668	-0.457335	-0.284155	-0.427787	-0.454022	-0.404808
ENSMUSG00000094872	0.0221936	-0.213372	2.40919	1.3867	-0.694874	-0.715735	-0.566504	-0.676574	0.654808	-0.715735	-0.685728	-0.204367
ENSMUSG00000076937	-0.256597	-0.298106	2.16033	1.70323	-0.701738	-0.747895	-0.770483	-0.428224	0.826851	-0.538404	-0.585412	-0.36356
ENSMUSG00000094335	-0.387221	-0.492851	2.23107	1.54749	-0.514749	-0.640665	-0.673833	-0.623704	0.925183	-0.688884	-0.617776	-0.0640596
ENSMUSG00000025150	-0.121249	-0.43809	2.43722	1.33117	-0.732128	-0.798166	-0.887365	-0.339563	0.618861	-0.732626	-0.0493027	-0.288756
ENSMUSG00000078776	-0.0475768	-0.604229	2.67644	1.11885	-0.580307	-0.533961	-0.604229	-0.542526	0.510178	-0.604229	-0.391266	-0.397146
ENSMUSG00000040121	0.323441	-0.703637	2.4494	1.46084	-0.601344	-0.64995	-0.795075	-0.64676	-0.0750839	-0.615812	0.0623654	-0.208385
ENSMUSG00000047730	-0.181768	-0.715314	2.63425	1.1819	-0.56659	-0.631794	-0.736553	-0.614557	0.117	-0.655462	-0.0184236	0.187312
ENSMUSG00000031373	0.828602	-0.0292738	2.35184	0.72445	-0.909295	-1.14872	-1.1033	-0.70494	0.497244	-0.213777	-0.319893	0.0270676
ENSMUSG00000094686	-0.105692	-0.233973	2.83001	0.35134	-0.482892	-0.602031	-0.511987	-0.549066	0.891384	-0.504683	-0.602031	-0.480375
ENSMUSG00000054641	-0.114655	-0.366081	3.10633	0.205305	-0.208075	-0.402428	-0.115882	-0.208294	-0.46396	-0.484375	-0.484375	-0.463511
ENSMUSG00000076652	-0.324695	-0.378253	3.15027	0.0620812	-0.30322	-0.359147	-0.365163	-0.369809	-0.167391	-0.350982	-0.346796	-0.246892
ENSMUSG00000024225	-0.208372	-0.121371	3.16408	-0.143928	-0.342053	-0.32523	-0.355831	-0.352543	-0.35131	-0.34798	-0.340704	-0.274754
ENSMUSG00000023140	-0.311281	-0.311281	3.1711	-0.311281	-0.311281	-0.311281	-0.311281	-0.311281	-0.311281	-0.311281	-0.228029	-0.14155
ENSMUSG00000108815	-0.288988	-0.288988	3.17542	-0.288988	-0.288988	-0.288988	-0.288988	-0.288988	-0.288988	-0.285542	-0.288988	-0.288988
ENSMUSG00000059201	-0.288675	-0.288675	3.17543	-0.288675	-0.288675	-0.288675	-0.288675	-0.288675	-0.288675	-0.288675	-0.288675	-0.288675
ENSMUSG00000075141	-0.288675	-0.288675	3.17543	-0.288675	-0.288675	-0.288675	-0.288675	-0.288675	-0.288675	-0.288675	-0.288675	-0.288675
ENSMUSG00000071521	-0.288675	-0.288675	3.17543	-0.288675	-0.288675	-0.288675	-0.288675	-0.288675	-0.288675	-0.288675	-0.288675	-0.288675
ENSMUSG00000080989	-0.288675	-0.288675	3.17543	-0.288675	-0.288675	-0.288675	-0.288675	-0.288675	-0.288675	-0.288675	-0.288675	-0.288675
ENSMUSG00000029522	-0.299529	-0.299529	3.17453	-0.251761	-0.299529	-0.299529	-0.299529	-0.299529	-0.227007	-0.299529	-0.299529	-0.299529
ENSMUSG00000105231	-0.307301	-0.292671	3.17389	-0.269185	-0.302409	-0.319627	-0.317137	-0.264566	-0.205169	-0.305194	-0.294075	-0.296559
ENSMUSG00000105547	-0.307176	-0.305932	3.17261	-0.261508	-0.313149	-0.322963	-0.325304	-0.26595	-0.171163	-0.314413	-0.295545	-0.289502
ENSMUSG00000037499	0.477945	0.144179	2.9275	0.047139	-0.532632	-0.334062	-0.889013	-0.450761	-0.718845	-0.406235	-0.323027	0.0578078
ENSMUSG00000034353	0.450446	-0.538165	2.83511	0.705374	-0.572201	-0.237071	-0.654367	-0.688202	-0.608122	-0.410424	-0.374148	0.0917737
ENSMUSG00000030170	0.478259	-0.282329	2.89969	0.676969	-0.495753	-0.527374	-0.461221	-0.483575	-0.288605	-0.500722	-0.558347	-0.456992
ENSMUSG00000076540	0.58582	-0.394947	2.9581	0.376337	-0.419965	-0.479772	-0.479772	-0.479772	-0.226709	-0.479772	-0.479772	-0.479772
ENSMUSG00000031220	0.145504	0.723792	2.68122	0.457366	-0.548844	-0.742357	-0.882333	-0.622478	-0.385831	0.374141	-0.478719	-0.721459
ENSMUSG00000022018	0.238104	0.311073	2.94336	0.440127	-0.469636	-0.702614	-0.474475	-0.474596	-0.466122	-0.466207	-0.483817	-0.395196
ENSMUSG00000031952	-0.0951943	0.451792	2.85443	0.795377	-0.500801	-0.500801	-0.500801	-0.500801	-0.500801	-0.500801	-0.500801	-0.500801
ENSMUSG00000063172	-0.112243	0.561941	2.33309	0.981053	-0.830258	-0.559943	-1.49592	-0.647918	-0.461563	-0.113232	-0.22754	0.572535
ENSMUSG00000021749	0.418789	0.0696699	2.53263	0.879277	-0.635694	-0.832218	-1.30608	-0.152636	-0.218565	-0.84033	-0.114024	0.199187
ENSMUSG00000028860	0.179436	0.0605325	2.75039	0.694915	-0.743224	-0.706197	-1.05467	0.0452616	-0.343607	-0.792833	-0.0593849	-0.0306182
ENSMUSG00000040767	-0.199876	0.545536	2.74347	0.284597	-0.394135	-0.793386	-1.09799	-0.401654	0.245626	-0.865028	-0.248338	0.181179
ENSMUSG00000028996	-0.136094	-0.0984445	2.89555	0.427932	-0.618056	-0.66336	-0.618853	-0.630107	-0.0768933	-0.66336	-0.321419	0.503101
ENSMUSG00000052605	-0.054275	0.149134	2.99276	0.247386	-0.503991	-0.642406	-0.900507	-0.412405	-0.307627	-0.428589	-0.172821	0.0333391
ENSMUSG00000035578	-0.449406	1.44126	2.31946	-0.0483842	-0.689521	-0.866853	-0.79155	-0.672822	-0.703015	-0.11082	0.711592	-0.139941
ENSMUSG00000043873	0.254499	1.35096	2.3497	-0.012201	-0.746809	-0.746809	-0.746809	-0.746809	0.490166	-0.746809	-0.746809	0.0477263
ENSMUSG00000047746	0.234124	1.25903	2.34492	-0.0534709	-0.69915	-0.69915	-0.69915	-0.69915	0.853803	-0.69915	-0.69915	-0.443499
ENSMUSG00000079017	0.20062	1.49243	2.49675	-0.341123	-0.596051	-0.723573	-0.590072	-0.461344	-0.515906	-0.625929	-0.5056	0.169794
ENSMUSG00000036832	0.51886	1.09432	2.44736	0.572518	-0.608303	-0.752198	-0.752198	-0.446949	0.0479302	-0.752198	-0.752198	-0.616939
ENSMUSG00000044139	0.508583	1.32774	2.3711	0.38768	-0.875646	-0.818787	-0.875646	-0.386972	-0.471933	-0.712591	-0.324254	-0.129278

## Sheet: Figure 7D
Figure 7D
Control_VS_DSS	DSS_VS_DSS_HEVs_H	Sets	ID	Count
TRUE	TRUE	Control_VS_DSS∩DSS_VS_DSS_HEVs_H	ENSMUSG00000006360, ENSMUSG00000092232, ENSMUSG00000021789, ENSMUSG00000029375, ENSMUSG00000054986, ENSMUSG00000085865, ENSMUSG00000102189, ENSMUSG00000035540, ENSMUSG00000048337, ENSMUSG00000033860, ENSMUSG00000045613, ENSMUSG00000002588, ENSMUSG00000021388, ENSMUSG00000028270, ENSMUSG00000037798, ENSMUSG00000076609, ENSMUSG00000095079, ENSMUSG00000037852, ENSMUSG00000050711, ENSMUSG00000043931,…	40
FALSE	TRUE	(DSS_VS_DSS_HEVs_H)∖(Control_VS_DSS)	ENSMUSG00000109481, ENSMUSG00000109061, ENSMUSG00000038791, ENSMUSG00000032473, ENSMUSG00000023982, ENSMUSG00000029211, ENSMUSG00000110327, ENSMUSG00000074254, ENSMUSG00000028715, ENSMUSG00000104901, ENSMUSG00000115074, ENSMUSG00000005547, ENSMUSG00000027748, ENSMUSG00000095186, ENSMUSG00000030483, ENSMUSG00000044288, ENSMUSG00000003949, ENSMUSG00000044067, ENSMUSG00000070695, ENSMUSG00000040649,…	165
TRUE	FALSE	(Control_VS_DSS)∖(DSS_VS_DSS_HEVs_H)	ENSMUSG00000040026, ENSMUSG00000058427, ENSMUSG00000056071, ENSMUSG00000056054, ENSMUSG00000032484, ENSMUSG00000005800, ENSMUSG00000027398, ENSMUSG00000023073, ENSMUSG00000014846, ENSMUSG00000074195, ENSMUSG00000029379, ENSMUSG00000030017, ENSMUSG00000022126, ENSMUSG00000050503, ENSMUSG00000053113, ENSMUSG00000029522, ENSMUSG00000044103, ENSMUSG00000027399, ENSMUSG00000045027, ENSMUSG00000033849,…	778

## Sheet: Figure 7E
Figure 7E
	Control_1	Control_2	Control_3	Control_4	DSS_1	DSS_2	DSS_3	DSS_4	DSS_HEVs_H1	DSS_HEVs_H2	DSS_HEVs_H3	DSS_HEVs_H4
Gm20521	-0.288675	-0.288675	-0.288675	-0.288675	-0.288675	3.17543	-0.288675	-0.288675	-0.288675	-0.288675	-0.288675	-0.288675
Gm18719	-0.40354	-0.40354	-0.40354	-0.21496	-0.221476	-0.333081	3.06095	0.533343	-0.40354	-0.40354	-0.40354	-0.40354
Vmn1r216	-0.401181	-0.401181	-0.401181	-0.401181	-0.401181	-0.0270987	3.03011	0.607623	-0.401181	-0.401181	-0.401181	-0.401181
Gm43715	-0.332955	-0.332955	-0.332955	-0.332955	-0.332955	-0.26925	3.14899	0.11686	-0.332955	-0.332955	-0.332955	-0.332955
Gm15966	-0.288675	-0.288675	-0.288675	-0.288675	-0.288675	-0.288675	3.17543	-0.288675	-0.288675	-0.288675	-0.288675	-0.288675
Gm37194	-0.288675	-0.288675	-0.288675	-0.288675	-0.288675	-0.288675	3.17543	-0.288675	-0.288675	-0.288675	-0.288675	-0.288675
Gm37137	-0.471749	-0.512971	-0.425615	-0.512971	-0.512971	0.492509	2.60381	1.33634	-0.457471	-0.512971	-0.512971	-0.512971
Gm43633	-0.558421	-0.558421	-0.41707	-0.558421	-0.156545	-0.0110417	1.49566	2.59994	-0.332028	-0.458095	-0.558421	-0.487135
4921501I09Rik	-0.489515	-0.489515	-0.489515	-0.489515	-0.243274	-0.0821695	2.22484	2.01672	-0.489515	-0.489515	-0.489515	-0.489515
Cxcl10	-0.180767	0.0164723	-0.289683	-0.327106	-0.477688	-0.558403	-0.565399	-0.448694	3.05184	0.0317952	-0.555445	0.303075
Gbp2	0.718887	0.901892	0.132348	0.287604	-0.55439	-0.872969	-0.905904	-0.822658	2.47646	-0.123505	-0.829326	-0.408438
Gimap7	0.099619	0.0915217	0.682644	0.203557	-0.60123	-0.753907	-0.802443	-0.715093	2.8334	-0.314782	-0.374528	-0.348758
Igkc	-0.305304	-0.501687	2.75965	1.21881	-0.514948	-0.521579	-0.546425	-0.496741	-0.0993363	-0.520012	-0.435573	-0.0368577
Igha	-0.277862	-0.489023	2.85494	1.07625	-0.470532	-0.470889	-0.50528	-0.483466	-0.205067	-0.465773	-0.393097	-0.170197
Rep15	0.323441	-0.703637	2.4494	1.46084	-0.601344	-0.64995	-0.795075	-0.64676	-0.0750839	-0.615812	0.0623654	-0.208385
Fcgbp	-0.181768	-0.715314	2.63425	1.1819	-0.56659	-0.631794	-0.736553	-0.614557	0.117	-0.655462	-0.0184236	0.187312
Igkv10-96	-0.302021	-0.418302	0.498483	3.06338	-0.423552	-0.407914	-0.432242	-0.425177	-0.115705	-0.394789	-0.399266	-0.242891
Cxcl15	0.325801	-0.498525	-0.498525	2.06513	-0.498525	-0.498525	-0.498525	-0.498525	2.0958	-0.498525	-0.498525	-0.498525
Sftpa1	0.214975	-0.487371	-0.487371	2.32637	-0.487371	-0.487371	-0.487371	-0.487371	1.84499	-0.487371	-0.487371	-0.487371
Sec14l3	0.36587	-0.497744	-0.497744	2.35239	-0.497744	-0.497744	-0.497744	-0.497744	1.76144	-0.497744	-0.497744	-0.497744
Fgg	-0.478289	-0.478289	-0.478289	1.97574	-0.478289	-0.478289	-0.478289	-0.478289	2.26668	-0.478289	-0.063218	-0.35289
Gc	-0.445804	-0.445804	-0.445804	2.15021	-0.445804	-0.445804	-0.445804	-0.445804	2.12566	-0.445804	-0.26363	-0.445804
Pon1	-0.427693	-0.427693	-0.427693	2.24965	-0.427693	-0.427693	-0.427693	-0.427693	2.02728	-0.427693	-0.427693	-0.427693
Mat1a	-0.428173	-0.428173	-0.428173	2.14788	-0.428173	-0.428173	-0.428173	-0.428173	2.13385	-0.428173	-0.428173	-0.428173
Vip	1.7075	0.0902405	1.02788	1.99578	-0.43143	-0.627891	-0.388678	-0.524652	-0.707918	-0.734315	-0.717482	-0.689036
Chrm2	2.05458	0.0638379	-0.0163061	2.12038	-0.489468	-0.492387	-0.564439	-0.346308	-0.569141	-0.603261	-0.57346	-0.584031
Aspn	2.57194	-0.130988	0.731021	1.19054	-0.459967	-0.540804	-0.518051	-0.426699	-0.588127	-0.602419	-0.633127	-0.593323
Cpe	2.41876	0.267379	0.724761	1.30301	-0.42558	-0.554835	-0.4938	-0.539135	-0.604355	-0.72814	-0.696265	-0.6718
Npy4r	2.43177	-0.0223723	0.162739	1.67257	-0.499755	-0.501086	-0.491884	-0.491157	-0.555624	-0.565073	-0.574389	-0.565737
Slc24a3	2.52966	-0.210008	0.160946	1.54974	-0.441998	-0.42613	-0.42543	-0.30708	-0.620946	-0.616834	-0.612017	-0.579897
Myh11	2.81937	-0.172405	0.103413	1.07501	-0.484155	-0.43851	-0.351502	-0.467149	-0.526634	-0.530146	-0.530253	-0.497037
Tspan2	2.64661	-0.187811	0.266774	1.33028	-0.486488	-0.486589	-0.348152	-0.405722	-0.527805	-0.602797	-0.609416	-0.588885
Scg2	2.68927	-0.0375779	0.245782	1.22375	-0.387868	-0.3392	-0.499462	-0.465637	-0.620102	-0.628193	-0.604998	-0.575762
Popdc2	3.00964	-0.112862	0.097601	0.552817	-0.393176	-0.40333	-0.303563	-0.419316	-0.500741	-0.514098	-0.527052	-0.485924
Pcsk2	2.65985	-0.163562	0.947784	0.786499	-0.379907	-0.366136	-0.572222	-0.335483	-0.664717	-0.666607	-0.648653	-0.596847
Dact3	2.84637	-0.00376229	0.695531	0.49396	-0.339529	-0.455123	-0.492385	-0.274218	-0.643456	-0.636738	-0.627335	-0.563315
Atp5md	-0.143219	-0.307079	0.295227	-0.136283	-0.554688	-0.566082	-0.886091	-0.455752	-0.247141	-0.497545	0.581092	2.91756
Crip1	0.182753	0.331762	1.95544	0.778384	-0.877507	-0.88351	-1.19241	-0.747234	-0.500644	-0.82525	0.451279	1.32694
Spink4	0.326886	-0.68231	1.5021	0.235308	-0.676594	-0.641386	-0.918827	-0.815097	-0.272022	-0.777752	0.534957	2.18473
Cox7a1	0.0157579	-0.311026	1.36112	0.639844	-0.81267	-0.882945	-1.0666	-0.559332	-0.557701	-0.549774	0.516403	2.20692

[truncated: 9 more sheets: Figure 7F, Figure 8, Figure 9, Figure S1, Figure S3, Figure S4, Figure S5, Figure S11, Figure S12]
